# Supplementary material for: C(sp2)─H Bond Activation with a Heterometallic Nickel–Aluminium Complex
Source: Angew Chem Int Ed Engl. 2025 Jul 23;64(36):e202512684. doi: 10.1002/anie.202512684 (PMC12402840; doi:10.1002/anie.202512684)
Supplement: Supplementary file 2 — Supporting Information [file ANIE-64-e202512684-s002.zip]

Archive with 2 entries (2 files):
- 3_anie202512684-sup-0003-DFT-geom.xyz
- 3_anie202512684-sup-0002-xray.cif
