# Supplementary material for: C(sp2)─H Bond Activation with a Heterometallic Nickel–Aluminium Complex
Source: Angew Chem Int Ed Engl. 2025 Jul 23;64(36):e202512684. doi: 10.1002/anie.202512684 (PMC12402840; doi:10.1002/anie.202512684)
Supplement: Supplementary file 2 — Supporting Information [file ANIE-64-e202512684-s002.zip › 3_anie202512684-sup-0003-DFT-geom.xyz]

96
compound 1
   N        1.41442638       1.64285983       0.06072577
   H       -0.00792153      -0.73023843       1.32220206
   C       -1.37555074      -3.18360963      -0.65615487
   H       -2.09014292      -2.65466369      -1.28700011
   C       -1.52626655      -3.03563652       0.72030545
   H       -2.35962666      -2.42282595       1.06834200
   C       -0.90628167      -3.93414168       1.76866559
   H       -1.49895833      -4.85576723       1.90119702
   H       -0.95406401      -3.40054952       2.72657753
   C        0.57045889      -4.30109501       1.48240633
   H        1.06022758      -4.54739205       2.43255780
   H        0.62518686      -5.20889727       0.87226656
   C        1.27447829       2.97103158       0.11059017
   C        2.49610979       3.84276762       0.18162113
   H        3.30742816       3.44996548      -0.43581574
   H        2.86501337       3.86945755       1.21415528
   H        2.26217087       4.86464910      -0.12107560
   C        2.71697041       1.02959747       0.01015616
   C        3.39913381       0.74097962       1.20656672
   C        4.61274477       0.05500966       1.12264627
   H        5.15375903      -0.18373606       2.03436795
   C        5.13587225      -0.33279071      -0.10309368
   H        6.08060633      -0.86745128      -0.14686177
   C        4.44745291      -0.04108347      -1.27311031
   H        4.86334207      -0.34869273      -2.22862728
   C        3.22621311       0.63410549      -1.24257623
   C        2.51263828       0.94735435      -2.54685430
   H        1.52203798       1.35189661      -2.30826266
   C        2.85776994       1.12638712       2.57246564
   H        1.94723058       1.71918511       2.42785085
   C        2.30198519      -0.30596437      -3.40620923
   H        3.25497240      -0.72043097      -3.75276863
   H        1.70705466      -0.05602374      -4.29177364
   H        1.77145054      -1.07855342      -2.84196674
   C        3.27294780       2.02364830      -3.33775779
   H        3.38831578       2.94358029      -2.75550929
   H        2.73579315       2.26845715      -4.26090635
   H        4.27354198       1.66907695      -3.61042351
   C        2.47628838      -0.11896054       3.38723680
   H        1.73634734      -0.72410378       2.85508620
   H        2.05369605       0.17619612       4.35451980
   H        3.35774955      -0.74150015       3.57854996
   C        3.86122793       1.98599805       3.35626460
   H        4.19620353       2.85125848       2.77497095
   H        4.74859896       1.40479567       3.62997955
   H        3.40357800       2.34856411       4.28321281
   Ni      -0.01192804      -1.79722601       0.06062856
   N       -1.39581173       1.66143501       0.02826414
   H       -0.00439761      -0.74009084      -1.21280851
   Al       0.00024935       0.39716689       0.05150165
   C        1.33871761      -3.18183751       0.80008998
   H        2.05566519      -2.64559925       1.42220135
   C        1.49054921      -3.06118587      -0.57910335
   H        2.32819552      -2.46081332      -0.93872762
   C        0.86292830      -3.97586341      -1.60896537
   H        1.44670979      -4.90575801      -1.72143260
   H        0.91616212      -3.46405723      -2.57834013
   C       -0.61789469      -4.32221095      -1.31782835
   H       -1.10930244      -4.57917561      -2.26431667
   H       -0.68320646      -5.21906754      -0.69267339
   C       -1.23966428       2.98757766       0.08531759
   C        0.02106653       3.59977618       0.12589141
   H        0.02790180       4.68204548       0.16796719
   C       -2.45147558       3.87417780       0.13724742
   H       -3.25486554       3.49648357      -0.49955249
   H       -2.19896347       4.89545187      -0.15219960
   H       -2.84111894       3.89664159       1.16233397
   C       -2.70409958       1.06578943      -0.06441138
   C       -3.19098834       0.70547387      -1.33663865
   C       -4.41802971       0.04381642      -1.40749033
   H       -4.81732064      -0.23778408      -2.37798765
   C       -5.13446442      -0.26583922      -0.25901288
   H       -6.08385610      -0.78849962      -0.33495679
   C       -4.63417543       0.08965831       0.98592821
   H       -5.19736911      -0.16182779       1.88061776
   C       -3.41460055       0.75859542       1.11045329
   C       -2.89864816       1.11069760       2.49497005
   H       -1.97565688       1.69080769       2.38041925
   C       -2.44810502       1.04249574      -2.61883686
   H       -1.46320699       1.44304646      -2.35147291
   C       -2.55694251      -0.15401998       3.29786265
   H       -3.45244485      -0.76500961       3.45884928
   H       -2.15259306       0.11883096       4.27939949
   H       -1.81462970      -0.76297491       2.77330857
   C       -3.90564074       1.97508332       3.26893802
   H       -4.21102299       2.85558449       2.69419247
   H       -3.46448760       2.31412752       4.21263807
   H       -4.80931116       1.40507786       3.51105278
   C       -2.21833856      -0.19313314      -3.49913514
   H       -1.68368513      -0.97223997      -2.94759300
   H       -1.61986162       0.08022744      -4.37538021
   H       -3.16488868      -0.60935369      -3.86069299
   C       -3.19153210       2.13253573      -3.40737531
   H       -4.18168567       1.77946033      -3.71747174
   H       -2.62911106       2.40022627      -4.30886612
   H       -3.32900846       3.03902466      -2.80930625

41
[Ni(COD)2]
   C        1.65252457      -0.80356028       1.05370036
   H        1.27084410      -1.62249301       1.65943586
   C        1.39124865       0.47909120       1.51423953
   H        0.84420201       0.56708870       2.45312373
   C        2.12033397       1.72930932       1.08039938
   H        3.06490059       1.84131812       1.63888974
   H        1.50121058       2.59155625       1.35788112
   C        2.38946639       1.77974178      -0.43628648
   H        2.49884970       2.82684777      -0.74227337
   H        3.34190107       1.29704037      -0.67668492
   Ni      -0.00009054       0.00178125       0.00195920
   C        1.27219240       1.14681750      -1.24700240
   H        0.63693670       1.84734678      -1.78451386
   C        1.25227783      -0.16855939      -1.68861125
   H        0.62150719      -0.39289717      -2.54897950
   C        2.29837196      -1.21224327      -1.37369252
   H        3.16199466      -1.11257470      -2.05256573
   H        1.86237126      -2.19738990      -1.58120849
   C        2.76853042      -1.17585177       0.09347000
   H        3.15525474      -2.16462824       0.36689509
   H        3.60725226      -0.48304471       0.21377259
   C       -1.26469276      -1.60154582       0.57433215
   H       -0.62845191      -2.35479368       1.03387086
   C       -1.22118175      -1.51808388      -0.80985745
   H       -0.57231083      -2.22447705      -1.32798438
   C       -2.25809883      -0.84600552      -1.67937717
   H       -3.10913187      -1.52325364      -1.86282526
   H       -1.80260946      -0.65879616      -2.65976838
   C       -2.75761790       0.49266454      -1.10209352
   H       -3.13862983       1.11199055      -1.92270142
   H       -3.60639101       0.33226885      -0.42998107
   C       -1.66424483       1.25828730      -0.37817329
   H       -1.28463205       2.13157761      -0.90401348
   C       -1.42400563       1.20779636       0.98750656
   H       -0.89592447       2.05291871       1.42939786
   C       -2.15678211       0.32737226       1.97284696
   H       -3.11061226       0.79222234       2.27426890
   H       -1.54876479       0.26596921       2.88409632
   C       -2.40296452      -1.09952936       1.44531792
   H       -2.52039125      -1.77759164       2.29883272
   H       -3.34514007      -1.15036991       0.89087250

20
COD
   C        1.53914756       0.67958979       0.16736254
   H        2.27405685       1.30132580       0.67999202
   C        1.61095757      -0.63390598       0.40032221
   H        2.41231060      -0.96226578       1.06425465
   C        0.75484653      -1.76028135      -0.10595281
   H        0.58624890      -2.44816379       0.73520631
   H        1.33409977      -2.34283490      -0.83972094
   C       -0.60997343      -1.40023166      -0.72015288
   H       -0.47279286      -0.82825835      -1.63934360
   H       -1.09063173      -2.33894192      -1.02062584
   C       -1.52353958      -0.69054262       0.24663978
   H       -2.21788480      -1.34004017       0.78093745
   C       -1.57479710       0.60880523       0.55280897
   H       -2.32240539       0.90035169       1.29230998
   C       -0.75808844       1.76167151       0.04129081
   H       -0.52763068       2.40801265       0.90052539
   H       -1.39011945       2.37779287      -0.61768834
   C        0.55710744       1.43729743      -0.68973419
   H        0.35187569       0.91443907      -1.62542449
   H        1.01567364       2.39164673      -0.97515544

52
PCy3
   C        1.52376532       1.64056619      -1.02489372
   C        0.68596550       0.50146874      -1.60862709
   C       -0.28895170      -0.06203188      -0.56758606
   C        0.46084349      -0.54261603       0.68299990
   C        1.30051405       0.60556054       1.27106743
   C        2.26638629       1.18182626       0.23107740
   P       -0.55150137      -1.38305827       2.04716399
   C       -2.31919814      -0.85453135       1.69101829
   C       -3.33209500      -1.77585030       2.38772497
   C       -4.77018385      -1.29475423       2.16081628
   C       -4.96055062       0.15334286       2.61395134
   C       -3.95090464       1.07470342       1.92785652
   C       -2.51818800       0.59275409       2.17343655
   C       -0.53120575      -3.18457532       1.50433755
   C       -0.95248783      -3.48645736       0.06170375
   C       -0.96138783      -4.99602773      -0.20958576
   C        0.40551820      -5.61564367       0.08698601
   C        0.84225319      -5.31378459       1.52178937
   C        0.84386763      -3.80651358       1.80051224
   H        0.85985976       2.47868795      -0.76564760
   H        2.23303005       2.01602072      -1.77321296
   H        1.35386641      -0.30380339      -1.94914671
   H        0.13087412       0.84823885      -2.48984713
   H       -0.87505703      -0.87507620      -1.00875390
   H       -1.00016650       0.72785422      -0.28987171
   H        1.16981792      -1.32286308       0.36134438
   H        1.85385802       0.24946788       2.14858939
   H        0.63059821       1.40279896       1.62698123
   H        2.99681222       0.40683201      -0.04526389
   H        2.83465040       2.01374922       0.66629473
   H       -2.51486740      -0.89047098       0.60907911
   H       -3.11841284      -1.79855648       3.46746849
   H       -3.23475848      -2.80467257       2.02217054
   H       -5.46989866      -1.95593164       2.68785050
   H       -5.00693957      -1.37178594       1.08916307
   H       -4.81857586       0.21280397       3.70311214
   H       -5.98580210       0.48562021       2.40768404
   H       -4.06636978       2.10515910       2.28719408
   H       -4.14792242       1.08968450       0.84557574
   H       -2.29834867       0.63933507       3.25053806
   H       -1.80593682       1.26650459       1.68193676
   H       -1.24984233      -3.67510692       2.18064424
   H       -0.24204832      -3.00919511      -0.62814673
   H       -1.94091106      -3.06009425      -0.15110832
   H       -1.25154207      -5.18845965      -1.25051758
   H       -1.72193751      -5.47207757       0.42694726
   H        1.14754903      -5.20022202      -0.61107820
   H        0.37971503      -6.69919187      -0.08397136
   H        1.83904538      -5.73058586       1.71447680
   H        0.15046406      -5.80579959       2.22130542
   H        1.60878228      -3.32982938       1.16950388
   H        1.12692833      -3.61239371       2.84277454

2
H2
   H       -1.34347783       0.37306855       0.00000000
   H       -1.39609577       1.11271117       0.00000000

19
DMAP
   C       -3.75848789       1.03247985       0.03144933
   C       -3.76475559       2.41421456      -0.05388978
   N       -2.65689445       0.27145684       0.11808722
   C       -2.53739365       3.11497631      -0.06228696
   C       -1.37381360       2.31979727       0.04343325
   C       -1.49537046       0.94318902       0.12338823
   N       -2.47911855       4.47566906      -0.17231075
   C       -3.70574702       5.25801406      -0.08849716
   H       -4.41196697       4.96626919      -0.87458344
   H       -3.46590953       6.31264376      -0.23263555
   H       -4.20712193       5.14461075       0.88522866
   C       -1.20583696       5.15935872       0.01457231
   H       -0.46304900       4.81299392      -0.71356495
   H       -0.79566246       5.00806880       1.02508199
   H       -1.34990194       6.22943197      -0.14272795
   H       -4.71061103       0.50123377       0.03465125
   H       -4.71549608       2.93064245      -0.11091132
   H       -0.38404241       2.75967815       0.06547119
   H       -0.59128939       0.33884485       0.20172308

11
pyridine
   C        1.44377298       0.22441222       0.00000001
   C        0.80050429      -1.00977969      -0.00000001
   C       -0.58977281      -1.03473831      -0.00000000
   C       -1.27672712       0.17418749       0.00000000
   C       -0.54267256       1.35658498      -0.00000002
   N        0.79583130       1.39626008      -0.00000000
   H        2.53221634       0.27561935       0.00000001
   H        1.38018614      -1.92801961      -0.00000001
   H       -1.12775677      -1.97865227      -0.00000000
   H       -2.36217164       0.20499753       0.00000002
   H       -1.05342015       2.31912823      -0.00000000

17
quinoline
   C        2.37656187       0.66546810       0.02290718
   C        2.28753800      -0.74464844       0.03239321
   C        1.06047175      -1.36252394       0.02262276
   C       -0.12709806      -0.59276333       0.00294651
   C        1.24186396       1.44042701       0.00382923
   C       -0.03636177       0.83398855      -0.00663684
   C       -2.51657760      -0.34745301      -0.02693501
   N       -1.14044035       1.63561549      -0.02563257
   C       -1.41770794      -1.16788730      -0.00786816
   H        3.35465287       1.13818563       0.03084832
   H        3.19652934      -1.33895651       0.04750017
   H        0.98392185      -2.44728886       0.02984833
   H        1.29479832       2.52519928      -0.00365465
   C       -2.32243640       1.05198047      -0.03516788
   H       -3.52421058      -0.75141921      -0.03570918
   H       -1.52149921      -2.25047275      -0.00095331
   H       -3.18999605       1.71255885      -0.05032812

96
compound 2
   N        1.41442638       1.64285983       0.06072577
   H       -0.00792153      -0.73023843       1.32220206
   C       -1.37555074      -3.18360963      -0.65615487
   H       -2.09014292      -2.65466369      -1.28700011
   C       -1.52626655      -3.03563652       0.72030545
   H       -2.35962666      -2.42282595       1.06834200
   C       -0.90628167      -3.93414168       1.76866559
   H       -1.49895833      -4.85576723       1.90119702
   H       -0.95406401      -3.40054952       2.72657753
   C        0.57045889      -4.30109501       1.48240633
   H        1.06022758      -4.54739205       2.43255780
   H        0.62518686      -5.20889727       0.87226656
   C        1.27447829       2.97103158       0.11059017
   C        2.49610979       3.84276762       0.18162113
   H        3.30742816       3.44996548      -0.43581574
   H        2.86501337       3.86945755       1.21415528
   H        2.26217087       4.86464910      -0.12107560
   C        2.71697041       1.02959747       0.01015616
   C        3.39913381       0.74097962       1.20656672
   C        4.61274477       0.05500966       1.12264627
   H        5.15375903      -0.18373606       2.03436795
   C        5.13587225      -0.33279071      -0.10309368
   H        6.08060633      -0.86745128      -0.14686177
   C        4.44745291      -0.04108347      -1.27311031
   H        4.86334207      -0.34869273      -2.22862728
   C        3.22621311       0.63410549      -1.24257623
   C        2.51263828       0.94735435      -2.54685430
   H        1.52203798       1.35189661      -2.30826266
   C        2.85776994       1.12638712       2.57246564
   H        1.94723058       1.71918511       2.42785085
   C        2.30198519      -0.30596437      -3.40620923
   H        3.25497240      -0.72043097      -3.75276863
   H        1.70705466      -0.05602374      -4.29177364
   H        1.77145054      -1.07855342      -2.84196674
   C        3.27294780       2.02364830      -3.33775779
   H        3.38831578       2.94358029      -2.75550929
   H        2.73579315       2.26845715      -4.26090635
   H        4.27354198       1.66907695      -3.61042351
   C        2.47628838      -0.11896054       3.38723680
   H        1.73634734      -0.72410378       2.85508620
   H        2.05369605       0.17619612       4.35451980
   H        3.35774955      -0.74150015       3.57854996
   C        3.86122793       1.98599805       3.35626460
   H        4.19620353       2.85125848       2.77497095
   H        4.74859896       1.40479567       3.62997955
   H        3.40357800       2.34856411       4.28321281
   Ni      -0.01192804      -1.79722601       0.06062856
   N       -1.39581173       1.66143501       0.02826414
   H       -0.00439761      -0.74009084      -1.21280851
   Al       0.00024935       0.39716689       0.05150165
   C        1.33871761      -3.18183751       0.80008998
   H        2.05566519      -2.64559925       1.42220135
   C        1.49054921      -3.06118587      -0.57910335
   H        2.32819552      -2.46081332      -0.93872762
   C        0.86292830      -3.97586341      -1.60896537
   H        1.44670979      -4.90575801      -1.72143260
   H        0.91616212      -3.46405723      -2.57834013
   C       -0.61789469      -4.32221095      -1.31782835
   H       -1.10930244      -4.57917561      -2.26431667
   H       -0.68320646      -5.21906754      -0.69267339
   C       -1.23966428       2.98757766       0.08531759
   C        0.02106653       3.59977618       0.12589141
   H        0.02790180       4.68204548       0.16796719
   C       -2.45147558       3.87417780       0.13724742
   H       -3.25486554       3.49648357      -0.49955249
   H       -2.19896347       4.89545187      -0.15219960
   H       -2.84111894       3.89664159       1.16233397
   C       -2.70409958       1.06578943      -0.06441138
   C       -3.19098834       0.70547387      -1.33663865
   C       -4.41802971       0.04381642      -1.40749033
   H       -4.81732064      -0.23778408      -2.37798765
   C       -5.13446442      -0.26583922      -0.25901288
   H       -6.08385610      -0.78849962      -0.33495679
   C       -4.63417543       0.08965831       0.98592821
   H       -5.19736911      -0.16182779       1.88061776
   C       -3.41460055       0.75859542       1.11045329
   C       -2.89864816       1.11069760       2.49497005
   H       -1.97565688       1.69080769       2.38041925
   C       -2.44810502       1.04249574      -2.61883686
   H       -1.46320699       1.44304646      -2.35147291
   C       -2.55694251      -0.15401998       3.29786265
   H       -3.45244485      -0.76500961       3.45884928
   H       -2.15259306       0.11883096       4.27939949
   H       -1.81462970      -0.76297491       2.77330857
   C       -3.90564074       1.97508332       3.26893802
   H       -4.21102299       2.85558449       2.69419247
   H       -3.46448760       2.31412752       4.21263807
   H       -4.80931116       1.40507786       3.51105278
   C       -2.21833856      -0.19313314      -3.49913514
   H       -1.68368513      -0.97223997      -2.94759300
   H       -1.61986162       0.08022744      -4.37538021
   H       -3.16488868      -0.60935369      -3.86069299
   C       -3.19153210       2.13253573      -3.40737531
   H       -4.18168567       1.77946033      -3.71747174
   H       -2.62911106       2.40022627      -4.30886612
   H       -3.32900846       3.03902466      -2.80930625

115
compound 2.DMAP
   Ni      -0.64705997       1.84697497      -1.15726135
   H        0.48947825       1.78826201      -0.03828716
   Al      -0.09731636       0.07546143       0.11260831
   N       -0.25441962      -0.04742810       2.05109474
   C        2.68621261       0.26966406      -0.83780014
   H        2.23710644       1.17224830      -1.24565931
   H       -1.61178992       0.76683618      -0.54532009
   C        4.00559591      -0.03524204      -1.06505444
   H        4.59216855       0.64341989      -1.67126239
   N       -0.83417835      -1.73533163      -0.17871772
   N        1.85277139      -0.49702509      -0.10178554
   C        4.56639331      -1.20889474      -0.50578470
   N        5.85840515      -1.55324035      -0.70591509
   C        3.69084821      -2.00115212       0.27986938
   H        4.02330100      -2.91221142       0.76105298
   C        2.38209125      -1.61601938       0.44261773
   H        1.71040054      -2.22417000       1.04384834
   C        6.40151048      -2.76242557      -0.09497081
   H        7.44927935      -2.86478922      -0.37787069
   H        5.86579243      -3.65781678      -0.43621282
   H        6.34445866      -2.71889431       1.00073022
   C        6.72600433      -0.70425185      -1.51722074
   H        6.83124493       0.29710893      -1.07922036
   H        6.33732132      -0.59802505      -2.53808919
   H        7.71555440      -1.15788604      -1.57493351
   C       -2.15665409       3.30972133      -1.33562266
   H       -2.90310382       3.08257884      -0.57689233
   C       -0.97315571       3.90004332      -0.91151435
   H       -0.87215528       4.12487245       0.15092116
   C        0.01537236       4.60364803      -1.81884958
   H       -0.32936056       5.62384406      -2.06477367
   H        0.94751043       4.72303131      -1.25301341
   C        0.32695943       3.82319326      -3.11707075
   H        1.32773313       4.10817287      -3.46630767
   H       -0.36132159       4.12187733      -3.91660976
   C        0.26935488       2.31297091      -2.92275901
   H        1.22471288       1.79714201      -3.03483701
   C       -0.88738843       1.54155680      -3.14850555
   H       -0.74734052       0.48840176      -3.40031045
   C       -2.23040515       2.09795342      -3.57493062
   H       -2.24505648       2.32590763      -4.65617098
   H       -2.97516360       1.30644276      -3.42069344
   C       -2.65780558       3.34392999      -2.76828509
   H       -2.30313458       4.25692806      -3.25871390
   H       -3.75330008       3.41012284      -2.76542888
   C       -0.86250152      -2.68943075       0.74882070
   C       -0.54394872      -2.44800408       2.09533190
   H       -0.57017566      -3.30865403       2.75266567
   C       -0.34984734      -1.20391248       2.71653932
   C       -1.21431798      -4.10674418       0.37306770
   H       -1.54859834      -4.67477517       1.24318626
   H       -0.31664832      -4.59471763      -0.02986427
   H       -1.97636325      -4.14823873      -0.40727171
   C       -0.25108678      -1.21429534       4.22077590
   H        0.78664709      -1.04254416       4.52687377
   H       -0.57443958      -2.17529207       4.62368013
   H       -0.84656663      -0.41392389       4.66765427
   C       -1.49485939      -1.97289991      -1.43753202
   C       -2.87636938      -1.69847414      -1.52900069
   C       -3.50918860      -1.88353995      -2.75862630
   H       -4.57332043      -1.68163300      -2.84542748
   C       -2.80631781      -2.31784227      -3.87512075
   H       -3.31712997      -2.44700069      -4.82534285
   C       -1.45014700      -2.58673365      -3.76901478
   H       -0.90142802      -2.92944783      -4.64250756
   C       -0.77495290      -2.42539617      -2.55635578
   C       -3.69780358      -1.25065985      -0.33211835
   H       -3.00329737      -0.96394090       0.46378798
   C       -4.56862788      -0.02896832      -0.64719177
   H       -5.34683359      -0.26478931      -1.38154517
   H       -3.95913864       0.79371434      -1.03464294
   H       -5.07220410       0.31137246       0.26464230
   C       -4.56892848      -2.40220019       0.19597950
   H       -5.14832787      -2.07113511       1.06552258
   H       -3.96414237      -3.26256578       0.49939071
   H       -5.27338794      -2.73821558      -0.57410471
   C        0.70525484      -2.74164712      -2.49074586
   H        1.02002147      -2.63814640      -1.44901704
   C        1.51366306      -1.74463219      -3.33227027
   H        1.27143385      -1.84986526      -4.39623415
   H        2.58901470      -1.91785845      -3.20699312
   H        1.29282983      -0.71371801      -3.03782262
   C        1.00677016      -4.18272625      -2.92510189
   H        0.41315270      -4.90444650      -2.35417245
   H        2.06817984      -4.40914136      -2.77014847
   H        0.78661345      -4.33226060      -3.98772538
   C       -0.19826925       1.16842815       2.82993939
   C        1.02317141       1.61315878       3.36941416
   C        1.02836138       2.77724624       4.14223412
   H        1.96601400       3.13455804       4.55950947
   C       -0.13807175       3.48685144       4.37831998
   H       -0.11742758       4.38771059       4.98546368
   C       -1.33261492       3.05035247       3.81976070
   H       -2.23696979       3.62402756       3.99338844
   C       -1.38891019       1.89910670       3.03260359
   C        2.34343142       0.91513218       3.10083289
   H        2.13231706      -0.03704783       2.60472447
   C        3.13681545       0.61376076       4.38068403
   H        4.01601518       0.00505204       4.14049296
   H        2.53781234       0.07267721       5.11995165
   H        3.49417397       1.53466517       4.85377163
   C        3.19724900       1.76670422       2.14807701
   H        4.09868732       1.22074052       1.84544252
   H        3.50789844       2.69431074       2.64284982
   H        2.63319663       2.03611298       1.25020532
   C       -2.70939186       1.45212228       2.42690720
   H       -2.47967755       1.02254250       1.44429870
   C       -3.68207665       2.61296547       2.19529262
   H       -3.19693830       3.44970240       1.68275700
   H       -4.10575101       2.98328596       3.13626161
   H       -4.51627018       2.27033736       1.57501526
   C       -3.39670678       0.36686187       3.27081628
   H       -2.80902784      -0.55414517       3.32246137
   H       -4.36995640       0.11572179       2.83275524
   H       -3.56723411       0.72487099       4.29366085

Int-1
   Ni      -0.40657456      10.78872767      11.72562027
   H        0.44401217      11.17807419      12.99106671
   Al       0.51775895       9.35380213      13.18175051
   N        0.68371584       9.62236628      15.12468763
   C        2.98746638       9.61501489      11.70673815
   H        2.34849419      10.34236183      11.20736485
   H       -0.03810194       9.29883592      11.43922296
   C        4.27561586       9.39626327      11.29106276
   H        4.64838484       9.96577872      10.44945839
   N       -0.20803346       7.55283402      13.40499135
   N        2.41649292       8.96603157      12.74519020
   C        5.07882323       8.43915688      11.96128927
   N        6.35249649       8.18782763      11.58813959
   C        4.46863878       7.75997521      13.04738069
   H        4.99834367       7.01026536      13.62097535
   C        3.17176982       8.05159209      13.39172114
   H        2.69619390       7.53199501      14.22152555
   C        6.94757131       8.91404311      10.46903105
   H        6.38865816       8.74237309       9.54035812
   H        7.96946694       8.56481726      10.32166985
   H        6.97699834       9.99399926      10.66377621
   C        7.15033607       7.20224443      12.31189340
   H        6.69304763       6.20546877      12.26438944
   H        7.27041041       7.48127882      13.36698989
   H        8.14062934       7.14395380      11.86007165
   C       -0.06586606       6.80019545      14.49942766
   C        0.45412845       7.29333285      15.70247745
   H        0.53245916       6.58401462      16.51671282
   C        0.69699246       8.63750154      16.02688343
   C       -0.51794395       5.36393630      14.48404577
   H       -0.07530886       4.82671449      13.63982401
   H       -1.60342521       5.30301617      14.35356985
   H       -0.24820803       4.86177898      15.41435942
   C        0.95396059       8.94238078      17.48062058
   H        0.73302556       8.07313102      18.10173630
   H        0.35097965       9.79088805      17.81682318
   H        2.00086364       9.22289723      17.63482333
   C       -1.01036996       7.01554712      12.33155394
   C       -2.40294340       7.22020684      12.36673063
   C       -3.17569447       6.73276075      11.31114696
   H       -4.25062501       6.89277116      11.32069650
   C       -2.59654651       6.05341717      10.24896700
   H       -3.21356462       5.68424622       9.43441245
   C       -1.22386269       5.85023038      10.23272887
   H       -0.77302935       5.31924723       9.39830625
   C       -0.41033852       6.32171171      11.26477649
   C       -3.09312591       7.97268928      13.49116952
   H       -2.34316390       8.23286541      14.24607852
   C       -3.70200033       9.28125621      12.96986181
   H       -4.44028545       9.08480864      12.18390603
   H       -2.92168500       9.93106619      12.55259040
   H       -4.20813434       9.81450846      13.78197896
   C       -4.16699303       7.11721576      14.17949109
   H       -3.75890092       6.16737545      14.54056325
   H       -4.99280862       6.89136637      13.49588815
   H       -4.58261712       7.65758683      15.03739234
   C        1.08674130       6.09352733      11.18140668
   H        1.53442792       6.45509984      12.11190838
   C        1.69376259       6.89275166      10.01818446
   H        1.40538031       7.94689086      10.07150810
   H        1.34545587       6.49564177       9.05757908
   H        2.78820354       6.82575110      10.03709187
   C        1.44745538       4.60733975      11.04197364
   H        1.01236885       4.00500587      11.84614698
   H        2.53612375       4.48249469      11.07199039
   H        1.09323161       4.19996763      10.08876673
   C        0.81921105      10.97037744      15.62569296
   C        2.08447118      11.48581628      15.96220026
   C        2.16054499      12.77332318      16.49960550
   H        3.13164203      13.18427444      16.76195925
   C        1.02077279      13.53744361      16.69318598
   H        1.09592952      14.53427601      17.11888117
   C       -0.21740572      13.03236163      16.31642178
   H       -1.10001771      13.65074953      16.44197163
   C       -0.34357576      11.75554066      15.76875312
   C        3.37278076      10.73319196      15.68779104
   H        3.11732838       9.69940850      15.43534409
   C        4.33261308      10.69858977      16.88473168
   H        4.72642853      11.69502768      17.11125426
   H        5.18812159      10.05226627      16.65755744
   H        3.84993278      10.31838011      17.79075368
   C        4.07573387      11.35782266      14.47173874
   H        3.38358968      11.47248149      13.63301794
   H        4.91816391      10.73571309      14.14609713
   H        4.46060211      12.35247327      14.72524866
   C       -1.70302049      11.23683096      15.33644581
   H       -1.53739210      10.61755768      14.44206963
   C       -2.65732799      12.35914113      14.92016016
   H       -2.17472469      13.04596527      14.21768132
   H       -3.01404176      12.93380468      15.78272838
   H       -3.53528629      11.93305023      14.42561274
   C       -2.35287071      10.35933360      16.41664459
   H       -1.75645390       9.46911015      16.63889563
   H       -3.34216917      10.02372798      16.08491011
   H       -2.48004955      10.92857473      17.34551475
   H       -0.42419433      14.13368539      11.94006629
   H       -1.33003212       9.93536232       8.63550837
   H       -1.03850861      14.41359545      10.31525647
   C       -0.49774920      13.68180041      10.94127748
   C       -1.07985468      10.99010294       8.81546083
   H       -1.65876735      11.57170060       8.07634837
   H        1.15774153      14.58100198       8.44635015
   H        0.75937749      12.75351087       6.99129708
   C        0.98465959      13.59772214       8.88589700
   C        0.76040400      12.56864002       8.06633974
   C       -1.55428978      11.30275829      10.22602199
   C       -1.31572930      12.41150234      11.10485525
   H       -2.53715136      10.84413174      10.38648330
   C        0.93632386      13.53586780      10.38224985
   C        0.42217719      11.17568293       8.50351545
   H        1.34378344      12.58660712      10.75975742
   H       -2.16426778      12.60181736      11.77319670
   H        0.98388753      10.88966406       9.40413799
   H        1.55949477      14.34080984      10.79147799
   H        0.70673906      10.47457687       7.70877926

167
Int-2
   Ni      -0.53311941      10.31697010      11.56015872
   H        0.27772055      11.17013406      12.63345994
   Al       0.88056293       9.53920268      13.19967638
   N        0.41402852       9.71895701      15.11076640
   C        2.99931034      11.32362868      12.32753520
   H        2.19607744      11.51404585      11.62329645
   H        0.50929021       9.08627132      11.51357977
   C        4.18262763      12.01394983      12.26675298
   H        4.30919139      12.74426756      11.47695355
   N        1.56294921       7.65944209      13.50737298
   N        2.71683077      10.38258608      13.25131355
   C        5.18717453      11.76977117      13.23447637
   N        6.36669237      12.43025196      13.22348904
   C        4.87752391      10.79603558      14.21791682
   H        5.57354538      10.54525015      15.00836309
   C        3.66899982      10.14189087      14.18050185
   H        3.43170938       9.39505433      14.93392918
   C        6.62319515      13.45011719      12.21041593
   H        7.62153050      13.86066080      12.36252095
   H        5.89787705      14.27215567      12.27574113
   H        6.57786802      13.02633563      11.19921631
   C        7.36012386      12.18236111      14.26339025
   H        6.97233946      12.43598549      15.25924459
   H        8.23840878      12.79884198      14.07105103
   H        7.67572804      11.13127006      14.26995391
   C        1.90680462       7.16270278      14.69238327
   C        1.74816259       7.87056006      15.89636033
   H        2.14499342       7.39094648      16.78353685
   C        1.00356523       9.03285792      16.10078993
   C        2.50847849       5.78425606      14.83646019
   H        2.30165220       5.14241066      13.97957364
   H        2.13181823       5.30921977      15.74581138
   H        3.59637296       5.87059637      14.94087803
   C        0.89200435       9.51606156      17.52674950
   H        1.21893057       8.74411749      18.22545667
   H       -0.12189181       9.83020070      17.78345862
   H        1.53916888      10.39203801      17.65480594
   C        1.73576048       6.81866381      12.34954143
   C        0.59831716       6.18305819      11.80528701
   C        0.75875874       5.39143600      10.66875765
   H       -0.10359855       4.90041351      10.23041728
   C        2.00579046       5.22035179      10.07927038
   H        2.10888036       4.60427584       9.19019941
   C        3.11632670       5.83183536      10.63641623
   H        4.09228584       5.68192804      10.18209045
   C        3.00957806       6.63251159      11.77809984
   C       -0.76235607       6.32685553      12.46244444
   H       -0.84370640       7.37149498      12.79163063
   C       -1.92601731       6.06223510      11.50623108
   H       -1.82435830       6.64593366      10.58616815
   H       -2.86874256       6.34677150      11.98569024
   H       -2.00107633       5.00084445      11.24178968
   C       -0.89399235       5.42700201      13.70190983
   H       -0.18567540       5.70304744      14.48774325
   H       -0.72289156       4.37701355      13.43548520
   H       -1.90382173       5.51257926      14.11998959
   C        4.28221278       7.22917010      12.35579044
   H        4.03442178       7.70965552      13.30685669
   C        4.87316420       8.30284304      11.43359550
   H        5.18171458       7.86558395      10.47716481
   H        5.75390796       8.76329831      11.89697045
   H        4.14476904       9.08913597      11.22307520
   C        5.34177111       6.15020851      12.63365081
   H        6.17781507       6.57982168      13.19748871
   H        5.74678335       5.74735886      11.69902748
   H        4.93216931       5.31299629      13.20648554
   C       -0.58592296      10.67734769      15.51529743
   C       -0.25099972      12.02143462      15.75102284
   C       -1.26601730      12.90207177      16.13686533
   H       -1.02640107      13.94828294      16.30845362
   C       -2.56813060      12.46171649      16.31951156
   H       -3.34238552      13.15919825      16.62731354
   C       -2.88197963      11.12527100      16.10356926
   H       -3.90667971      10.79253737      16.23715470
   C       -1.91068721      10.21514655      15.68529656
   C        1.16970851      12.54527652      15.63678829
   H        1.82819308      11.68970342      15.45502498
   C        1.63348651      13.22986622      16.93253988
   H        1.09558335      14.16984331      17.09786039
   H        2.70172001      13.46724549      16.86842994
   H        1.47360990      12.59759330      17.81164366
   C        1.31936270      13.51487751      14.45666934
   H        2.35957300      13.85082985      14.36732510
   H        0.68700393      14.39946788      14.59840998
   H        1.02648095      13.03302568      13.52021747
   C       -2.28536525       8.76466027      15.41000193
   H       -1.61718069       8.40857417      14.61425607
   C       -3.72697818       8.59436198      14.91618519
   H       -3.86484287       7.57283362      14.54425498
   H       -3.95706777       9.28590448      14.10162623
   H       -4.45109620       8.74639200      15.72504477
   C       -2.07330376       7.86438395      16.63941198
   H       -2.64243985       8.25004644      17.49407319
   H       -1.02280817       7.78997619      16.92929634
   H       -2.42993309       6.85108746      16.42266268
   H       -2.79535353      12.40573955      10.99010653
   H       -3.06932150      10.27652337       9.68367073
   H       -2.51102736      12.87248815      12.65521441
   C       -2.97814605      12.10419086      12.02455757
   C       -3.28763194       9.45345267      10.36577824
   H       -3.02104609       8.53133306       9.83342651
   H       -5.80091312      12.80964948      10.62727262
   H       -6.03971893      10.81786402       9.41192293
   C       -5.32804446      11.91340173      11.03096442
   C       -5.46443352      10.77802935      10.33791661
   C       -2.45235729       9.58216215      11.61358083
   C       -2.32815903      10.77863849      12.34697892
   H       -2.44760979       8.66596739      12.20758574
   C       -4.51953860      12.09711513      12.28689700
   C       -4.82377095       9.45772879      10.66903296
   H       -4.81792921      13.03808874      12.76400757
   H       -2.20052970      10.65896059      13.41980916
   H       -5.32261665       8.66512483      10.09913245
   H       -4.73977266      11.29458663      13.00483723
   H       -4.96140673       9.22107396      11.73336970
   H        2.01907986      14.60817825      11.56970122
   H        2.29604363      16.58288855      10.08014150
   H        3.11743633      14.42259843       9.17312953
   H        0.65886494      15.71095017      11.78270380
   C        1.13554186      15.02982051      11.06553557
   C        1.57841855      15.79513049       9.81630794
   C        2.18455428      14.85189663       8.77461563
   H        2.45280643      15.40778906       7.86656816
   H        1.78887102      12.63167399      10.16462474
   H        0.70328686      16.29606383       9.37640133
   C        0.17882780      13.88922202      10.70417730
   H       -0.12874255      13.33492155      11.59800104
   H        2.97221533      11.54904518       8.86908260
   H        4.65390592       9.87262066       8.18441435
   C        0.83945628      12.93446472       9.69918962
   C        1.22152243      13.70707761       8.42958117
   H        2.84992656      10.10378977       9.87678106
   C        2.68920647      10.49012809       8.86164960
   H        1.68093512      13.04697272       7.68248167
   C        3.60520046       9.74250351       7.88277481
   H       -0.73364048      14.32243747      10.27267874
   H        3.50361283      10.20022366       6.88707391
   H        0.31951788      14.13216891       7.96728544
   P       -0.06076286      11.26464113       9.52024316
   H        3.49092174       7.78104360       8.76131981
   C        1.21615684      10.29384539       8.48697710
   C        3.26331561       8.25427056       7.79653927
   H        3.89042890       7.76278901       7.04081233
   H        1.09758070      10.64665523       7.44921546
   H       -0.49354398      12.24676159       7.33828723
   H        1.13559273       8.40856928       9.52585969
   C        0.91662159       8.78381218       8.51732474
   C       -1.17517552      11.70252178       8.00936376
   C        1.77975292       8.03749136       7.49735054
   H       -0.84943537       9.87453126       6.87334804
   H       -1.96874959      13.52286644       8.89523872
   H        1.54821613       8.39596845       6.48248227
   C       -1.68500236      10.50334648       7.19389851
   C       -2.33280755      12.65182281       8.34088023
   H       -0.14696891       8.58084798       8.35038388
   H        1.54415476       6.96541374       7.52162526
   H       -2.34146363       9.87200669       7.80472997
   H       -1.74772631      11.48018787       5.26772230
   H       -3.05792156      12.14722339       8.99044537
   C       -2.44680772      10.96407141       5.94329533
   H       -2.37712277      13.69080669       6.44228539
   C       -3.06650458      13.11300570       7.07678512
   H       -2.82365807      10.08768137       5.39983347
   C       -3.59240912      11.91356438       6.28951631
   H       -3.88930630      13.78604083       7.35105753
   H       -4.33517856      11.38004309       6.90174772
   H       -4.10661243      12.24376342       5.37767883

147
Int-3
   Ni      -0.15865675      10.52927668      11.51599860
   H       -0.16367316      10.34620088      13.07145196
   Al       1.23420005       9.18460847      12.60655914
   N        0.64437154       7.98514083      14.03725255
   C        2.40991426      11.68456743      13.39748355
   H        1.60252103      11.98306062      12.72224132
   H        0.96558434       9.80209638      10.73623620
   C        3.21328549      12.60519842      14.02063488
   H        3.03665187      13.65608506      13.82953956
   N        2.47956074       7.84170283      11.87866126
   N        2.54370133      10.34879637      13.55864599
   C        4.23462226      12.16742431      14.90210808
   N        5.04413325      13.03861372      15.54647310
   C        4.35776818      10.76536213      15.07282762
   H        5.10213950      10.33404784      15.72972916
   C        3.51325622       9.91930700      14.39291209
   H        3.59956521       8.84129346      14.51807045
   C        6.07061576      12.54998744      16.46140262
   H        6.78321239      11.89297978      15.94628742
   H        5.63060875      11.99564496      17.30132688
   H        6.62243048      13.39945986      16.86411719
   C        4.86547942      14.47667453      15.36831688
   H        5.61293973      15.00419921      15.96113755
   H        3.87044460      14.80153784      15.70010822
   H        4.99378761      14.76725601      14.31778507
   C        2.96525694       6.81222222      12.58066609
   C        2.46483705       6.42874791      13.83393388
   H        2.93782724       5.57034816      14.29414639
   C        1.29753957       6.89967688      14.45305335
   C        4.07754794       5.96709980      12.01201401
   H        4.99652963       6.55613278      11.92642312
   H        3.83431318       5.62234686      11.00233120
   H        4.27208371       5.10344057      12.64949104
   C        0.75121674       6.08827735      15.59811654
   H       -0.21247562       5.65049864      15.31202717
   H        0.55810327       6.71324405      16.47435924
   H        1.43626229       5.28349360      15.86881478
   C        2.92864863       7.96238494      10.51071238
   C        2.11870749       7.42215658       9.48837671
   C        2.58986139       7.46872298       8.17638976
   H        1.98797202       7.05398371       7.37478134
   C        3.81318888       8.05143725       7.86765138
   H        4.16082803       8.07538904       6.83849922
   C        4.57297533       8.62353568       8.87491825
   H        5.51256190       9.10964232       8.62643973
   C        4.14794163       8.59287745      10.20575621
   C        0.76006952       6.81739691       9.79866047
   H        0.32966827       7.42263131      10.60791312
   C       -0.20830571       6.89447574       8.61553661
   H       -0.27867312       7.91476735       8.22394351
   H       -1.20709752       6.58121956       8.93482063
   H        0.09127760       6.22667828       7.79988201
   C        0.86334189       5.36614798      10.29199097
   H       -0.13869400       4.96623834      10.48786836
   H        1.43990817       5.28516993      11.21762794
   H        1.33912190       4.73460860       9.53179210
   C        4.97357878       9.31223357      11.25372963
   H        4.59425944       9.02659113      12.23896538
   C        4.78172471      10.82929903      11.09613268
   H        3.71935226      11.08913164      11.05264910
   H        5.24988941      11.17638538      10.16741899
   H        5.23859919      11.36746416      11.93549538
   C        6.46643117       8.96216685      11.21006350
   H        6.63572815       7.88155981      11.26075098
   H        6.98227856       9.42871174      12.05718393
   H        6.93952481       9.33235394      10.29433443
   C       -0.62477565       8.28016091      14.65875544
   C       -0.67841235       9.05599685      15.83217533
   C       -1.92577607       9.33173538      16.39468584
   H       -1.98214188       9.93752872      17.29560288
   C       -3.09661668       8.86002340      15.81703014
   H       -4.05920884       9.09193940      16.26479778
   C       -3.02922328       8.10123934      14.65749697
   H       -3.94727810       7.74544527      14.19708237
   C       -1.80315399       7.79514273      14.06364789
   C        0.56242045       9.65105842      16.47133293
   H        1.43741453       9.24679279      15.95274406
   C        0.69663739       9.29781577      17.95878747
   H        0.67900852       8.21582131      18.12528460
   H       -0.11335826       9.74105794      18.54804387
   H        1.64306083       9.68676811      18.35201754
   C        0.56998646      11.17620856      16.28557313
   H       -0.22613403      11.64017907      16.88026294
   H        0.40502571      11.44064751      15.23685806
   H        1.52972445      11.59940019      16.60636261
   C       -1.78836828       7.01633549      12.76290376
   H       -0.74773332       6.76596754      12.52742869
   C       -2.32960035       7.89896639      11.62985253
   H       -2.29961092       7.36748423      10.67295697
   H       -1.72850617       8.82285951      11.53448961
   H       -3.36730957       8.19243830      11.82835166
   C       -2.56467944       5.69651832      12.85550077
   H       -3.63498127       5.86669970      13.01530684
   H       -2.19413554       5.07247876      13.67641401
   H       -2.45557278       5.13429518      11.92126293
   H       -3.64762914      12.91675395       6.97717870
   H       -4.99501532      10.88652084       6.48764318
   H       -2.56117298      10.53777875       6.84862059
   H       -5.25786969      13.07713208       7.68256445
   C       -4.31687858      12.51555190       7.75312302
   C       -4.56348694      11.02936146       7.48682509
   C       -3.26819793      10.22777100       7.63298910
   H       -3.46047236       9.15710998       7.48239066
   H       -1.68465905      12.29909997       8.46508962
   H       -5.30223908      10.65392135       8.21071538
   C       -3.67797601      12.73750183       9.13044813
   H       -3.51718319      13.80853233       9.29511347
   H       -3.98995935      11.19366977      11.78537507
   H       -4.94676505      11.17995228      14.07914268
   C       -2.36581922      11.95102476       9.26014208
   C       -2.62513709      10.45818188       9.00205953
   H       -2.74070506      10.88766092      12.99055424
   C       -3.43293367      11.65564048      12.61100277
   H       -1.68004416       9.90692076       9.09108049
   C       -4.39815946      12.06374661      13.72637851
   H       -4.38379413      12.40176255       9.90328473
   H       -5.14512296      12.76996121      13.33266050
   H       -3.28803223      10.06366257       9.78636887
   P       -1.33875110      12.16601239      10.84039137
   H       -2.96573125      11.97652027      15.33224898
   C       -2.58985006      12.83380530      12.09707616
   C       -3.64664324      12.71712090      14.88589872
   H       -4.34622758      13.02650281      15.67363059
   H       -3.25126853      13.57045130      11.61755619
   H        0.16472561      13.93264129      11.44244129
   H       -1.12029581      12.80805519      13.66924967
   C       -1.86933959      13.51118660      13.27077614
   C       -0.29278466      13.69104443      10.46891316
   C       -2.83392027      13.91312102      14.39157531
   H        1.38792899      12.45631033       9.90013270
   H       -1.85353969      15.20255429      10.65085352
   H       -3.52208149      14.68758372      14.01964245
   C        0.86266231      13.34142035       9.51995556
   C       -1.03325884      14.93771198       9.97192701
   H       -1.32730355      14.40031415      12.92693752
   H       -2.26973802      14.36103489      15.22070200
   H        0.45933664      13.06443666       8.53431896
   H        2.29932368      14.73178779      10.32730282
   H       -1.48360691      14.72325762       8.99210162
   C        1.82102841      14.52529616       9.35720874
   H        0.32958134      16.38686909      10.81234055
   C       -0.07253719      16.12443069       9.82209480
   H        2.62436530      14.26500881       8.65579505
   C        1.08513692      15.78047400       8.88284561
   H       -0.61447003      17.00560841       9.45427727
   H        0.68562492      15.60119955       7.87352429
   H        1.77918951      16.62737751       8.80478796

147
Int-3'
   Ni       0.98815332      10.84258561      12.38244178
   H        0.43829182      10.58533959      13.82128522
   Al       0.74051976       8.76133007      13.28865808
   N       -0.11760040       8.31233492      14.96061015
   C        2.85158004      10.28102189      13.00564282
   H        2.49437633      10.43974423      11.87800609
   H        0.41877564       9.46331335      11.67068981
   C        3.99620485      11.00990563      13.34553175
   H        4.13558853      11.97118378      12.86768271
   N        0.66385351       6.92937165      12.60670712
   N        2.66856639       9.00956287      13.54934274
   C        4.92461581      10.51845333      14.28126971
   N        5.99538314      11.25873406      14.67783720
   C        4.70040974       9.21223430      14.80539810
   H        5.37758957       8.74945432      15.51060679
   C        3.56517076       8.53493677      14.42610779
   H        3.34539707       7.55462335      14.84856231
   C        7.00919889      10.68150329      15.55166241
   H        7.50261467       9.81356997      15.09123566
   H        6.57653092      10.36487659      16.50907321
   H        7.76963287      11.43493688      15.76059827
   C        6.22666861      12.57351672      14.09346958
   H        7.07953753      13.04026032      14.58792144
   H        5.35357286      13.22313390      14.23363676
   H        6.43968785      12.51309574      13.01589513
   C        0.54760291       5.85582786      13.38996056
   C        0.23100358       5.93600810      14.75549473
   H        0.16281447       4.99374396      15.28409103
   C       -0.18514182       7.06985546      15.45870423
   C        0.72398360       4.47244056      12.81921369
   H        0.34879534       3.71804392      13.51234679
   H        1.78618795       4.27794974      12.63926682
   H        0.21643218       4.36778888      11.85667446
   C       -0.78924865       6.84734479      16.81936733
   H       -0.71345662       5.79869326      17.10987417
   H       -1.84627034       7.13706544      16.81206660
   H       -0.30333623       7.46930802      17.57592195
   C        0.83418196       6.70993354      11.19022908
   C       -0.30232019       6.81256738      10.35784972
   C       -0.15146251       6.55466536       8.99563158
   H       -1.01133132       6.62160738       8.33760052
   C        1.08625507       6.22347167       8.45727398
   H        1.18165388       6.02589750       7.39311950
   C        2.19898787       6.16629163       9.27987820
   H        3.16982844       5.93377913       8.85051346
   C        2.09962322       6.40929539      10.65329530
   C       -1.66115692       7.18970494      10.92382212
   H       -1.47820956       7.93215932      11.71152565
   C       -2.57829425       7.84775811       9.89058546
   H       -2.07855242       8.67792680       9.38192746
   H       -3.47180604       8.23971209      10.38637829
   H       -2.91837289       7.13141216       9.13410214
   C       -2.37589112       5.99111156      11.56641082
   H       -1.80899946       5.57772201      12.40462913
   H       -2.52979809       5.19522293      10.82782625
   H       -3.35750594       6.29924895      11.94571511
   C        3.37002476       6.39096625      11.48364362
   H        3.09177088       6.50259004      12.53613598
   C        4.26185416       7.58296579      11.09891105
   H        5.10394391       7.67471105      11.79501367
   H        3.69843387       8.51898033      11.11414474
   H        4.66533505       7.44684655      10.08882123
   C        4.16663406       5.08592879      11.33300931
   H        5.00966077       5.08006338      12.03304965
   H        4.57776903       4.98822884      10.32253086
   H        3.55524070       4.19948736      11.52740536
   C       -0.76825716       9.35813792      15.71765374
   C       -0.07148415      10.05269761      16.72404865
   C       -0.74375025      11.05438543      17.42671095
   H       -0.21941036      11.60358519      18.20442915
   C       -2.06558306      11.37087695      17.14599292
   H       -2.56839139      12.15724484      17.70216101
   C       -2.73749595      10.68139857      16.14726732
   H       -3.76944285      10.93739248      15.92181665
   C       -2.10941462       9.66570459      15.42383327
   C        1.38670016       9.78446850      17.04892325
   H        1.71125654       8.91052791      16.47320038
   C        1.61226380       9.47915530      18.53700083
   H        1.40360449      10.35684314      19.15840188
   H        2.65787993       9.19709062      18.70484202
   H        0.97790010       8.66022540      18.89161332
   C        2.25249852      10.97790262      16.62069169
   H        3.31091863      10.77294945      16.81648149
   H        1.96726036      11.87824718      17.17748797
   H        2.13374498      11.18239141      15.55261386
   C       -2.87891328       8.96086956      14.32192382
   H       -2.27505999       8.11838753      13.96613889
   C       -3.09781206       9.91717955      13.14020091
   H       -3.67565230      10.79432336      13.45491956
   H       -3.64915876       9.41653060      12.33677440
   H       -2.13907980      10.26850371      12.74065846
   C       -4.21385949       8.38839170      14.81605927
   H       -4.90974494       9.18338397      15.10544810
   H       -4.07135033       7.73216313      15.68142549
   H       -4.68967104       7.80647400      14.01878582
   C        3.55666240      15.43961062       9.33420384
   C        2.11427214      15.94424499       9.39709707
   C        1.34719191      15.29702394      10.55719541
   C        1.36506495      13.76475155      10.44469640
   C        2.81777401      13.26932459      10.39795334
   C        3.59431952      13.91308617       9.24593577
   P        0.33345014      12.77912665      11.70390464
   C        0.08261250      14.00312982      13.11745909
   C       -1.09503618      13.59567025      14.01526866
   C       -1.24454344      14.54101274      15.21167920
   C        0.04572126      14.61713255      16.02703041
   C        1.21960144      15.03929630      15.14260449
   C        1.37004848      14.08882847      13.95147417
   C       -1.37004037      12.78496861      10.88816330
   C       -1.94866640      14.14087786      10.46667495
   C       -3.39109619      13.98690781       9.96737183
   C       -3.46890703      12.99387617       8.80647942
   C       -2.86582332      11.64438164       9.20111703
   C       -1.42982427      11.80084811       9.71188934
   H        4.08873729      15.76188340      10.24200078
   H        4.08266761      15.88727812       8.48119506
   H        1.60437141      15.70695663       8.45134962
   H        2.09627970      17.03705249       9.50164617
   H        0.32252774      15.68056841      10.57938738
   H        1.81995580      15.59992065      11.50181076
   H        0.90850507      13.49685937       9.47723237
   H        2.83079626      12.17586402      10.30862145
   H        3.31413857      13.51356930      11.35000969
   H        3.14535737      13.59608974       8.29281612
   H        4.63191270      13.55433521       9.24365913
   H       -0.13302259      14.99887738      12.70306513
   H       -0.93109863      12.56920093      14.37608274
   H       -2.03129850      13.58609533      13.44394389
   H       -2.07590569      14.20427439      15.84499027
   H       -1.50410038      15.54788940      14.85045260
   H        0.25510329      13.62359466      16.44956456
   H       -0.07197399      15.30991334      16.87066275
   H        2.15050382      15.05785662      15.72505337
   H        1.05024196      16.06407551      14.77822411
   H        1.60525012      13.07864118      14.31547784
   H        2.21686425      14.39927769      13.32527707
   H       -2.02028034      12.36999764      11.67416952
   H       -1.33845667      14.55933019       9.65346576
   H       -1.91677272      14.85938581      11.29498267
   H       -3.79153957      14.96314944       9.66397509
   H       -4.01968837      13.62641483      10.79543014
   H       -2.91043608      13.39963767       7.94963704
   H       -4.50888888      12.86886708       8.47845559
   H       -2.89037176      10.95106070       8.35016630
   H       -3.47771305      11.19304110       9.99718332
   H       -0.79610676      12.16643041       8.88954598
   H       -1.01914092      10.83247368      10.02338303

147
TS-1
   Ni       1.08769531      10.83667381      12.41447065
   H        0.29271482      10.64143249      13.74359236
   Al       0.73500151       8.78049153      13.32979524
   N       -0.18128430       8.34056667      14.96967477
   C        2.77979689      10.32349958      13.19133721
   H        2.44016264      10.54202327      11.80263255
   H        0.41916179       9.48726888      11.71648497
   C        3.97580329      11.00435263      13.44509580
   H        4.09673255      11.98013871      12.99104709
   N        0.67152684       6.95962736      12.63689968
   N        2.62512338       9.04712716      13.72755190
   C        4.98712141      10.45309457      14.25312840
   N        6.12778359      11.14280281      14.53879475
   C        4.77606330       9.14180879      14.76980301
   H        5.51095984       8.63785306      15.38323013
   C        3.59211510       8.50648842      14.48950320
   H        3.38805837       7.51510734      14.89327711
   C        7.23554671      10.48160088      15.21824867
   H        7.62399460       9.62970519      14.64092386
   H        6.93529502      10.11933581      16.20888140
   H        8.04569954      11.19854001      15.35840656
   C        6.36149057      12.44147847      13.91983737
   H        7.28355413      12.86668820      14.31887291
   H        5.54269851      13.13481573      14.14652550
   H        6.45538522      12.36758517      12.82574239
   C        0.56148572       5.88668734      13.42242755
   C        0.21605939       5.96869090      14.78036259
   H        0.15336883       5.02822343      15.31276551
   C       -0.23975876       7.09832624      15.46813688
   C        0.77616611       4.50624909      12.85873310
   H        0.42883471       3.74390428      13.55758621
   H        1.84277276       4.34430711      12.67068579
   H        0.26543166       4.38115023      11.90005733
   C       -0.87670373       6.86844484      16.81242191
   H       -0.80767423       5.81850029      17.09949796
   H       -1.93322837       7.15851893      16.77999354
   H       -0.40986529       7.48620939      17.58423219
   C        0.84173261       6.74284972      11.22028954
   C       -0.29899034       6.82249083      10.39143885
   C       -0.14489545       6.57242625       9.02797858
   H       -1.00692433       6.62262184       8.37132197
   C        1.09896968       6.27084816       8.48634011
   H        1.19655396       6.07950570       7.42124524
   C        2.21460892       6.23573151       9.30635529
   H        3.18955776       6.02668273       8.87434329
   C        2.11191264       6.47240606      10.68049851
   C       -1.66430412       7.16885437      10.96203832
   H       -1.49621011       7.91528949      11.74945538
   C       -2.60136363       7.80341463       9.93210041
   H       -2.12893548       8.65224156       9.42812807
   H       -3.50704573       8.16274651      10.43053456
   H       -2.91847560       7.08059731       9.17192176
   C       -2.34969271       5.95440057      11.60756127
   H       -1.77464593       5.55775580      12.44823145
   H       -2.48285550       5.15268881      10.87125101
   H       -3.33930412       6.23877989      11.98470831
   C        3.38126766       6.48387063      11.51170468
   H        3.09819323       6.56609676      12.56575718
   C        4.22788077       7.71515449      11.15130399
   H        5.07993422       7.80988035      11.83465096
   H        3.63491380       8.63166253      11.21000305
   H        4.61451833       7.62636587      10.12938627
   C        4.22094908       5.20921408      11.34089037
   H        5.06016014       5.21800814      12.04541818
   H        4.64009512       5.14323647      10.33117308
   H        3.63628994       4.30067618      11.51647542
   C       -0.83551274       9.38472020      15.72380446
   C       -0.14432945      10.06610286      16.74339520
   C       -0.81554056      11.07230571      17.44083389
   H       -0.29614321      11.61245854      18.22812594
   C       -2.13079208      11.40169936      17.14493019
   H       -2.63306155      12.19042531      17.69822535
   C       -2.79804115      10.72168296      16.13633060
   H       -3.82540269      10.98717465      15.90134312
   C       -2.17054592       9.70379938      15.41579339
   C        1.30466179       9.77516940      17.08935258
   H        1.62389008       8.89666227      16.51796592
   C        1.50490438       9.46620076      18.58020438
   H        1.29776792      10.34565765      19.19952720
   H        2.54469950       9.17205921      18.76242057
   H        0.85648854       8.65420652      18.92520162
   C        2.19603408      10.95372135      16.67298921
   H        3.25097677      10.71793076      16.85309369
   H        1.94126824      11.85140660      17.24890112
   H        2.07179683      11.18144029      15.61104095
   C       -2.93114430       9.00494072      14.30426012
   H       -2.33678739       8.14713570      13.96929696
   C       -3.10307165       9.95435494      13.10970305
   H       -3.65877266      10.85192527      13.40658685
   H       -3.65612243       9.46279465      12.30205151
   H       -2.12870133      10.27253998      12.72190192
   C       -4.28751096       8.46321194      14.77363893
   H       -4.97601211       9.27267394      15.03951565
   H       -4.17596594       7.81292439      15.64801394
   H       -4.75532188       7.88199206      13.97114915
   C        3.53882860      15.50752288       9.38284674
   C        2.08026605      15.96499340       9.42234355
   C        1.31860707      15.29654367      10.57369898
   C        1.38450948      13.76442417      10.46416697
   C        2.85294802      13.31593007      10.44221561
   C        3.62558668      13.98274602       9.30075475
   P        0.35339755      12.76146775      11.70856091
   C        0.07207438      13.97662380      13.12273033
   C       -1.10974358      13.55978480      14.01052031
   C       -1.28577160      14.51581198      15.19467483
   C       -0.00621132      14.61350815      16.02457214
   C        1.17217938      15.04412183      15.15046377
   C        1.35026407      14.08679645      13.96864357
   C       -1.33975068      12.74403969      10.87663099
   C       -1.94151106      14.09068603      10.45773173
   C       -3.37914209      13.90975970       9.95412254
   C       -3.43152941      12.92359714       8.78600740
   C       -2.80208079      11.58408593       9.17335620
   C       -1.37234810      11.76541855       9.69429795
   H        4.04654985      15.84936328      10.29737169
   H        4.06300592      15.96910451       8.53613944
   H        1.59279891      15.70738418       8.47014486
   H        2.02415340      17.05686601       9.52281793
   H        0.28322764      15.64994337      10.58312294
   H        1.77116267      15.61400712      11.52339211
   H        0.95151043      13.48194648       9.49003674
   H        2.90421709      12.22409460      10.35795905
   H        3.32492460      13.57804188      11.40182764
   H        3.20215379      13.64878098       8.34170996
   H        4.67381990      13.65661082       9.31570203
   H       -0.15384318      14.96761327      12.70282790
   H       -0.93599975      12.54081981      14.38592969
   H       -2.03897027      13.52983416      13.42848749
   H       -2.12113297      14.17569422      15.82059725
   H       -1.55176188      15.51616081      14.82031258
   H        0.21076071      13.62541767      16.45633410
   H       -0.14174758      15.31055925      16.86196121
   H        2.09587423      15.08025997      15.74327250
   H        0.99313616      16.06337358      14.77537972
   H        1.59946948      13.08350946      14.34171004
   H        2.19783756      14.40734601      13.34889212
   H       -1.98918143      12.31423933      11.65513734
   H       -1.33779608      14.52249459       9.64685337
   H       -1.92511467      14.80699123      11.28830085
   H       -3.79995243      14.87916211       9.65656878
   H       -4.00149800      13.52953520      10.77815201
   H       -2.87857318      13.34756536       7.93443990
   H       -4.46726346      12.77870447       8.45286384
   H       -2.80665830      10.89773447       8.31646183
   H       -3.40945901      11.11323643       9.96140924
   H       -0.74157473      12.14896427       8.87799961
   H       -0.94545540      10.80237227      10.00129666

147
Int-4
   Ni       6.15362642       3.06330762       0.45900630
   Al       5.95861499       4.13576641       2.45936128
   N        5.68870733       5.65721473       1.31143225
   C        5.45237265       6.98183117       1.30730979
   H        5.39717057       7.47171938       2.27900255
   N        5.22520465       7.68921656      -2.27463558
   C        5.28535508       7.69867124       0.14946996
   H        5.09479342       8.76229112       0.21210275
   C        5.36301872       7.01517927      -1.09741144
   N        7.29624315       4.61147703       3.74410229
   C        5.58773556       5.62339878      -1.06382570
   H        5.63187332       5.05539701      -1.98455641
   N        4.46441524       4.23606355       3.69516390
   C        5.76206601       4.93012530       0.13326090
   C        4.87178713       9.10280954      -2.27986110
   H        3.88207230       9.28528537      -1.83480227
   H        4.85397469       9.46166546      -3.30994865
   H        5.61110018       9.69941144      -1.73144439
   C        5.19033877       6.94980228      -3.53049245
   H        5.09900727       7.65477824      -4.35792878
   H        4.34195009       6.25057271      -3.57252677
   H        6.11262205       6.37337103      -3.67444862
   C        6.99359585       5.35443737       4.82008069
   C        5.68338827       5.61530437       5.23653595
   H        5.57818187       6.24159725       6.11462236
   C        4.50419944       4.99494655       4.78575643
   C        8.10098193       5.93073274       5.66421732
   H        8.85921779       5.17495548       5.89012421
   H        7.70418993       6.33452390       6.59656293
   H        8.61258297       6.73526176       5.12625555
   C        3.28578788       5.17668421       5.65379917
   H        3.38196546       4.56082913       6.55549134
   H        2.36393429       4.89160900       5.14664701
   H        3.21913020       6.21839362       5.98098483
   C        8.68543895       4.31571922       3.50086974
   C        9.17711745       3.05052604       3.88111773
   C       10.53842796       2.79256511       3.71602708
   H       10.94307558       1.82950500       4.01071549
   C       11.38730644       3.74286863       3.16341548
   H       12.44472729       3.52401089       3.04222547
   C       10.87546296       4.95884269       2.73715239
   H       11.53815071       5.68281835       2.27077005
   C        9.52192522       5.26932339       2.89090356
   C        8.25439757       1.99241236       4.46368669
   H        7.27474141       2.11465628       3.98206499
   C        8.72576964       0.56514182       4.17138283
   H        7.94359978      -0.14746700       4.45073310
   H        9.62226909       0.30586381       4.74585276
   H        8.94709774       0.42878134       3.10810347
   C        8.05896831       2.18071019       5.97611010
   H        7.41286927       1.39044431       6.37626353
   H        7.59796274       3.14389474       6.21508169
   H        9.02475496       2.12613875       6.49292361
   C        9.00399969       6.58847611       2.34463713
   H        7.98435328       6.73965904       2.71531597
   C        9.85018117       7.79365334       2.78023928
   H        9.35778235       8.72268548       2.47240390
   H       10.83950699       7.77725549       2.31065722
   H        9.99741398       7.82770469       3.86473357
   C        8.93623797       6.52575017       0.81060185
   H        8.50926891       7.45221040       0.40894258
   H        8.31576026       5.68961225       0.47790719
   H        9.94075264       6.39684161       0.38940043
   C        3.29409542       3.44055181       3.42528175
   C        2.28134099       3.93546873       2.58317886
   C        1.19402606       3.10795194       2.29422492
   C        1.10436053       1.82720617       2.82028823
   H        0.25368043       1.19564467       2.57947316
   C        2.10450125       1.35898314       3.66101199
   C        3.20934397       2.15006312       3.98191684
   C        2.31406522       5.33570457       2.00058058
   H        3.24490320       5.81198987       2.31991291
   C        2.30505342       5.29880532       0.46660256
   H        1.33943108       4.94281431       0.08877744
   H        3.08993041       4.63999530       0.08531002
   H        2.47740743       6.30345913       0.06370901
   C        1.15007167       6.19097761       2.52382234
   H        1.21847894       7.20678843       2.11761569
   H        1.15666004       6.25952445       3.61660605
   H        0.18513240       5.77127177       2.21776667
   C        4.25728208       1.59682623       4.93080846
   H        5.04409825       2.34901967       5.05576594
   C        3.65668588       1.31407481       6.31637349
   H        3.15917892       2.19883850       6.72618739
   H        4.44294837       1.00535154       7.01470062
   H        2.91680001       0.50727953       6.26581451
   C        4.91405855       0.33204402       4.36495333
   H        5.67608976      -0.04126310       5.05844871
   H        5.39055960       0.53907694       3.40169105
   H        4.17843194      -0.46617846       4.21487789
   C       11.53535333       3.15702712      -0.64214518
   C       10.71888014       3.27464866      -1.92963420
   C        9.22879958       3.05491994      -1.65301815
   C        8.97280086       1.69687608      -0.98063182
   C        9.79758010       1.58667235       0.30735468
   C       11.28889168       1.80959676       0.03521467
   P        7.13651439       1.46863092      -0.66723113
   C        6.43714303       1.09921365      -2.39052892
   C        5.73876252       2.31770197      -3.01486311
   C        5.00461093       1.93990916      -4.30486943
   C        5.94932956       1.29470702      -5.31957391
   C        6.66756056       0.09506435      -4.70072461
   C        7.40897591       0.49349195      -3.41806024
   C        7.06823459      -0.21240502       0.18245115
   C        5.62745300      -0.60757033       0.53773052
   C        5.61129502      -1.85250991       1.43113565
   C        6.34338529      -3.02499443       0.77639552
   C        7.77106456      -2.62951352       0.39590627
   C        7.77602422      -1.38734817      -0.50359254
   H       11.23324644       3.95824290       0.04830652
   H       12.60477121       3.29420794      -0.84891570
   H       11.07085763       2.52522401      -2.65472907
   H       10.86951196       4.25971635      -2.39020626
   H        8.65802943       3.13752682      -2.58559124
   H        8.85710090       3.84687329      -0.98818681
   H        9.30369668       0.90329235      -1.66676664
   H        9.65877910       0.60360918       0.77340240
   H        9.44211076       2.33731028       1.02810091
   H       11.66661322       1.00216220      -0.61039425
   H       11.84438226       1.75187853       0.97996014
   H        5.65359864       0.34998218      -2.18864860
   H        6.49120173       3.08829584      -3.24100693
   H        5.04527052       2.75524891      -2.28949172
   H        4.52773207       2.82979646      -4.73676526
   H        4.19646488       1.23344182      -4.06297399
   H        6.69896070       2.03531143      -5.63587789
   H        5.40016411       0.99078928      -6.21994085
   H        7.37465336      -0.34063520      -5.41859384
   H        5.93156654      -0.68689153      -4.46163133
   H        8.17693313       1.23612181      -3.67550545
   H        7.93460164      -0.37604484      -3.01292178
   H        7.58058081      -0.01385983       1.13845179
   H        5.06272036      -0.81974613      -0.38225840
   H        5.12427912       0.23005859       1.03415491
   H        4.57584548      -2.12883301       1.66916077
   H        6.10257232      -1.61050622       2.38556152
   H        5.80120163      -3.32777006      -0.13183433
   H        6.35274844      -3.89393979       1.44678297
   H        8.27743344      -3.46145335      -0.11061860
   H        8.34566816      -2.41429027       1.30953519
   H        7.24680958      -1.63136121      -1.43523447
   H        8.80636727      -1.12633848      -0.77468966
   H        2.02681146       0.35856164       4.07872709
   H        5.64583101       2.48874932       1.92392362
   H        0.40437208       3.47695285       1.64498261
   H        7.43959635       3.54279950       1.14189981
   H        4.86652861       2.68819625      -0.16769541

147
TS-2
   Ni       0.67646500      10.56333380      12.29003498
   H        0.53807458      10.77854533      13.81679422
   Al       0.78245909       8.84382775      13.68222923
   N        0.45445414       8.59476416      15.55442768
   C        2.55579613      10.10438631      12.53749727
   H        0.70344763       9.92630144      10.95897685
   H       -0.69186387       9.92714687      12.30377958
   C        3.72824711      10.63393467      12.00060501
   H        3.63418546      11.47363174      11.32217600
   N        0.32443698       7.04228578      13.16998784
   N        2.68229552       9.03186836      13.41365304
   C        5.00252996      10.11771284      12.31853983
   N        6.14126911      10.63904854      11.77903894
   C        5.05874153       9.02322624      13.22584424
   H        5.99591928       8.57369497      13.52763274
   C        3.88537867       8.52340511      13.73259350
   H        3.89232465       7.68538715      14.42905088
   C        7.44798920      10.18748196      12.24091825
   H        7.57554852       9.11026724      12.07927073
   H        7.60466307      10.39755225      13.30960238
   H        8.22397433      10.70252272      11.67285683
   C        6.06550348      11.83977931      10.95616480
   H        7.06402536      12.08777229      10.59340269
   H        5.67401167      12.70058324      11.51947538
   H        5.41802041      11.67995822      10.08536943
   C        0.41793845       6.02371097      14.02857755
   C        0.62474918       6.19756875      15.40750015
   H        0.71535210       5.29042102      15.99150894
   C        0.54302613       7.39101263      16.13306002
   C        0.29099687       4.60563123      13.53816166
   H        0.10161079       3.92484379      14.36944983
   H        1.22296754       4.30111827      13.04976575
   H       -0.50294051       4.50547689      12.79374643
   C        0.50727804       7.28999484      17.63298097
   H        1.26480445       7.93794468      18.08329694
   H        0.67084159       6.26179874      17.95822817
   H       -0.46077713       7.63003399      18.01623057
   C       -0.03471338       6.75173569      11.80259851
   C       -1.37935927       6.92459497      11.41545066
   C       -1.73637423       6.60417824      10.10558662
   H       -2.76675930       6.72220279       9.78639838
   C       -0.79367076       6.14561504       9.19416044
   H       -1.09213521       5.90199024       8.17821604
   C        0.53115224       6.02011903       9.58051287
   H        1.27091632       5.68853491       8.85699316
   C        0.93816083       6.32132275      10.88306899
   C       -2.42508631       7.43762866      12.39127544
   H       -1.91061357       8.11358393      13.08465843
   C       -3.52212973       8.25265849      11.70063260
   H       -3.09003756       9.02869584      11.06046759
   H       -4.15090787       8.74110759      12.45126234
   H       -4.17727454       7.62158247      11.08996309
   C       -3.04246356       6.30130043      13.21928643
   H       -2.29165613       5.78079025      13.82207501
   H       -3.52556933       5.56621018      12.56422825
   H       -3.80159416       6.70151785      13.90218635
   C        2.41448531       6.22498903      11.22181206
   H        2.53447618       6.39831496      12.29690875
   C        3.18865105       7.32472091      10.47838516
   H        4.23883518       7.33302601      10.79179598
   H        2.76095898       8.31052541      10.67847225
   H        3.15480592       7.14998354       9.39660802
   C        3.01404470       4.85095941      10.88655827
   H        4.04503106       4.79423013      11.25332647
   H        3.04075188       4.68547557       9.80403775
   H        2.44601808       4.02848938      11.33253448
   C        0.14289440       9.73701350      16.37668067
   C        1.17323421      10.53886409      16.90267744
   C        0.82149746      11.69914529      17.59575163
   H        1.60550007      12.33693875      17.99517809
   C       -0.50762998      12.05301950      17.78095608
   H       -0.76075202      12.96509742      18.31438814
   C       -1.51237519      11.22806320      17.29477604
   H       -2.55252620      11.49758060      17.45898347
   C       -1.21044980      10.05778257      16.59569778
   C        2.64281170      10.18814267      16.75507872
   H        2.71092760       9.22331871      16.24100968
   C        3.33395653      10.04829995      18.12052586
   H        3.36952889      11.01007875      18.64390621
   H        4.36569562       9.70488209      17.98455035
   H        2.81877882       9.33427236      18.77113610
   C        3.37610095      11.22813337      15.89877304
   H        4.41305962      10.91867193      15.72495844
   H        3.38903567      12.20416374      16.39789503
   H        2.88679233      11.34682450      14.92998429
   C       -2.34732291       9.17981322      16.10252197
   H       -1.92113660       8.27723110      15.64986536
   C       -3.16509563       9.90009275      15.02517010
   H       -3.58331747      10.83464968      15.41631962
   H       -3.99797989       9.27012611      14.69347823
   H       -2.54528499      10.14165499      14.15544685
   C       -3.26092723       8.73519458      17.25502207
   H       -3.79996822       9.58631617      17.68548513
   H       -2.69381252       8.25602563      18.05962315
   H       -4.00568090       8.02007475      16.88815598
   C        2.67245068      16.17116963      13.70085064
   C        1.93575254      16.49074515      12.39898588
   C        0.82990022      15.46508003      12.11565801
   C        1.41054880      14.04325582      12.05863557
   C        2.12707606      13.72409664      13.37818543
   C        3.22682840      14.74569890      13.67575835
   P        0.24939221      12.63234505      11.55153979
   C       -1.45604617      13.31469863      11.94295962
   C       -2.56257573      12.55046215      11.20297408
   C       -3.94697855      13.10490586      11.55415761
   C       -4.19764705      13.05730460      13.06139453
   C       -3.09515046      13.79615197      13.82243418
   C       -1.70824605      13.25816532      13.45784670
   C        0.30183766      12.71709696       9.67286594
   C       -0.07301778      14.04954669       9.01245684
   C       -0.13591298      13.90312791       7.48697200
   C        1.19508091      13.39815030       6.92758466
   C        1.60979748      12.08830510       7.60140349
   C        1.65244036      12.22847230       9.12691539
   H        1.97179796      16.26913948      14.54353039
   H        3.47901782      16.89594665      13.87148178
   H        2.65386967      16.48188793      11.56527431
   H        1.50718503      17.50062416      12.43983872
   H        0.31648324      15.72589516      11.18478197
   H        0.08238742      15.52361960      12.91861566
   H        2.18036201      14.03587109      11.26850176
   H        2.54223008      12.71375519      13.32920418
   H        1.39646770      13.72022738      14.20052401
   H        4.00046601      14.67248716      12.89547414
   H        3.71478472      14.50614095      14.62970541
   H       -1.49762903      14.36653669      11.62335582
   H       -2.50661794      11.48804758      11.48174565
   H       -2.41387458      12.60340209      10.11807363
   H       -4.72081061      12.53738428      11.02097717
   H       -4.01846860      14.14652623      11.20600178
   H       -4.21561212      12.00644602      13.38314137
   H       -5.18057953      13.48291766      13.30164209
   H       -3.25219587      13.70599067      14.90579655
   H       -3.14591280      14.86886728      13.58157305
   H       -1.61687361      12.21461312      13.78541648
   H       -0.93614479      13.81688413      14.00112452
   H       -0.44363005      11.96112450       9.37764989
   H        0.68753886      14.80353306       9.26014379
   H       -1.03190998      14.42576695       9.38962014
   H       -0.40449159      14.86310636       7.02715483
   H       -0.93261932      13.18996013       7.22849366
   H        1.97069107      14.15808561       7.10668862
   H        1.12715612      13.26444165       5.84028290
   H        2.58821845      11.75927823       7.22779397
   H        0.88758974      11.30150147       7.33859196
   H        2.44253312      12.94707147       9.39486020
   H        1.90846226      11.26908274       9.59105083

147
Int-5
   Ni       0.95765812      10.54065221      12.16884782
   H       -0.00314058      10.38192339      13.39179873
   Al       0.72964676       8.70510199      13.44840892
   N       -0.30463674       8.25404088      15.00764724
   C        2.57971666      10.31477140      13.23709678
   H        1.70032498      10.04592023      10.99360289
   H       -0.09376032      10.00343478      11.27592215
   C        3.78251863      11.01867631      13.28316499
   H        3.85471141      11.92030052      12.69043087
   N        0.71652125       6.93457539      12.70689121
   N        2.50102781       9.15625346      14.00716134
   C        4.87888539      10.59812719      14.06479374
   N        6.03563331      11.31547525      14.11404870
   C        4.73490515       9.39131466      14.80467174
   H        5.53560788       8.98780314      15.41107856
   C        3.53994827       8.72145706      14.74234565
   H        3.39194871       7.79588706      15.29787880
   C        7.17695350      10.82948140      14.87796637
   H        7.55649814       9.87349475      14.48869785
   H        6.92023929      10.69207667      15.93640316
   H        7.98254089      11.56271195      14.82156389
   C        6.18028689      12.51520942      13.29930759
   H        7.16307201      12.95344954      13.47797996
   H        5.41923892      13.26459284      13.55550072
   H        6.08936800      12.29247465      12.22632579
   C        0.52271425       5.84251238      13.45479390
   C        0.07730099       5.88942069      14.78408196
   H       -0.03097354       4.93481514      15.28303434
   C       -0.40964668       7.00634062      15.47495277
   C        0.76912829       4.47805443      12.86755998
   H        0.35110143       3.69950212      13.50723133
   H        1.84689902       4.30754266      12.77203669
   H        0.34761530       4.39117310      11.86255374
   C       -1.12485485       6.75855046      16.77460499
   H       -1.06004419       5.70806314      17.06068574
   H       -2.18126370       7.03390639      16.68193430
   H       -0.71279220       7.37942113      17.57480185
   C        0.99394627       6.75546379      11.30175620
   C       -0.07942299       6.86733088      10.39406856
   C        0.17651006       6.65136097       9.04024593
   H       -0.63334991       6.72510887       8.32190496
   C        1.45684382       6.35618350       8.58845106
   H        1.63572062       6.19244383       7.52931648
   C        2.50748960       6.29447211       9.48980349
   H        3.51176935       6.09414677       9.12629240
   C        2.30156904       6.49578443      10.85748847
   C       -1.48225851       7.21196974      10.86579348
   H       -1.37472067       7.86863936      11.73838925
   C       -2.28232609       7.98914309       9.81741359
   H       -1.71582415       8.85114447       9.45179830
   H       -3.21466721       8.35417858      10.25855883
   H       -2.55399716       7.36128268       8.96146553
   C       -2.26388376       5.96761550      11.31283290
   H       -1.78391847       5.46079116      12.15550983
   H       -2.35125726       5.25197072      10.48650985
   H       -3.27536402       6.25249539      11.62647659
   C        3.50340912       6.48208366      11.78482414
   H        3.14367024       6.54969456      12.81779811
   C        4.38553819       7.71081881      11.51263851
   H        5.21214852       7.75560258      12.23083357
   H        3.80903145       8.63629342      11.59265863
   H        4.81040949       7.65979944      10.50335809
   C        4.34073918       5.20094790      11.65397973
   H        5.12340903       5.18712340      12.42062878
   H        4.83502493       5.14975337      10.67785917
   H        3.73542771       4.29579570      11.76639643
   C       -0.99625581       9.30761721      15.70907343
   C       -0.34290134      10.02890083      16.72664202
   C       -1.03549050      11.06697848      17.35434803
   H       -0.54470498      11.63396827      18.14125176
   C       -2.33530115      11.38804993      16.99126048
   H       -2.85678890      12.20020801      17.49005909
   C       -2.96652672      10.66660397      15.98779909
   H       -3.98451039      10.92202243      15.70546766
   C       -2.31855524       9.61635334      15.33499206
   C        1.07933142       9.72726937      17.16338738
   H        1.43114600       8.85984573      16.59547075
   C        1.16723600       9.38255087      18.65786609
   H        0.90084480      10.24513138      19.27852536
   H        2.19248761       9.09286302      18.91431470
   H        0.50263869       8.55680796      18.93071535
   C        2.00701356      10.90784710      16.84554105
   H        3.04768065      10.64639957      17.06626272
   H        1.74039684      11.78178567      17.45046079
   H        1.94171470      11.18734196      15.78998105
   C       -3.06053574       8.85426012      14.25088275
   H       -2.43152667       8.01926733      13.92103915
   C       -3.32040834       9.74964948      13.03094854
   H       -3.91066669      10.63046582      13.30981005
   H       -3.88121899       9.19661422      12.26948148
   H       -2.37924157      10.09052878      12.58793054
   C       -4.37903361       8.26197134      14.77031114
   H       -5.09604304       9.04978872      15.02636867
   H       -4.22288889       7.64696651      15.66277152
   H       -4.83693691       7.63399017      13.99795063
   C        3.58583690      15.33099946       9.24814048
   C        2.14553822      15.83506709       9.35734649
   C        1.41821785      15.19867433      10.54879488
   C        1.44103784      13.66542445      10.44885002
   C        2.89667392      13.18006486      10.37735207
   C        3.62720940      13.80308825       9.18432696
   P        0.41803051      12.69364235      11.71601939
   C        0.29522623      13.87158132      13.16897501
   C       -0.80734561      13.46603685      14.15828331
   C       -0.90431864      14.48237325      15.30047689
   C        0.42990034      14.61677763      16.03572084
   C        1.56448936      14.96092934      15.06765726
   C        1.63519111      13.95609858      13.91382561
   C       -1.32382814      12.80341080      10.99586408
   C       -1.98570142      14.18300970      10.86603047
   C       -3.46666943      14.03174531      10.49230748
   C       -3.63544623      13.24186969       9.19233662
   C       -2.92087983      11.89117805       9.27174763
   C       -1.44797915      12.06495228       9.65499637
   H        4.15112274      15.66887705      10.12993143
   H        4.07770890      15.76696240       8.36912678
   H        1.60278208      15.58884457       8.43255642
   H        2.13064342      16.92878969       9.45225840
   H        0.39390208      15.57965929      10.60157514
   H        1.91998372      15.51142001      11.47528626
   H        0.97382345      13.38681230       9.49041261
   H        2.92316419      12.08551720      10.32724889
   H        3.42075973      13.47270208      11.29995018
   H        3.14682974      13.46515910       8.25414629
   H        4.66606950      13.44947862       9.15271797
   H        0.05250460      14.87309563      12.78317854
   H       -0.57687217      12.47167456      14.56804897
   H       -1.77839349      13.38070865      13.65581262
   H       -1.69384858      14.18065241      16.00058607
   H       -1.19569137      15.46085998      14.88953269
   H        0.65710797      13.66064548      16.52807461
   H        0.35867547      15.37503840      16.82637316
   H        2.52401107      14.98868790      15.60080167
   H        1.39807810      15.96874133      14.65785242
   H        1.88321791      12.95835543      14.29990880
   H        2.44709037      14.22944346      13.22848791
   H       -1.90558370      12.22181335      11.72905119
   H       -1.48150820      14.75647875      10.07576770
   H       -1.89595120      14.76189030      11.79229096
   H       -3.93400939      15.02095584      10.40072684
   H       -3.98743389      13.50701766      11.30739930
   H       -3.20733632      13.82382224       8.36248810
   H       -4.70033248      13.10181540       8.96625273
   H       -3.00119519      11.35897776       8.31474845
   H       -3.41244958      11.26092933      10.02844444
   H       -0.94512685      12.64553697       8.86761287
   H       -0.94778825      11.09242590       9.71238801

147
TS-3
   Ni       1.08002605      10.60821080      11.98957531
   H       -0.30094001      10.00471972      12.78146390
   Al       0.67740912       8.74699677      13.36416983
   N       -0.30077557       8.29761873      14.97160770
   C        2.53538846      10.38034305      13.26965627
   H        1.59024214       9.47911452      11.18813752
   H        0.60839760      10.33081242      10.61542227
   C        3.73969046      11.07652544      13.42513078
   H        3.86561808      11.98578680      12.85199520
   N        0.70526375       6.97167999      12.64872258
   N        2.40558179       9.20505305      14.00827879
   C        4.77604771      10.63015441      14.26875903
   N        5.92723394      11.34712555      14.43345395
   C        4.58353007       9.39640745      14.95273086
   H        5.34236021       8.96752823      15.59426944
   C        3.39216133       8.73743279      14.79329035
   H        3.20530992       7.79364823      15.30511247
   C        7.05824005      10.76498571      15.14509035
   H        7.43775395       9.85763197      14.65117574
   H        6.78856823      10.50856121      16.17661506
   H        7.86728541      11.49578818      15.18657275
   C        6.15126528      12.54587125      13.63530008
   H        7.07996643      13.01985385      13.95715376
   H        5.33688640      13.26641857      13.77752529
   H        6.22585372      12.32270635      12.55976415
   C        0.53073563       5.88846692      13.42080560
   C        0.11407385       5.94411727      14.75638184
   H        0.02346414       4.99214376      15.26489172
   C       -0.36710644       7.06133431      15.45920893
   C        0.74374667       4.51751264      12.83457752
   H        0.40787921       3.74501853      13.52740222
   H        1.80253905       4.35397585      12.61303478
   H        0.20699378       4.41285838      11.88642528
   C       -0.97665877       6.79864243      16.81124874
   H       -1.44301224       5.81159533      16.84024376
   H       -1.70882559       7.55973300      17.08693037
   H       -0.18291473       6.81388567      17.56813584
   C        1.01620267       6.75956447      11.25595000
   C       -0.02008038       6.89824954      10.30933105
   C        0.26927318       6.63300360       8.97110193
   H       -0.51151436       6.72490204       8.22337294
   C        1.55012487       6.27097817       8.57075093
   H        1.75540573       6.06880834       7.52310184
   C        2.57022353       6.20028764       9.50637874
   H        3.57833987       5.95925658       9.18031934
   C        2.32907977       6.44729814      10.86052058
   C       -1.40581189       7.36110714      10.72952206
   H       -1.25528113       8.13987293      11.49088965
   C       -2.19348269       8.01178122       9.58931427
   H       -1.59618467       8.76754963       9.06956414
   H       -3.08410344       8.50322210       9.99485121
   H       -2.53124256       7.27119952       8.85499363
   C       -2.24010154       6.23471864      11.35786255
   H       -1.78322655       5.83707254      12.26840016
   H       -2.36515806       5.41000338      10.64586647
   H       -3.23599138       6.61006258      11.62186062
   C        3.50227034       6.44810096      11.82547332
   H        3.11052930       6.51125686      12.84689138
   C        4.37061858       7.69364162      11.58274398
   H        5.17952467       7.74429593      12.32079599
   H        3.77743996       8.60951396      11.65680805
   H        4.81869358       7.65644600      10.58276398
   C        4.36796070       5.18381670      11.72360996
   H        5.12126906       5.18518652      12.51911579
   H        4.90114410       5.14308355      10.76768970
   H        3.77836398       4.26564766      11.81386951
   C       -1.00086753       9.37044790      15.62678413
   C       -0.39568912      10.09885236      16.66634394
   C       -1.10682811      11.16166202      17.23123322
   H       -0.65306921      11.73705171      18.03415788
   C       -2.38029755      11.48979025      16.79060826
   H       -2.91949553      12.31565853      17.24636519
   C       -2.96578937      10.75796454      15.76549886
   H       -3.96760018      11.01363559      15.43151450
   C       -2.29172229       9.69563621      15.16241808
   C        0.97887546       9.76036324      17.21331045
   H        1.35255018       8.88606828      16.67039458
   C        0.91681057       9.40651907      18.70796759
   H        0.65366109      10.28538061      19.30705858
   H        1.89425117       9.04976149      19.05186985
   H        0.17398677       8.62973552      18.91304853
   C        1.96782956      10.91206405      16.99216981
   H        2.97003238      10.62333796      17.32739935
   H        1.66187179      11.79509531      17.56397168
   H        2.02826019      11.19033533      15.93547049
   C       -2.98298872       8.87743854      14.08663771
   H       -2.22703904       8.25717235      13.59313957
   C       -3.63003687       9.74882723      13.00701724
   H       -4.45715127      10.34764429      13.40427870
   H       -4.03661490       9.11567847      12.21008244
   H       -2.89246587      10.42532242      12.56421857
   C       -4.01720297       7.92906710      14.71409062
   H       -4.79379475       8.49722060      15.23957272
   H       -3.55022756       7.24830897      15.43322468
   H       -4.50116279       7.32529720      13.93791839
   C        3.45452301      15.20659633       8.96955116
   C        2.04679991      15.76151893       9.19104655
   C        1.39786825      15.15441899      10.44155728
   C        1.35103203      13.62156724      10.34180405
   C        2.77485193      13.07705004      10.14874875
   C        3.43387822      13.67832645       8.90459543
   P        0.42698023      12.68542954      11.70495937
   C        0.42529206      13.88646579      13.14997190
   C       -0.60470323      13.50142703      14.22201697
   C       -0.60864522      14.52295351      15.36474393
   C        0.77806219      14.68190222      15.98812569
   C        1.82464869      15.02043134      14.92509468
   C        1.81328185      13.98431922      13.79696415
   C       -1.37794857      12.80394792      11.14903019
   C       -1.93010051      14.21378519      10.89611190
   C       -3.43905803      14.17380747      10.62518873
   C       -3.75460186      13.28476793       9.42251221
   C       -3.19133079      11.87970992       9.63310972
   C       -1.69114175      11.90325363       9.94643250
   H        4.09902797      15.52204031       9.80393754
   H        3.89145196      15.62549006       8.05394496
   H        1.42294913      15.53081631       8.31463197
   H        2.07676373      16.85529772       9.28080735
   H        0.39922561      15.57881519      10.58024500
   H        1.98787333      15.44724946      11.32120014
   H        0.78218462      13.36174197       9.43329257
   H        2.74775338      11.98203278      10.09381778
   H        3.37982313      13.33028112      11.03272595
   H        2.87184461      13.35980775       8.01390116
   H        4.45303350      13.28606884       8.79301665
   H        0.15818913      14.88137699      12.76358476
   H       -0.36353926      12.50128104      14.61365204
   H       -1.61301629      13.43663645      13.79736766
   H       -1.33622658      14.21898933      16.12784300
   H       -0.94276336      15.49520052      14.97195145
   H        1.06008876      13.73793092      16.47456031
   H        0.76066456      15.45253607      16.76967604
   H        2.82395721      15.07072541      15.37741097
   H        1.61293789      16.01624673      14.50693796
   H        2.08060249      12.99916689      14.19900383
   H        2.57885194      14.23252547      13.05143568
   H       -1.91919025      12.37866134      12.00911794
   H       -1.43229378      14.64534245      10.01616403
   H       -1.72568831      14.87961729      11.74249931
   H       -3.81658651      15.19151161      10.46136686
   H       -3.95357808      13.78010534      11.51487341
   H       -3.30395964      13.72701236       8.52133262
   H       -4.83748250      13.24195342       9.24869875
   H       -3.37234909      11.25471376       8.74879223
   H       -3.72290725      11.40349865      10.47037644
   H       -1.14378801      12.26246426       9.06171868
   H       -1.33254322      10.89013170      10.15038162

147
Int-6
   Ni       1.07349139      10.61958914      12.09012031
   H       -0.31299318       9.88913205      12.55547939
   Al       0.71859709       8.75084524      13.37666831
   N       -0.28118901       8.34161415      14.97335247
   C        2.57204287      10.29896518      13.28477468
   H        1.64226427       9.81128697      10.85085253
   H        0.92464841      10.22186190      10.54790418
   C        3.76727863      11.01773225      13.44881181
   H        3.86224682      11.94873294      12.90488600
   N        0.68559847       6.97466756      12.65688618
   N        2.47841995       9.10328979      14.00673509
   C        4.82408411      10.57084216      14.26418584
   N        5.96557474      11.30575998      14.43147621
   C        4.66540369       9.31828339      14.92390527
   H        5.44074738       8.89249578      15.54757323
   C        3.48184720       8.64208860      14.77223187
   H        3.31686502       7.68929931      15.27527748
   C        7.12269638      10.72021642      15.09667263
   H        7.50356309       9.83390350      14.56649509
   H        6.88358255      10.42865228      16.12637736
   H        7.92143738      11.46224515      15.14042919
   C        6.15553279      12.52525030      13.65709564
   H        7.08091529      13.00890133      13.97446092
   H        5.33107316      13.22768740      13.82871253
   H        6.21569329      12.32822460      12.57521497
   C        0.54081623       5.90133500      13.44343131
   C        0.14116276       5.98073462      14.78426513
   H        0.06374317       5.03814398      15.31243585
   C       -0.34056066       7.10736780      15.47242752
   C        0.77811268       4.52523850      12.88025218
   H        0.41716763       3.75776816      13.56627088
   H        1.84842869       4.36719193      12.71241091
   H        0.28740995       4.40544553      11.90979949
   C       -0.94389644       6.85758073      16.83010245
   H       -1.40983076       5.87073936      16.86921362
   H       -1.67565937       7.62032834      17.10181525
   H       -0.14796802       6.87982267      17.58439929
   C        0.94925292       6.77640572      11.25457098
   C       -0.12769405       6.89054683      10.34867712
   C        0.12189731       6.66750982       8.99445957
   H       -0.68985219       6.74276812       8.27862566
   C        1.39934158       6.36444708       8.53844345
   H        1.57266094       6.19528735       7.47921788
   C        2.45384732       6.30234784       9.43533598
   H        3.45587790       6.09749826       9.06807530
   C        2.25488537       6.50968982      10.80330347
   C       -1.52180234       7.25983163      10.82924806
   H       -1.39171122       8.01097661      11.61978748
   C       -2.38289317       7.90302507       9.73890784
   H       -1.85278731       8.71613825       9.23300734
   H       -3.29251862       8.31779636      10.18514540
   H       -2.69384317       7.17166731       8.98384297
   C       -2.26590084       6.06116479      11.43752242
   H       -1.75228317       5.66144991      12.31589476
   H       -2.36504601       5.25599848      10.69951339
   H       -3.27283366       6.36377988      11.74856938
   C        3.46135111       6.50226993      11.72523793
   H        3.10583214       6.55717269      12.75986814
   C        4.32697269       7.74531877      11.46363854
   H        5.14894835       7.79797823      12.18697392
   H        3.73692073       8.66237305      11.54932279
   H        4.75724018       7.70670979      10.45589531
   C        4.31518391       5.23380455      11.57976972
   H        5.09777279       5.22230771      12.34642875
   H        4.81075304       5.19929892      10.60357945
   H        3.72193551       4.31944971      11.68255865
   C       -0.95701660       9.42049311      15.64517162
   C       -0.32330281      10.12796275      16.68354111
   C       -1.01679936      11.18155618      17.28504720
   H       -0.54316861      11.73839650      18.08948023
   C       -2.29943604      11.52295849      16.88165710
   H       -2.82460232      12.34015546      17.36814693
   C       -2.91105263      10.81492118      15.85587979
   H       -3.91958728      11.08024740      15.55048013
   C       -2.25660967       9.76007547      15.21832303
   C        1.06198865       9.77437253      17.19333757
   H        1.41062240       8.89397778      16.64363056
   C        1.04100209       9.42780591      18.69075935
   H        0.81962415      10.31425276      19.29547948
   H        2.02119401       9.04983955      19.00260636
   H        0.28807573       8.66909025      18.92503771
   C        2.05863315      10.91196130      16.93583882
   H        3.06419736      10.61450446      17.25311421
   H        1.77680529      11.80817032      17.50009972
   H        2.10017071      11.17115619      15.87384857
   C       -2.98267015       8.96200504      14.15078681
   H       -2.24944325       8.31847651      13.65390278
   C       -3.60893231       9.85217056      13.07349128
   H       -4.39740563      10.49546552      13.47957161
   H       -4.06088627       9.23078312      12.29220012
   H       -2.84780860      10.48599505      12.60793656
   C       -4.04137188       8.04859609      14.78850189
   H       -4.80128460       8.64185213      15.31056432
   H       -3.59119339       7.36180770      15.51277482
   H       -4.54379029       7.45175397      14.01869148
   C        3.53114263      15.26930004       9.13090715
   C        2.11249875      15.81267325       9.30611386
   C        1.41887049      15.18158205      10.52019809
   C        1.38319959      13.65009024      10.39953946
   C        2.81771388      13.11931049      10.25122543
   C        3.52141157      13.74240396       9.04227176
   P        0.41015508      12.68495954      11.71947026
   C        0.32754884      13.89113911      13.15822449
   C       -0.77941898      13.53149729      14.15915031
   C       -0.81371064      14.53602665      15.31598644
   C        0.53522455      14.61499811      16.03024037
   C        1.66083233      14.93576013      15.04499476
   C        1.67790111      13.93475390      13.88660813
   C       -1.35810218      12.79364138      11.05617881
   C       -1.90726789      14.18614773      10.72117247
   C       -3.39356419      14.11660679      10.34824672
   C       -3.61870659      13.17201756       9.16690954
   C       -3.05678280      11.78229827       9.47077923
   C       -1.57946215      11.84382448       9.87154514
   H        4.14080411      15.57512236       9.99452730
   H        4.00111992      15.70439022       8.23951181
   H        1.52470115      15.59370258       8.40207705
   H        2.13275085      16.90508561       9.41449353
   H        0.41292962      15.59850486      10.62533120
   H        1.97263645      15.46426999      11.42667780
   H        0.85285159      13.40138904       9.46478221
   H        2.80678877      12.02576480      10.17684603
   H        3.38767110      13.36180115      11.16109819
   H        2.99568644      13.43582404       8.12549321
   H        4.54638006      13.35692895       8.96415732
   H        0.11160459      14.89514177      12.76391320
   H       -0.60055236      12.51844118      14.55116283
   H       -1.76032291      13.51260930      13.66987989
   H       -1.60309562      14.25641436      16.02499465
   H       -1.07443827      15.52939855      14.92021944
   H        0.74033189      13.64423549      16.50287803
   H        0.50193579      15.36311851      16.83298963
   H        2.63100944      14.92897834      15.55946787
   H        1.51718100      15.95169325      14.64668352
   H        1.89489390      12.92767946      14.26703932
   H        2.48925745      14.17991314      13.18932549
   H       -1.94974391      12.39079452      11.89357799
   H       -1.35200949      14.60004194       9.86739972
   H       -1.76891395      14.87722635      11.56173036
   H       -3.77048158      15.12088437      10.11460522
   H       -3.96397591      13.75384199      11.21661219
   H       -3.11280338      13.58064190       8.27928182
   H       -4.68714640      13.10905258       8.92362179
   H       -3.18204432      11.12055737       8.60355987
   H       -3.63095667      11.33455310      10.29595270
   H       -0.98722142      12.18393555       9.00815522
   H       -1.21431372      10.84492818      10.13667653

145
Int-7
   Ni       6.93012426       3.11620035       0.55447063
   Al       6.52271182       3.66682950       2.69497028
   N        6.54851637       5.45849930       2.01085384
   C        6.34840723       6.75594831       2.29702259
   H        6.02781597       6.98983378       3.31225975
   N        7.19314319       8.37657872      -0.87835073
   C        6.53064799       7.75537619       1.37311582
   H        6.34736064       8.78102251       1.66582149
   C        6.96012215       7.40572842       0.06094119
   N        7.73622872       3.67328184       4.18910570
   C        7.13313541       6.03800446      -0.22222846
   H        7.43129681       5.72911547      -1.21737785
   N        4.92300868       3.49685501       3.73592417
   C        6.92937526       5.02422285       0.73210688
   C        7.41652516       7.98442087      -2.26420296
   H        8.29250427       7.33139605      -2.35100193
   H        7.60480383       8.87771630      -2.86225860
   H        6.55064154       7.45261391      -2.68890506
   C        6.77663793       9.75047499      -0.62401154
   H        5.68576066       9.84393748      -0.50303917
   H        7.08423398      10.37567383      -1.46410188
   H        7.25838680      10.14803042       0.27613123
   C        7.34346964       4.15153634       5.37112290
   C        5.99785175       4.42966115       5.67672892
   H        5.81724294       4.86928355       6.65005930
   C        4.86028729       4.03733146       4.95839198
   C        8.35192454       4.41769334       6.45726353
   H        8.79399827       5.40953215       6.30936508
   H        9.16984808       3.69385880       6.43566139
   H        7.87504023       4.40364087       7.43885890
   C        3.51981315       4.21298160       5.61863363
   H        3.62347687       4.66872255       6.60416129
   H        3.00547886       3.25297536       5.72309415
   H        2.87516110       4.84345544       4.99621623
   C        9.11646193       3.30781151       3.99282910
   C        9.46577016       1.94337591       4.06700070
   C       10.80746794       1.59296073       3.91186415
   H       11.10078655       0.55030063       3.97889315
   C       11.77754283       2.55299396       3.65500847
   H       12.81599116       2.25836332       3.53061846
   C       11.41158893       3.88465309       3.53871723
   H       12.16921847       4.63004321       3.31228585
   C       10.08440752       4.28956337       3.70606491
   C        8.42327202       0.87219571       4.33524463
   H        7.47336209       1.22684711       3.91686408
   C        8.75436878      -0.45576794       3.64805318
   H        7.90765660      -1.14255478       3.73466926
   H        9.61897363      -0.94897191       4.10575274
   H        8.96496168      -0.30781417       2.58351373
   C        8.21932923       0.66217840       5.84331739
   H        9.15979158       0.35715742       6.31795975
   H        7.47571651      -0.12341997       6.02258188
   H        7.87005122       1.57531161       6.33589001
   C        9.74786037       5.75858680       3.52841332
   H        8.69162569       5.90402488       3.77820154
   C       10.58850730       6.66897579       4.43654435
   H       10.22764383       7.70125196       4.36735839
   H       11.64058770       6.66664588       4.13149973
   H       10.54787997       6.36022540       5.48583505
   C        9.94205510       6.16470339       2.05983664
   H       11.00122489       6.10602205       1.78225464
   H        9.60115662       7.19389731       1.89839324
   H        9.37389217       5.51097470       1.39284921
   C        3.75432929       2.84619269       3.20267507
   C        2.88425456       3.53632540       2.33775778
   C        1.78490129       2.85318296       1.81251214
   C        1.53783273       1.52795199       2.13965324
   H        0.67587550       1.01300328       1.72439988
   C        2.39971293       0.86179192       2.99947208
   C        3.51796542       1.49845815       3.54134468
   C        3.10757824       4.98359623       1.94560765
   H        3.94601110       5.36670298       2.53521422
   C        3.49496460       5.07765513       0.46346204
   H        2.65422563       4.78443644      -0.17733749
   H        4.34426499       4.42093255       0.24340999
   H        3.78397003       6.10363634       0.20535503
   C        1.88693841       5.86511696       2.24417157
   H        1.57699998       5.78868188       3.29195097
   H        1.03059341       5.58738192       1.62000529
   H        2.12506276       6.91377549       2.03292125
   C        4.43041321       0.71157545       4.46594779
   H        5.24197016       1.36932373       4.79656112
   C        3.68994626       0.21979819       5.71884064
   H        2.89928287      -0.49186380       5.45638101
   H        3.22976872       1.04671395       6.26893864
   H        4.38869386      -0.28934230       6.39232799
   C        5.06336457      -0.47295546       3.72517028
   H        4.29603011      -1.16756598       3.36554657
   H        5.72670372      -1.02631280       4.39839671
   H        5.64623529      -0.12901146       2.86423038
   C        3.48580227      -1.22362905      -0.10869937
   C        4.86486127      -1.72078281      -0.54116057
   C        5.90670460      -0.59560206      -0.51795828
   C        5.47379653       0.59701775      -1.38058401
   C        4.08765700       1.08145245      -0.92637323
   C        3.04684109      -0.04053465      -0.96948907
   P        6.70269961       2.03113874      -1.31240077
   C        8.33296045       1.15822433      -1.77628285
   C        9.29226452       1.99389634      -2.64184961
   C        9.86455883       3.20379307      -1.89787805
   C       10.59464122       2.76603076      -0.62678824
   C        9.68763638       1.91436313       0.25762955
   C        9.08749219       0.73056000      -0.50058099
   C        6.32207551       2.96703953      -2.91303167
   C        6.06991134       2.12245279      -4.16771513
   C        6.02810962       3.00809864      -5.41911588
   C        4.96566888       4.10153726      -5.28338264
   C        5.17956735       4.92349358      -4.00960514
   C        5.22150796       4.02753900      -2.76696483
   H        3.53143677      -0.89892177       0.94097613
   H        2.74993040      -2.03662728      -0.16241174
   H        4.79741345      -2.12754845      -1.56148747
   H        5.19703939      -2.54239049       0.10722376
   H        6.86797327      -0.99338469      -0.86271560
   H        6.05227613      -0.25039144       0.51666768
   H        5.40988175       0.24948540      -2.42308711
   H        3.74818321       1.92294942      -1.53971374
   H        4.17061811       1.46069453       0.10458421
   H        2.91099558      -0.37480000      -2.00929254
   H        2.07739027       0.34334644      -0.62637569
   H        8.05788471       0.25639707      -2.34370743
   H        8.82070624       2.30239851      -3.58081453
   H       10.12904602       1.33583257      -2.92573270
   H        9.04932212       3.88684955      -1.61647253
   H       10.54209444       3.76116878      -2.55789125
   H       10.95049316       3.64112397      -0.06770455
   H       11.48391067       2.17956718      -0.90560974
   H        8.86438070       2.55732469       0.65698648
   H       10.23187898       1.55759701       1.14047448
   H        8.43458083       0.16382164       0.16988909
   H        9.90248553       0.05342985      -0.80500608
   H        7.25327384       3.53442277      -3.07086365
   H        5.10308156       1.60853888      -4.06907495
   H        6.83255425       1.34111107      -4.28173029
   H        5.83366453       2.39655806      -6.30991402
   H        7.01436915       3.47497650      -5.56135400
   H        3.97136835       3.63200532      -5.24450556
   H        4.97416839       4.75348818      -6.16640080
   H        4.39059606       5.68015190      -3.90542353
   H        6.13441556       5.46573683      -4.08969023
   H        4.24153560       3.54705862      -2.64663192
   H        5.39760761       4.62412014      -1.86528210
   H        2.20378632      -0.17687974       3.25295259
   H        6.61199057       2.10646439       1.74750848
   H        1.11169675       3.37223717       1.13545114

165
Int-8
   Ni       5.61977548       3.05998540      -0.22086815
   Al       6.14225875       2.94216177       2.96133154
   N        6.54101923       4.54648883       2.06298997
   C        6.95421764       5.64986449       2.73744152
   H        7.06292292       5.54586705       3.81824345
   N        7.27669479       8.13903087       0.08236585
   C        7.23138085       6.84423900       2.13739632
   H        7.56719842       7.67317396       2.74638436
   C        7.04826190       6.95110501       0.72663925
   N        7.55531398       2.62214511       4.21017172
   C        6.61765685       5.80180993       0.04948357
   H        6.46034944       5.84313084      -1.02242901
   N        4.79247644       3.30619080       4.28069901
   C        6.35670400       4.56081271       0.67111195
   C        7.27445249       8.16569379      -1.37524087
   H        8.05772788       7.51974344      -1.80375367
   H        7.44308589       9.18969719      -1.71331985
   H        6.30745428       7.83602721      -1.77121055
   C        7.96758954       9.22093400       0.77442868
   H        8.99489278       8.94734832       1.06300808
   H        7.42454052       9.52278576       1.67652090
   H        8.01561381      10.08975347       0.11550074
   C        7.52084490       3.00083279       5.49210128
   C        6.36961381       3.51471282       6.09670413
   H        6.46034143       3.79034557       7.14077622
   C        5.07309600       3.57332015       5.55976071
   C        8.75590364       2.88512511       6.34469102
   H        9.37951984       3.77416892       6.18740795
   H        9.36098531       2.01635631       6.07648528
   H        8.49667210       2.83768261       7.40369109
   C        3.98088422       3.95280809       6.52605323
   H        3.95046305       5.04341965       6.63156441
   H        4.19463439       3.53592395       7.51291449
   H        2.99555116       3.62155950       6.19488038
   C        8.64648352       1.81264581       3.73241400
   C        8.51934386       0.41146912       3.83332002
   C        9.54158171      -0.38306606       3.31464533
   H        9.47326391      -1.46406325       3.40117594
   C       10.64425631       0.18399310       2.68858617
   H       11.42021673      -0.45200688       2.27127412
   C       10.76082337       1.56454602       2.61322890
   H       11.63946284       2.00209290       2.14634292
   C        9.78092503       2.40421672       3.15075817
   C        7.34925165      -0.24568961       4.54691725
   H        6.61020914       0.52771932       4.78445040
   C        6.64779018      -1.29603923       3.67916405
   H        6.27861545      -0.85407419       2.74856236
   H        5.79442473      -1.71628518       4.22283611
   H        7.31865148      -2.12347225       3.42301512
   C        7.80741805      -0.86588413       5.87660896
   H        8.52855998      -1.67265876       5.70159365
   H        6.94999420      -1.28764184       6.41322215
   H        8.28321172      -0.12171741       6.52333399
   C       10.00611862       3.90465903       3.14812352
   H        9.16912359       4.37348485       3.67560101
   C       11.30000338       4.26639404       3.89625911
   H       11.33116250       3.81663420       4.89367027
   H       11.38115411       5.35390621       4.00337443
   H       12.18141656       3.91931417       3.34584366
   C       10.04551196       4.47298224       1.72733666
   H        9.11096388       4.28160870       1.19148413
   H       10.86632694       4.02155976       1.15906795
   H       10.20527908       5.55706027       1.75287475
   C        3.42194838       3.32716228       3.83270803
   C        2.76883880       4.55269372       3.59875010
   C        1.45341677       4.51913620       3.13080469
   C        0.80472703       3.31789229       2.89193759
   H       -0.21508152       3.31418145       2.51731326
   C        1.46504913       2.11788388       3.12069625
   C        2.77690280       2.09469216       3.59519139
   C        3.43127174       5.90395531       3.80584443
   H        4.41728562       5.74430915       4.25612424
   C        3.65225289       6.60880659       2.46074304
   H        2.69543819       6.79044823       1.95752299
   H        4.27630403       6.00441771       1.79823733
   H        4.14881064       7.57371618       2.61360847
   C        2.61209860       6.80577503       4.74280419
   H        3.18431993       7.70605311       4.99291873
   H        2.34355065       6.29679990       5.67359970
   H        1.68284299       7.12929531       4.26147305
   C        3.45763166       0.77192793       3.90323628
   H        4.52957575       0.89346205       3.70986914
   C        3.29562686       0.41289022       5.38871835
   H        3.78584786      -0.54381341       5.60460812
   H        2.23412389       0.32031378       5.64753856
   H        3.73954912       1.17334489       6.03906584
   C        2.97606687      -0.37939600       3.01723762
   H        3.01978576      -0.10964434       1.95668536
   H        1.94934823      -0.67877401       3.25555486
   H        3.61427153      -1.25461838       3.17402192
   C        5.95958441       2.90577644      -6.10578382
   C        5.11097089       3.48888950      -4.97290430
   C        5.89751195       3.51961024      -3.65866704
   C        6.40005873       2.11278173      -3.29392212
   C        7.26879926       1.54302931      -4.42257736
   C        6.48203752       1.51438371      -5.74017523
   P        7.01997353       1.99551009      -1.51787124
   C        7.27165144       0.13854170      -1.33870737
   C        7.83533025      -0.18777752       0.05174093
   C        8.12038050      -1.68586827       0.18858551
   C        6.85790484      -2.51044508      -0.06560384
   C        6.26061036      -2.17878477      -1.43327919
   C        5.99439896      -0.67595724      -1.57815309
   C        8.83273806       2.57617286      -1.52866863
   C        9.91859223       1.64392651      -2.09079342
   C       11.31367852       2.25192967      -1.89191639
   C       11.42714556       3.62982408      -2.54461024
   C       10.34622555       4.57155107      -2.01260884
   C        8.95128626       3.96308068      -2.18105798
   H        6.81560395       3.57167606      -6.29252694
   H        5.38002320       2.86259325      -7.03682511
   H        4.20987075       2.87137730      -4.84128919
   H        4.76857897       4.49930464      -5.23166126
   H        5.28152538       3.90654675      -2.83648054
   H        6.74347778       4.20908616      -3.76942263
   H        5.49581607       1.48770239      -3.23846901
   H        7.61801222       0.53253307      -4.17677508
   H        8.16157517       2.16786867      -4.55889158
   H        5.63110706       0.82526734      -5.63243841
   H        7.11294474       1.11882660      -6.54695326
   H        8.01049083      -0.17238661      -2.09289702
   H        7.09832376       0.11888872       0.80736761
   H        8.74503992       0.38871358       0.26294123
   H        8.52383369      -1.90070180       1.18505651
   H        8.89573901      -1.97441355      -0.53769474
   H        6.11661753      -2.27857790       0.71390806
   H        7.07610702      -3.58371597       0.00880670
   H        5.32962211      -2.73865916      -1.59092084
   H        6.96134831      -2.49737042      -2.21961224
   H        5.23018852      -0.36299423      -0.85335468
   H        5.58962379      -0.47821873      -2.57730284
   H        9.04024901       2.70289591      -0.45352095
   H        9.75309664       1.47276341      -3.16231678
   H        9.88995350       0.66370948      -1.60391999
   H       12.07634227       1.57319869      -2.29573125
   H       11.50979203       2.34499895      -0.81258054
   H       11.30780204       3.52100520      -3.63323977
   H       12.42528853       4.05390197      -2.37480736
   H       10.39243546       5.53785956      -2.53265956
   H       10.52882532       4.77461993      -0.94954726
   H        8.74775844       3.86919422      -3.25554325
   H        8.19316007       4.63442794      -1.76333718
   H        0.94860455       1.18429891       2.92356877
   H        5.89227282       1.67349689       2.05298457
   H        0.93524884       5.45385018       2.93473028
   C        3.70996198       3.43947804       0.09463035
   H        3.48661396       3.48825832       1.16384466
   C        3.85012725       2.14446055      -0.49012891
   H        3.81012306       1.31364842       0.22573027
   C        3.20499361       1.78238824      -1.81179025
   H        3.56268499       0.79907637      -2.14012948
   H        3.48812550       2.49239492      -2.59600595
   C        1.63976405       1.75461263      -1.72723097
   H        1.25572756       0.81932714      -2.15131713
   H        1.36269229       1.76473100      -0.66351350
   C        1.00462854       2.91607401      -2.43922461
   H        0.57779649       2.71522794      -3.42261446
   C        0.98861569       4.17756076      -1.99559587
   H        0.54757689       4.93825280      -2.64061173
   C        1.58382261       4.65444849      -0.69852899
   H        1.22217291       4.03717693       0.13541778
   H        1.23544884       5.67638286      -0.50505189
   C        3.14887025       4.61961295      -0.67119606
   H        3.51447947       4.62045491      -1.70520474
   H        3.51616896       5.54875879      -0.21989878

113
Int-9
   Ni       6.32385818       2.78294621       0.60664596
   Al       6.58964875       3.77420514       2.64346851
   N        6.46659072       5.40311986       1.67644808
   C        6.48693146       6.74656767       1.71418886
   H        6.56913894       7.21064040       2.69657931
   N        6.26694406       7.59711727      -1.83892611
   C        6.41005724       7.51378687       0.57965904
   H        6.42333764       8.59194525       0.67410979
   C        6.31465972       6.86730033      -0.68674630
   N        8.02324287       3.96227796       3.88118259
   C        6.26687016       5.45857699      -0.69509210
   H        6.15691058       4.92246557      -1.62998862
   N        5.17038483       3.76822217       3.92253447
   C        6.34154222       4.69636912       0.47807464
   C        6.03003143       6.92378040      -3.10994478
   H        6.80460117       6.17331241      -3.30733848
   H        6.06110302       7.65990111      -3.91447335
   H        5.05192995       6.42008735      -3.13430435
   C        6.14854403       9.04909846      -1.78652102
   H        6.15733907       9.44374929      -2.80351577
   H        6.99259830       9.49663731      -1.24813083
   H        5.21656373       9.37246169      -1.29864609
   C        7.83067468       4.59321094       5.04422574
   C        6.55543309       4.90692173       5.53516699
   H        6.52731008       5.45260064       6.47072288
   C        5.31247635       4.44180909       5.06643947
   C        9.01907042       4.96811840       5.88598568
   H        8.70666939       5.40138563       6.83678004
   H        9.64465069       5.69196720       5.35245547
   H        9.64966704       4.09467440       6.07812519
   C        4.12113653       4.72724183       5.94204109
   H        4.40833508       4.71026291       6.99569027
   H        3.30668340       4.02068097       5.77258415
   H        3.74579420       5.73253865       5.71740769
   C        9.33380599       3.46305450       3.55238407
   C        9.65704174       2.13876909       3.90938712
   C       10.92140048       1.64973430       3.57659627
   H       11.18901080       0.63267602       3.85062435
   C       11.84086026       2.43833860       2.89911455
   H       12.81973471       2.04021305       2.64650649
   C       11.50173557       3.73476031       2.53905087
   H       12.22064341       4.34354650       1.99729925
   C       10.25135105       4.27136365       2.85459733
   C        8.68600533       1.23478629       4.64792281
   H        7.74075319       1.77578042       4.76396064
   C        8.39812881      -0.04432104       3.85090952
   H        9.30333262      -0.64958801       3.72998419
   H        8.00547087       0.19271861       2.85644152
   H        7.65785761      -0.65578751       4.37818444
   C        9.19743472       0.89223198       6.05526120
   H        9.36698252       1.79498549       6.65135244
   H       10.14110404       0.33697785       6.00709848
   H        8.46613623       0.26893492       6.58218131
   C        9.91972074       5.68144500       2.40268330
   H        8.95464762       5.95876247       2.83955910
   C       10.96122833       6.70892666       2.86834227
   H       10.62916237       7.72043646       2.60904764
   H       11.92823557       6.54396863       2.38123080
   H       11.12154035       6.66801951       3.95079714
   C        9.77736091       5.72664684       0.87374435
   H        9.44785877       6.72003757       0.54899202
   H        9.04590814       4.99289197       0.52211811
   H       10.73812946       5.50879947       0.39311595
   C        3.89428445       3.20633555       3.55099218
   C        2.91087586       4.01359744       2.94926996
   C        1.71017413       3.41519467       2.55536075
   C        1.48127005       2.06489331       2.75546006
   H        0.54530150       1.61491830       2.43653701
   C        2.45905551       1.28109529       3.35576619
   C        3.67957472       1.82412674       3.75752180
   C        3.08495529       5.50240519       2.70661862
   H        4.05861458       5.80714001       3.10458856
   C        3.07321990       5.82113731       1.20455486
   H        3.83224435       5.24501304       0.66966843
   H        3.27277258       6.88666176       1.04317333
   H        2.09555543       5.58787887       0.76720065
   C        1.99519430       6.32083396       3.41899800
   H        1.91296660       6.06234575       4.47891959
   H        1.01576161       6.14912712       2.95925431
   H        2.21601902       7.39125419       3.33946665
   C        4.74038498       0.94361359       4.40139104
   H        5.69870578       1.20466378       3.93073881
   C        4.86518208       1.19862657       5.91330051
   H        3.90702172       1.00521053       6.41018794
   H        5.17068810       2.22120295       6.14427154
   H        5.61382721       0.52342648       6.34403571
   C        4.51116819      -0.55342806       4.17596964
   H        5.37786707      -1.11259181       4.54138258
   H        4.37311652      -0.79456955       3.11852685
   H        3.63734471      -0.91195596       4.73246688
   H        2.26990622       0.22246752       3.49395981
   H        6.87851307       2.17851226       1.96377188
   H        0.94507348       4.02348302       2.08074955
   C        5.86866321       1.07321582      -0.28746258
   H        6.77789135       0.59280148      -0.66482256
   C        5.40162668       2.19242820      -1.02753685
   H        5.96999895       2.46239286      -1.92470716
   C        3.94682690       2.61123677      -1.08327456
   H        3.88998540       3.64009533      -1.46151303
   H        3.50880408       2.63313968      -0.07719507
   C        3.07354705       1.67389524      -1.98383984
   H        2.42283605       2.27769595      -2.62684488
   H        3.74894802       1.11574803      -2.64689321
   C        2.22345831       0.72284152      -1.18651773
   H        1.16359555       0.96732437      -1.10766160
   C        2.66750892      -0.34623530      -0.51787163
   H        1.94476276      -0.91390062       0.06944705
   C        4.10076662      -0.79419690      -0.43419442
   H        4.55628622      -0.80384933      -1.43394191
   H        4.13067755      -1.82389751      -0.05924107
   C        4.96827423       0.13162487       0.48276023
   H        4.29400425       0.68966985       1.14336170
   H        5.59721352      -0.48503941       1.13758783

113
compound 3
   Ni       6.63920838       2.88622293       0.51965609
   H        6.94783701       2.38566775       1.99938539
   Al       6.46524253       3.92494341       2.58297622
   N        6.25452086       5.51666347       1.59323676
   C        6.02708359       6.83965728       1.63417740
   H        5.86435663       7.27768943       2.61874184
   N        6.24858585       7.73650837      -1.90382598
   C        5.99200212       7.61530032       0.50393710
   H        5.79192595       8.67471062       0.59698014
   C        6.23344446       6.99477972      -0.75693246
   N        7.78298237       4.29951945       3.92882404
   C        6.45721378       5.60510217      -0.77138952
   H        6.63812810       5.10015076      -1.71181519
   N        4.97828329       3.78240009       3.76968445
   C        6.46042588       4.82490932       0.39647734
   C        5.87065954       9.14371559      -1.87775635
   H        5.99087253       9.56333389      -2.87764981
   H        6.51477092       9.71491442      -1.19840374
   H        4.82510223       9.28904964      -1.56604620
   C        6.36075499       7.06654276      -3.19302418
   H        7.29553112       6.49666119      -3.26229573
   H        6.36275064       7.81520663      -3.98653609
   H        5.52524328       6.37232720      -3.36967617
   C        5.43311408       1.21196722       0.13502522
   H        4.83573040       1.03259867       1.02764564
   C        5.04468566       2.28719717      -0.66358398
   H        4.15280352       2.83625535      -0.36129953
   C        5.45400043       2.47007684      -2.10828419
   H        5.20558779       3.49893238      -2.39654300
   H        4.85759631       1.81919378      -2.77108522
   C        6.96257912       2.22810272      -2.35926764
   H        7.13566745       1.18159421      -2.63479922
   H        7.27806497       2.81954544      -3.22851135
   C        7.83802186       2.58762700      -1.16885628
   H        8.43388767       3.49422336      -1.26799561
   C        8.21895479       1.67968065      -0.18846860
   H        9.09802681       1.92431066       0.40960956
   C        7.77832838       0.23279678      -0.12553625
   H        8.02274727      -0.14211064       0.87581399
   H        8.35422203      -0.38816929      -0.83423964
   C        6.26311190       0.04039869      -0.36263420
   H        6.06238405      -0.12660693      -1.42740608
   H        5.93854668      -0.87478368       0.14915509
   C        7.43887694       4.86196825       5.09015450
   C        6.10555252       4.98367713       5.52069454
   H        5.96238547       5.47629130       6.47463132
   C        4.96459623       4.39477826       4.95636822
   C        8.49894288       5.39621221       6.01703852
   H        8.76735548       6.41393645       5.71025170
   H        9.41169700       4.79708966       5.98115735
   H        8.12968247       5.44014831       7.04311238
   C        3.68557650       4.45284430       5.74555037
   H        3.19210696       3.47726221       5.76554308
   H        2.98777190       5.14972180       5.26750170
   H        3.86802014       4.78908450       6.76698931
   C        9.17439591       4.05958654       3.63630208
   C        9.69019444       2.76315079       3.85443249
   C       11.03903548       2.53343932       3.58179196
   H       11.45953068       1.54766211       3.74877969
   C       11.85773970       3.54294354       3.09123411
   H       12.90530045       3.34219348       2.88445358
   C       11.32837181       4.80017532       2.85215910
   H       11.96745576       5.58059387       2.44812870
   C        9.98490134       5.08440762       3.11444201
   C        8.81708873       1.64220225       4.39379683
   H        7.81580051       1.78058460       3.96765077
   C        9.30376472       0.25361950       3.97179562
   H       10.23967591      -0.01826711       4.47261001
   H        9.46120668       0.19536574       2.88977018
   H        8.56043752      -0.49848627       4.25028110
   C        8.68494534       1.70833819       5.92341481
   H        8.07684972       0.87039883       6.28474537
   H        8.20529020       2.63427715       6.25325252
   H        9.67167321       1.64466143       6.39767288
   C        9.46353703       6.47085908       2.78606296
   H        8.42592551       6.54160830       3.13001673
   C       10.27331603       7.57901063       3.47634956
   H       10.36038919       7.41445658       4.55484870
   H        9.79278692       8.55019720       3.31366545
   H       11.28749657       7.64042196       3.06707123
   C        9.46984610       6.68850888       1.26506269
   H        9.02829083       7.65976549       1.01572238
   H        8.89615693       5.91095752       0.75249347
   H       10.49553498       6.67043788       0.87893890
   C        3.84164115       3.01467140       3.33234289
   C        2.82453619       3.61781465       2.56758256
   C        1.79250498       2.80917459       2.08496223
   H        1.00414955       3.25549519       1.48452325
   C        1.75259006       1.44964189       2.35900893
   H        0.94237951       0.83857529       1.97109082
   C        2.74970054       0.87478135       3.13469368
   H        2.70931365      -0.18871620       3.35486689
   C        3.80891524       1.63714492       3.62949104
   C        2.78966345       5.10648260       2.26935684
   H        3.64108203       5.57551719       2.77465886
   C        2.92629507       5.38641967       0.76656757
   H        2.08725157       4.94992091       0.21242098
   H        3.85594776       4.97221582       0.36784689
   H        2.92957188       6.46699334       0.58338497
   C        1.50114651       5.75217218       2.80526639
   H        1.33337954       5.51627804       3.86097479
   H        0.62627714       5.40452327       2.24485028
   H        1.55340997       6.84147090       2.69858500
   C        4.86904043       0.96177270       4.48286470
   H        5.62890031       1.70812171       4.73978805
   C        4.27066217       0.43952753       5.79846121
   H        5.06067799       0.01785133       6.43017776
   H        3.53355781      -0.34916515       5.60921528
   H        3.77453345       1.23765174       6.36018346
   C        5.56637909      -0.17489118       3.72466475
   H        4.84987152      -0.94434211       3.41642885
   H        6.30946298      -0.65364745       4.37105783
   H        6.07301493       0.20236426       2.83038728

147
3TS-1
   Ni       1.29797323      10.96688739      12.52931485
   H        0.24077439      10.56390637      13.65637179
   Al       0.79729698       8.78820365      13.43132301
   N       -0.22375398       8.37411262      14.97224487
   C        2.90113216      10.32217577      13.41813447
   H        2.65217942      10.86422717      11.88452886
   H        0.92036462       9.60094727      11.77729837
   C        4.10776197      10.93330129      13.71272438
   H        4.30411291      11.90322797      13.26992043
   N        0.67159520       7.08935050      12.59099575
   N        2.61822461       9.05636028      13.90347120
   C        5.05271644      10.31185598      14.56313133
   N        6.18678801      10.97130785      15.00325964
   C        4.76995001       8.97371042      14.95807211
   H        5.47755899       8.38660072      15.52970349
   C        3.57502067       8.39626517      14.61851612
   H        3.33534645       7.37850658      14.92086913
   C        7.28082084      10.18543452      15.56047161
   H        7.71318469       9.47986510      14.83082125
   H        6.94641859       9.61610289      16.43364862
   H        8.06906351      10.86371923      15.89435895
   C        6.56469400      12.21559431      14.34630059
   H        7.43324947      12.63682998      14.85721739
   H        5.75365058      12.94852084      14.41212649
   H        6.81794965      12.07601560      13.28139686
   C        0.57534434       5.96154671      13.36527953
   C        0.18729085       6.00097435      14.70952983
   H        0.15630559       5.04214922      15.21521323
   C       -0.26325159       7.09454974      15.45696346
   C        0.84807015       4.61460488      12.75233453
   H        0.60077063       3.81984986      13.45918137
   H        1.89979016       4.50295586      12.46659453
   H        0.26248809       4.46497508      11.83759373
   C       -0.85470751       6.83700662      16.81443785
   H       -0.77078489       5.77940052      17.07283782
   H       -1.91690002       7.11467842      16.83874185
   H       -0.36542801       7.42817416      17.59521621
   C        0.85959747       6.90392767      11.17956060
   C       -0.27132073       6.97939656      10.33392575
   C       -0.10251134       6.75273463       8.96712291
   H       -0.95871104       6.79845265       8.30231472
   C        1.14936549       6.47190897       8.43253206
   H        1.25898772       6.29576193       7.36580733
   C        2.25694150       6.43533231       9.26429960
   H        3.23842596       6.24126222       8.83940835
   C        2.13708088       6.65123540      10.64004788
   C       -1.64626615       7.30025669      10.89780803
   H       -1.50194309       8.07916674      11.65976965
   C       -2.61277935       7.85110681       9.84744979
   H       -2.16997410       8.67637162       9.28314799
   H       -3.52097911       8.21865243      10.33549535
   H       -2.91929853       7.07442819       9.13726545
   C       -2.29055886       6.09048056      11.59345802
   H       -1.70118638       5.74522317      12.44645671
   H       -2.39918893       5.25980553      10.88546652
   H       -3.28947035       6.35703269      11.95993022
   C        3.39656339       6.66536677      11.48586253
   H        3.09610607       6.69959501      12.53753530
   C        4.21125286       7.93292956      11.18472783
   H        5.05921836       8.01863579      11.87469853
   H        3.59676008       8.83129501      11.28461324
   H        4.60263302       7.90068883      10.16075657
   C        4.27984193       5.42606177      11.27867645
   H        5.10799173       5.43647073      11.99625714
   H        4.71644446       5.41172210      10.27407028
   H        3.72382696       4.49290412      11.41245331
   C       -0.88367793       9.39593463      15.73299136
   C       -0.21169918      10.08573835      16.76383881
   C       -0.88719337      11.10447579      17.44053440
   H       -0.37705025      11.64770114      18.23237327
   C       -2.19590277      11.43917795      17.12111652
   H       -2.70291010      12.23596307      17.65881792
   C       -2.85338932      10.74629049      16.11397051
   H       -3.87913583      11.00821068      15.86630687
   C       -2.21886405       9.71693623      15.41567419
   C        1.22359096       9.77712256      17.14899039
   H        1.54595740       8.90147667      16.57504550
   C        1.37575808       9.45421463      18.64312746
   H        1.16281692      10.33283528      19.26226516
   H        2.40563421       9.14389402      18.85320855
   H        0.70606589       8.65022128      18.96383425
   C        2.14534271      10.94716464      16.77917477
   H        3.19322533      10.68302675      16.96180865
   H        1.90630381      11.83253012      17.38077995
   H        2.04274140      11.21025935      15.72348503
   C       -2.96978141       8.99575057      14.31284980
   H       -2.36411142       8.13909900      13.99794643
   C       -3.13983925       9.92056048      13.10010783
   H       -3.71272641      10.81652135      13.36948474
   H       -3.67138947       9.40724582      12.29118230
   H       -2.16317604      10.24548367      12.72352897
   C       -4.32526425       8.45469578      14.78401759
   H       -5.01971410       9.26323488      15.03825457
   H       -4.20992973       7.81738217      15.66715351
   H       -4.78775214       7.85847791      13.98925059
   C        3.34206436      15.47165696       9.04288493
   C        1.90898248      15.97158937       9.22484517
   C        1.23585208      15.30114604      10.42785298
   C        1.24825663      13.77082812      10.28162762
   C        2.68852863      13.26839930      10.10300166
   C        3.36992799      13.94867417       8.91260220
   P        0.31913654      12.81331585      11.62140000
   C        0.13827524      14.00146506      13.05941258
   C       -1.01049043      13.60313084      14.00003643
   C       -1.08580038      14.55251832      15.20041241
   C        0.23739134      14.59615100      15.96390023
   C        1.38778930      14.99136338      15.03680435
   C        1.46631977      14.04636069      13.83571796
   C       -1.40664939      12.67167312      10.92291026
   C       -2.03851205      13.99970840      10.48438147
   C       -3.48392387      13.78589492      10.02279853
   C       -3.54187205      12.77264482       8.87978903
   C       -2.90284724      11.44700246       9.29489657
   C       -1.46349404      11.63837475       9.78736161
   H        3.94121193      15.77165581       9.91546633
   H        3.80220700      15.94030605       8.16401744
   H        1.32763465      15.75217054       8.31695900
   H        1.89549594      17.06119598       9.35500689
   H        0.21383231      15.67877988      10.53586214
   H        1.77916164      15.58739552      11.33919283
   H        0.70458757      13.52193075       9.35592754
   H        2.68895724      12.18057910       9.97336515
   H        3.26127146      13.46931448      11.02122699
   H        2.84893600      13.65567896       7.98889811
   H        4.40253526      13.58901118       8.82149355
   H       -0.07445970      15.00664051      12.66858988
   H       -0.85442673      12.57408357      14.35449091
   H       -1.96887093      13.61596634      13.46774301
   H       -1.89825107      14.23356420      15.86511269
   H       -1.33614738      15.56438721      14.84758574
   H        0.43856952      13.59923926      16.38139477
   H        0.16877933      15.29239640      16.80925755
   H        2.34120925      14.97800293      15.58003820
   H        1.23469804      16.02140607      14.68115018
   H        1.69487599      13.03008964      14.19627247
   H        2.29371387      14.33487445      13.17455379
   H       -1.99987245      12.26993380      11.75754787
   H       -1.46234426      14.42019765       9.64831453
   H       -2.00778467      14.73394308      11.29873044
   H       -3.92317178      14.74272905       9.71365421
   H       -4.08175446      13.41559768      10.86877180
   H       -3.00213127      13.17909879       8.01153739
   H       -4.57952091      12.61024109       8.56282268
   H       -2.91775451      10.73986004       8.45671721
   H       -3.49797936      10.99508312      10.10203473
   H       -0.84023605      11.97615665       8.94638489
   H       -1.04384699      10.68382795      10.13186313

115
TS-1a
   Ni       0.59735179      10.39857028      11.48995341
   H        0.21429071      10.84104878      12.98798675
   Al       0.43887878       9.09534985      13.37800749
   N        0.52085735       9.56048243      15.26627945
   C        2.34600330       9.53758021      11.70178665
   H        1.98599724      10.93548612      11.73115211
   H       -0.21864313       9.01440800      11.62835848
   C        3.47397284       9.40600569      10.89000292
   H        3.51890357      10.00529180       9.98999021
   N       -0.39781516       7.38823952      13.68915094
   N        2.29573250       8.80746916      12.88301637
   C        4.53178254       8.53646193      11.22491794
   N        5.61074006       8.38242208      10.41274879
   C        4.42897107       7.81780238      12.45025140
   H        5.20158543       7.13972604      12.78747506
   C        3.30273704       7.98177987      13.21660316
   H        3.17938440       7.42288637      14.14375664
   C        5.71592780       9.16035626       9.18384527
   H        4.85004396       8.98682710       8.53286164
   H        6.61265769       8.85543823       8.64316429
   H        5.78207550      10.23903546       9.38718638
   C        6.73958744       7.56008458      10.83196200
   H        6.43646545       6.51807476      10.99603928
   H        7.19792579       7.93718457      11.75703250
   H        7.49719555       7.56999453      10.04770595
   C       -0.32767403       6.73429611      14.85697513
   C        0.19163449       7.30116087      16.02508151
   H        0.22136018       6.65826452      16.89556080
   C        0.50165706       8.65242947      16.24425958
   C       -0.88343876       5.33943026      14.96031704
   H       -0.49322287       4.69711663      14.16627294
   H       -1.97229676       5.35871327      14.83646537
   H       -0.64961079       4.90141588      15.93158939
   C        0.79585887       9.05848128      17.66450585
   H        0.50440882       8.27041959      18.36045879
   H        0.28392869       9.98736843      17.93011218
   H        1.86816814       9.24531708      17.78418257
   C       -1.15272187       6.76208967      12.62776056
   C       -2.53306253       7.02116838      12.53998903
   C       -3.25925197       6.42297778      11.50867024
   H       -4.32396339       6.62187226      11.42053400
   C       -2.64433299       5.58361294      10.59019882
   H       -3.22535392       5.12535462       9.79464884
   C       -1.28218139       5.33853394      10.68990020
   H       -0.80123172       4.68830353       9.96405644
   C       -0.51338457       5.91991666      11.70010869
   C       -3.24626524       7.96113282      13.49552552
   H       -2.55696448       8.21468683      14.30903151
   C       -3.61977288       9.26285457      12.77039605
   H       -4.27470766       9.05417718      11.91667218
   H       -2.72838831       9.77743659      12.39398367
   H       -4.15257443       9.93796754      13.44836158
   C       -4.48843765       7.32099428      14.12934344
   H       -4.24630791       6.37025302      14.61602788
   H       -5.26735951       7.12943001      13.38336542
   H       -4.91146019       7.99368498      14.88367067
   C        0.97955763       5.65341548      11.73136454
   H        1.39209539       6.13828061      12.62202471
   C        1.65306980       6.27681685      10.49978173
   H        1.41349392       7.34116251      10.41814103
   H        1.31684277       5.77669041       9.58398578
   H        2.74187216       6.17161898      10.56673628
   C        1.31078537       4.15665349      11.81671121
   H        0.83860800       3.68042971      12.68215930
   H        2.39478268       4.01999993      11.90283393
   H        0.97935297       3.62388065      10.91868802
   C        0.70596918      10.94320499      15.63408112
   C        1.99195348      11.45479960      15.88375859
   C        2.11138723      12.79248022      16.27175606
   H        3.09874013      13.20273131      16.46579035
   C        0.99708902      13.60530031      16.40070018
   H        1.10836844      14.64153989      16.70773856
   C       -0.26356318      13.09629537      16.11299286
   H       -1.12590722      13.74993681      16.19071999
   C       -0.43491606      11.76989863      15.71683720
   C        3.25922327      10.64368057      15.68226766
   H        2.97445795       9.60551187      15.48284825
   C        4.18497505      10.65881619      16.90743234
   H        4.59545465      11.65912669      17.08228780
   H        5.03025544       9.98085809      16.74407093
   H        3.67039273      10.34779234      17.82195989
   C        4.01910713      11.16990632      14.45343948
   H        3.36174027      11.23736339      13.58275672
   H        4.85630906      10.50737363      14.20542885
   H        4.41950858      12.17062793      14.65251922
   C       -1.82020277      11.23756214      15.38985718
   H       -1.70402109      10.50844166      14.57691055
   C       -2.77224259      12.32425010      14.88360006
   H       -2.32974547      12.88734227      14.05558996
   H       -3.04422070      13.02947544      15.67667866
   H       -3.69994779      11.86600833      14.52855827
   C       -2.45088437      10.50406392      16.58349449
   H       -1.86239600       9.63493489      16.89158762
   H       -3.45499950      10.15063941      16.32045601
   H       -2.54168317      11.17959212      17.44262138
   H       -1.23243602      13.15468721      11.85964753
   H        1.86968821      10.42590343       8.42947392
   H       -1.34653804      13.68603850      10.19087028
   C       -0.70076863      13.13840461      10.89931322
   C        1.32777403      11.35392066       8.65981864
   H        0.90151649      11.68567687       7.69741969
   H        0.74685096      15.48036131       9.48723332
   H        2.10885314      14.28153650       7.94221829
   C        1.09959176      14.48554540       9.76178145
   C        1.86094012      13.81591145       8.89656507
   C        0.17938521      10.96263060       9.57510950
   C       -0.63706789      11.68215837      10.47259060
   H       -0.32188482      10.08631372       9.15604583
   C        0.60602607      13.93572370      11.06602355
   C        2.34969622      12.41480055       9.11092072
   H        1.34955315      13.28262176      11.54023723
   H       -1.62539468      11.22999068      10.59519511
   H        2.59550160      12.24811205      10.16698031
   H        0.41789770      14.76680463      11.75653826
   H        3.27281824      12.26702291       8.53542762

115
3TS-1a
   Ni       1.00418998      10.24569709      11.07894503
   H        0.91222719      10.74912073      12.60625700
   Al       0.58786950       9.02537979      13.16243456
   N        0.57660401       9.70695514      14.95657104
   C        2.53151500       9.05415675      11.41397865
   H        2.44967097      10.76586322      11.09459061
   H       -0.13868313       9.08611933      11.56325483
   C        3.70542907       8.77977024      10.71820615
   H        3.84544732       9.27167705       9.76175363
   N       -0.38269689       7.41549605      13.60352594
   N        2.34005629       8.50063956      12.67466211
   C        4.66930813       7.89041424      11.22604992
   N        5.73576175       7.43604146      10.46148517
   C        4.49271495       7.45680024      12.57673571
   H        5.24857060       6.88169630      13.09604904
   C        3.35004229       7.78454114      13.25082352
   H        3.19806312       7.47582565      14.28428194
   C        6.03536593       8.13878042       9.22106802
   H        5.16567980       8.13262339       8.55587323
   H        6.84902034       7.62114040       8.70766474
   H        6.33652807       9.18782767       9.38569766
   C        6.88620729       6.85688478      11.14531317
   H        6.59061108       5.98506143      11.73709357
   H        7.39337231       7.57469116      11.81288148
   H        7.60505522       6.51534365      10.39704549
   C       -0.24411683       6.83207444      14.80856073
   C        0.32996241       7.49508368      15.90151417
   H        0.43071934       6.91531118      16.81086992
   C        0.63478496       8.85712587      16.00669739
   C       -0.76466866       5.43872016      15.03479890
   H       -0.31735696       4.72629063      14.33572706
   H       -1.84721140       5.40096346      14.86492527
   H       -0.55872770       5.11132011      16.05507748
   C        0.99836457       9.37679407      17.37218633
   H        0.87566111       8.59552835      18.12401227
   H        0.37845630      10.23658908      17.64736881
   H        2.03643432       9.72240332      17.39505424
   C       -1.16566374       6.71942916      12.61574991
   C       -2.53151113       7.04102305      12.49635454
   C       -3.30068840       6.36906717      11.54426690
   H       -4.35526957       6.61213996      11.44202452
   C       -2.74160010       5.39667203      10.72715105
   H       -3.35432615       4.88030612       9.99323298
   C       -1.39322925       5.09233799      10.84998628
   H       -0.95408975       4.33823146      10.20235525
   C       -0.58348316       5.74107776      11.78538606
   C       -3.18484814       8.11288596      13.34776442
   H       -2.44680775       8.46401530      14.07681941
   C       -3.59252990       9.30617115      12.47241198
   H       -4.34140522       9.00728070      11.73006526
   H       -2.72557772       9.70757315      11.93555987
   H       -4.02383229      10.10600770      13.08394832
   C       -4.38567207       7.57552098      14.13718191
   H       -4.09627122       6.72785648      14.76740493
   H       -5.18997837       7.24391605      13.47119569
   H       -4.79230539       8.36016138      14.78518098
   C        0.89392060       5.39901275      11.83301720
   H        1.34170599       5.93047476      12.67901616
   C        1.58352766       5.89109086      10.55186739
   H        1.38356597       6.95215839      10.38032101
   H        1.22487086       5.32618482       9.68300526
   H        2.66902787       5.75863089      10.62506864
   C        1.15697619       3.89707085      12.01831440
   H        0.64892219       3.49092175      12.89871311
   H        2.23232502       3.72236898      12.13564462
   H        0.82246931       3.32410925      11.14652509
   C        0.72698738      11.11275178      15.23842615
   C        2.00598206      11.68052723      15.39592939
   C        2.09835297      13.04142564      15.70020627
   H        3.07918740      13.49475980      15.81535127
   C        0.96357394      13.82121973      15.85700438
   H        1.05401162      14.87594609      16.10198322
   C       -0.29228013      13.25328237      15.68197439
   H       -1.17103325      13.88092553      15.78647410
   C       -0.43821771      11.90369122      15.35787931
   C        3.28681688      10.88695211      15.20545744
   H        3.02567808       9.82589003      15.13940847
   C        4.27669385      11.06270717      16.36758313
   H        4.68524365      12.07871855      16.39114195
   H        5.11909887      10.37352579      16.24212241
   H        3.81703875      10.86744198      17.34178359
   C        3.96680692      11.28115818      13.88605568
   H        3.28321094      11.17751693      13.03952531
   H        4.83837837      10.64166445      13.70223012
   H        4.30632131      12.32326709      13.92742829
   C       -1.82126766      11.30943945      15.13064283
   H       -1.73811329      10.63585656      14.26498485
   C       -2.88739321      12.35800703      14.80023584
   H       -2.58737709      13.01216320      13.97575884
   H       -3.11452392      12.98560138      15.66945656
   H       -3.81800261      11.85761566      14.51525285
   C       -2.30741118      10.47078518      16.32467751
   H       -1.66287287       9.61127373      16.51982212
   H       -3.31769554      10.09289041      16.12816913
   H       -2.34712929      11.08894800      17.22965310
   H       -1.56592050      11.87123716      12.12937647
   H        2.47717981      12.00814316       8.75491639
   H       -1.99563639      13.01146111      10.87307000
   C       -1.13599925      12.50104090      11.33903025
   C        1.60574315      12.58680648       9.08533156
   H        1.22231979      13.09107739       8.18245427
   H       -0.66059601      15.53559858      11.10924707
   H        1.18368567      15.62716220       9.58598668
   C        0.05300510      14.71155212      11.08950873
   C        1.07971995      14.76296995      10.24211127
   C        0.55168197      11.57736253       9.49123882
   C       -0.56321333      11.55763368      10.30885417
   H        0.51745916      10.77515487       8.74102097
   C       -0.22903816      13.55191362      11.99370088
   C        2.08092618      13.65966013      10.07370325
   H        0.69431825      13.06317905      12.32580281
   H       -1.29087367      10.79054349      10.03911320
   H        2.31712009      13.17405481      11.02887506
   H       -0.73040800      13.91257982      12.89876407
   H        3.01834520      14.07617047       9.68677440

115
TS-1b
   Ni       0.26215458      11.10531113      12.33413505
   H        0.74507302      10.97074164      13.86254334
   Al       1.04646346       9.26332599      13.52390884
   N        0.02464719       8.69469864      15.07566473
   C        3.55830088      10.08895171      13.28808696
   H        1.34437394      10.21680868      11.83666179
   H       -0.47784243       9.80125320      12.20061828
   C        4.93861482      10.17748493      13.48609176
   H        5.49100936      10.85213781      12.83785142
   N        0.95900762       7.51628970      12.63676727
   N        2.87561347       9.20469588      14.09977218
   C        5.63565563       9.44450125      14.47240480
   N        6.97031221       9.61665583      14.71581449
   C        4.87453660       8.49938372      15.21009175
   H        5.32606268       7.83642011      15.93747975
   C        3.52318037       8.41540676      14.98991212
   H        2.92845933       7.67997534      15.52918242
   C        7.67550709       8.70736907      15.61054212
   H        7.70175937       7.67558163      15.22607477
   H        7.20918237       8.69322152      16.60214968
   H        8.70302419       9.05425795      15.73352508
   C        7.76484657      10.43629643      13.80915486
   H        8.78417544      10.50699088      14.19300436
   H        7.35797799      11.45147849      13.74378196
   H        7.80256854      10.01647778      12.79205662
   C        1.40081718      12.82072777      12.06968122
   H        2.36681282      12.54615567      12.49091067
   C        1.09763445      12.26902310      10.82264945
   H        1.89064733      11.70372001      10.33401351
   C       -0.01174729      12.71563955       9.89820621
   H        0.31274038      13.58906942       9.30704948
   H       -0.18862396      11.90674602       9.17999194
   C       -1.32429462      13.01423840      10.63722484
   H       -2.16360257      12.91525514       9.93919650
   H       -1.34470050      14.04851199      10.99428153
   C       -1.54436561      12.07432377      11.80891981
   H       -2.28400320      11.29119683      11.65837786
   C       -1.19570791      12.37433079      13.11910841
   H       -1.67711217      11.80638708      13.91299820
   C       -0.49060499      13.63251015      13.57308656
   H       -1.20887613      14.46556480      13.64543831
   H       -0.12283203      13.44727856      14.58851132
   C        0.70232153      14.02471301      12.67436949
   H        0.37976021      14.70434364      11.87828650
   H        1.42688339      14.58450539      13.27635374
   C        0.97687687       6.41212643      13.38713982
   C        0.71090559       6.41117199      14.76776429
   H        0.81445307       5.45408733      15.26602474
   C        0.16484879       7.44816092      15.53773130
   C        1.31188584       5.06918201      12.78546222
   H        0.73798080       4.27223653      13.26372670
   H        2.37424033       4.86808062      12.97400093
   H        1.15201954       5.03792929      11.70730286
   C       -0.26370160       7.11277289      16.94252312
   H       -0.28911860       6.03293387      17.09629403
   H       -1.24519495       7.53599170      17.17247027
   H        0.44350925       7.55079480      17.65676984
   C        0.86478908       7.37138519      11.20464901
   C       -0.41392693       7.16414514      10.64511965
   C       -0.52510961       7.02250544       9.26146579
   H       -1.50273342       6.85117544       8.81953824
   C        0.59184429       7.08959450       8.44052234
   H        0.48801829       6.97638970       7.36483834
   C        1.84144212       7.29773639       9.00337818
   H        2.71542316       7.33985301       8.35921934
   C        2.00625786       7.44133303      10.38437427
   C       -1.66385348       7.04288719      11.49844271
   H       -1.41464638       7.37066089      12.51245089
   C       -2.80007898       7.93461010      10.98620236
   H       -2.47879046       8.97919412      10.91969649
   H       -3.65494004       7.87521238      11.66771511
   H       -3.14983868       7.61876354       9.99746139
   C       -2.13484279       5.58236035      11.58163888
   H       -1.35716148       4.93035930      11.98991035
   H       -2.40225794       5.20606218      10.58704789
   H       -3.01906393       5.50345661      12.22469250
   C        3.41235241       7.60852960      10.92934829
   H        3.34356270       7.80989199      12.00212710
   C        4.13404166       8.79441705      10.27704230
   H        5.11410691       8.93670711      10.74453665
   H        3.56492678       9.71776135      10.41713629
   H        4.28937850       8.62584021       9.20525785
   C        4.23491906       6.32393138      10.73598969
   H        5.21706886       6.43206478      11.21067192
   H        4.39548184       6.11987910       9.67086189
   H        3.73693945       5.45281223      11.17166906
   C       -0.68868177       9.65607226      15.88007373
   C       -0.01477025      10.38905031      16.87656683
   C       -0.73683755      11.32223911      17.62521306
   H       -0.22494940      11.90100311      18.38939879
   C       -2.09089143      11.52198184      17.41111973
   H       -2.63953974      12.24494745      18.00853366
   C       -2.74197914      10.80367996      16.41654410
   H       -3.79721551      10.98494302      16.24292868
   C       -2.06026280       9.87805116      15.62372438
   C        1.46882265      10.22931979      17.14954091
   H        1.81760728       9.34729443      16.60858423
   C        1.77493347      10.01075138      18.63818345
   H        1.57862267      10.91422249      19.22548496
   H        2.83390491       9.75940788      18.76567449
   H        1.17510477       9.19900448      19.06346722
   C        2.25574513      11.43743091      16.61908943
   H        3.33197289      11.27904402      16.75683897
   H        1.96944533      12.34794596      17.15920681
   H        2.06854904      11.59388591      15.55244040
   C       -2.78807201       9.15305578      14.50118674
   H       -2.08778920       9.09551293      13.65717863
   C       -4.03614605       9.89859049      14.01390700
   H       -4.84515554       9.85674813      14.75216810
   H       -4.40990782       9.43030971      13.09884667
   H       -3.82725805      10.95018969      13.79349525
   C       -3.17596892       7.71673642      14.88839884
   H       -3.78850975       7.71755820      15.79803089
   H       -2.30122445       7.08426419      15.06058593
   H       -3.76283638       7.25747887      14.08454873

115
3TS-1b
   Ni       0.44277159      11.19487336      12.51931632
   H        0.53058425      10.90229086      14.22428756
   Al       0.84894785       9.25664185      13.68323371
   N       -0.10340157       8.47631290      15.18763626
   C        3.29822626      10.36577508      13.80239829
   H        1.95421069      10.54093390      12.52922145
   H       -0.38723262       9.80843884      12.47611404
   C        4.64745249      10.61343395      13.90723962
   H        5.05729798      11.51270595      13.46120548
   N        0.99658567       7.54211110      12.72245847
   N        2.71408874       9.27782425      14.33952825
   C        5.48044352       9.68716344      14.58830442
   N        6.82522712       9.86067824      14.67919686
   C        4.83887423       8.56289855      15.17318173
   H        5.39140318       7.81732541      15.73021055
   C        3.47978826       8.40254451      15.02531482
   H        2.97361738       7.53734523      15.44912282
   C        7.63418500       8.94585986      15.47681103
   H        7.54582190       7.91572058      15.11006799
   H        7.34598142       8.96207922      16.53785321
   H        8.68186983       9.23942939      15.40200456
   C        7.43967719      11.07390126      14.15187877
   H        8.52101096      11.01084878      14.27971423
   H        7.08002477      11.97377316      14.67127280
   H        7.23082361      11.18821538      13.08126611
   C        0.84748755      11.82332757      10.27515467
   H        1.65733281      11.14012413      10.02756299
   C       -0.40576090      11.30143049      10.34860404
   H       -0.51578443      10.24174342      10.12594553
   C       -1.68874913      12.06798735      10.55008108
   H       -2.06821520      12.42934647       9.57995311
   H       -2.43786600      11.36044107      10.92445408
   C       -1.59336501      13.24456101      11.54639051
   H       -2.60561224      13.46941568      11.90346777
   H       -1.24691457      14.14981095      11.03742754
   C       -0.70565221      12.95884663      12.74331490
   H       -1.21929760      12.79831521      13.69059920
   C        0.65418126      13.25345992      12.80471712
   H        1.10140537      13.32330000      13.79602197
   C        1.49395395      13.84599875      11.69794260
   H        1.40194881      14.94551694      11.68581485
   H        2.54332458      13.62961628      11.93236475
   C        1.17853560      13.29628659      10.29001188
   H        0.35538560      13.85689676       9.83851410
   H        2.05039667      13.46463055       9.64664124
   C        1.01245126       6.37310641      13.36092912
   C        0.65524886       6.23833114      14.71315525
   H        0.73816667       5.23992805      15.12725308
   C        0.03775492       7.19481312      15.53572511
   C        1.43402512       5.10880122      12.65229106
   H        0.88022777       4.24522830      13.02773687
   H        2.49798779       4.93507727      12.85802584
   H        1.31107325       5.17847081      11.57046346
   C       -0.47402695       6.71130452      16.86930398
   H       -0.59568404       5.62676009      16.86631734
   H       -1.42288104       7.18530444      17.13189077
   H        0.24124856       6.97263828      17.65785682
   C        0.97698487       7.56187301      11.28526860
   C       -0.26688172       7.39008151      10.64050736
   C       -0.31313484       7.45355754       9.24698094
   H       -1.26268753       7.31431731       8.73738028
   C        0.83198955       7.69362917       8.49993550
   H        0.77686471       7.74584863       7.41601578
   C        2.04794688       7.86017085       9.14601520
   H        2.94395097       8.03346753       8.55615452
   C        2.14727286       7.79715018      10.53906301
   C       -1.54531002       7.09811252      11.40778438
   H       -1.34851135       7.26410378      12.47213446
   C       -2.68888049       8.03313882      11.00049329
   H       -2.40966382       9.07833468      11.16481704
   H       -3.57973189       7.81772983      11.60006242
   H       -2.96411316       7.90771411       9.94772337
   C       -1.96871584       5.63139121      11.23096234
   H       -1.18039485       4.94241956      11.54911282
   H       -2.19834309       5.41935589      10.17995745
   H       -2.86604014       5.42163620      11.82462393
   C        3.51950069       7.91235896      11.17728062
   H        3.38634603       7.95752779      12.26227762
   C        4.26195268       9.17980680      10.73400195
   H        5.21058370       9.26418116      11.27559400
   H        3.66988615      10.07457897      10.94685975
   H        4.48874251       9.15324041       9.66222411
   C        4.37093623       6.67235082      10.85704748
   H        5.32967215       6.72328305      11.38650842
   H        4.57994578       6.61367781       9.78246531
   H        3.86474783       5.74802312      11.15015566
   C       -0.82273816       9.36598432      16.06346585
   C       -0.19174696       9.91911373      17.19538264
   C       -0.92382788      10.78466483      18.01121316
   H       -0.44840527      11.22265403      18.88477680
   C       -2.24078391      11.10615398      17.72016696
   H       -2.79589476      11.77914133      18.36793580
   C       -2.84203037      10.57566241      16.58629106
   H       -3.86791067      10.84564859      16.35679284
   C       -2.14948915       9.71251183      15.73558491
   C        1.26618585       9.66277887      17.52877046
   H        1.62371851       8.85073445      16.88968204
   C        1.47846915       9.23951522      18.98912701
   H        1.26769449      10.06428131      19.67826381
   H        2.52191633       8.94213168      19.14360873
   H        0.83582746       8.39854545      19.27018207
   C        2.11091622      10.90747029      17.21238889
   H        3.17726266      10.68998997      17.34941145
   H        1.83967925      11.73235624      17.88182918
   H        1.95474053      11.23610004      16.18059320
   C       -2.83453025       9.14320738      14.50526118
   H       -2.05964081       8.97371072      13.74907530
   C       -3.85534282      10.10594713      13.89239763
   H       -4.73991459      10.22680063      14.52752659
   H       -4.19853928       9.71761205      12.92866589
   H       -3.41322676      11.09400248      13.72311982
   C       -3.48822580       7.78873460      14.81978396
   H       -4.22067004       7.89253485      15.62966651
   H       -2.74502145       7.04499112      15.12472733
   H       -4.00945627       7.39976043      13.93735478

115
TS-1c
   Ni       0.24844167      10.90254126      11.80312089
   H       -0.57555236      10.06569188      12.81591138
   Al       0.83312553       9.20735313      13.38467056
   N        0.52977743       9.22986499      15.29489188
   C        3.33635610       7.99946169      14.07168920
   H        2.70042836       7.45556551      14.77094254
   H        0.61460034       9.84972658      10.62810475
   C        4.68050554       7.74020892      14.04678091
   H        5.08249541       7.00440114      14.73234913
   N        0.13489126       7.40574399      13.11059813
   N        2.73237866       8.90641862      13.25675755
   C        5.49725175       8.44963603      13.12616715
   N        6.84214780       8.22145236      13.06253932
   C        4.83557204       9.37490522      12.29176593
   H        5.41995012       9.93673891      11.56783800
   C        3.45710862       9.62400051      12.31291931
   H        1.34366485       9.95153140      11.07619831
   C        7.67419491       9.05936615      12.20758299
   H        8.70589023       8.70721090      12.25757336
   H        7.64957348      10.11601297      12.51396121
   H        7.34767521       9.00082123      11.16285244
   C        7.49491053       7.38712719      14.06438847
   H        8.55718191       7.30975450      13.82740412
   H        7.08024529       6.37193001      14.06684893
   H        7.39672314       7.80195440      15.07930327
   C        1.12558855      12.49809228      12.81799985
   H        1.75510464      12.12425096      13.62516853
   C        1.63148572      12.42248410      11.52332021
   H        2.57144005      11.87914483      11.41565802
   C        1.21108598      13.32701509      10.37814946
   H        0.90617745      14.30516652      10.76423181
   H        2.08221044      13.51399689       9.73871086
   C        0.08895469      12.71056113       9.51169711
   H        0.54616194      12.06818148       8.75027540
   H       -0.44625782      13.50394474       8.96337500
   C       -0.88582282      11.86215753      10.29945156
   H       -1.38996735      11.07967131       9.73138252
   C       -1.41228000      12.19580113      11.53485080
   H       -2.28201231      11.63562190      11.87197074
   C       -1.15157810      13.50832738      12.25099319
   H       -0.96975237      14.29590745      11.51332172
   H       -2.06204000      13.80641249      12.78604983
   C        0.01501911      13.42431659      13.25925130
   H        0.40824462      14.43501799      13.46184917
   H       -0.36892651      13.04985451      14.21389602
   C        0.06767326       6.51219641      14.09694502
   C        0.28889762       6.83618687      15.44763841
   H        0.24726112       6.00623288      16.14317766
   C        0.43291367       8.10674482      16.01779394
   C       -0.23387621       5.06480396      13.80506273
   H       -0.80722392       4.93580367      12.88573347
   H       -0.76981060       4.60772037      14.63967717
   H        0.71357580       4.52555480      13.68396015
   C        0.51881643       8.16819969      17.52125632
   H        0.05383589       7.29114004      17.97482138
   H        0.06472010       9.07442386      17.92699550
   H        1.57711065       8.17933584      17.81150489
   C       -0.27522603       7.02469492      11.77973323
   C       -1.59843441       7.31232541      11.38069858
   C       -1.99073172       6.97679516      10.08476069
   H       -3.00562764       7.18751428       9.76177995
   C       -1.10524500       6.37880928       9.19741589
   H       -1.42763063       6.12945379       8.19020720
   C        0.18987129       6.10061279       9.60403737
   H        0.87931932       5.62921903       8.90898959
   C        0.62975735       6.41013834      10.89457263
   C       -2.60318174       7.92514706      12.33868386
   H       -2.03734161       8.50004956      13.07715477
   C       -3.57008785       8.89109251      11.64834679
   H       -4.13521152       9.45105638      12.40054747
   H       -4.29753394       8.36133200      11.02311141
   H       -3.03226293       9.60564267      11.01722935
   C       -3.38569208       6.84006240      13.09493927
   H       -4.11696562       7.30219456      13.76827998
   H       -2.72513248       6.20904601      13.69645837
   H       -3.92660709       6.19540028      12.39182070
   C        2.05564436       6.05846090      11.27468926
   H        2.21307383       6.34445504      12.31910366
   C        3.06207805       6.83812918      10.41690620
   H        2.99490079       6.53197386       9.36634375
   H        4.08372164       6.64339694      10.76309392
   H        2.89125649       7.91666325      10.48070294
   C        2.32241731       4.54973267      11.14506870
   H        1.58297221       3.95179751      11.68640919
   H        3.31617645       4.31152390      11.54091036
   H        2.29923872       4.23693095      10.09522030
   C        0.41196740      10.50128991      15.96618988
   C        1.54446075      11.15101389      16.49099660
   C        1.37016581      12.39983253      17.09528859
   H        2.23659590      12.92188289      17.49239562
   C        0.11399501      12.97295807      17.21749681
   H       -0.00055063      13.93916006      17.70104383
   C       -0.99850756      12.30658456      16.71966180
   H       -1.97943716      12.76083106      16.82104907
   C       -0.87324100      11.07629810      16.07392102
   C        2.93288569      10.53759492      16.47301481
   H        2.85077527       9.51844025      16.08414327
   C        3.52401263      10.45146720      17.88962937
   H        2.83365605       9.97114571      18.59076112
   H        3.76009840      11.44653036      18.28230007
   H        4.45500683       9.87369868      17.87038038
   C        3.88911930      11.30743288      15.55247969
   H        3.97699477      12.35393473      15.86713565
   H        3.55226034      11.28407800      14.51260448
   H        4.88803057      10.85712277      15.58733180
   C       -2.10708226      10.36893097      15.54152082
   H       -1.78031458       9.70986443      14.73083354
   C       -3.14336137      11.33247225      14.95634021
   H       -3.92839998      10.76331393      14.44765046
   H       -2.68627062      12.01142211      14.23093284
   H       -3.62943484      11.93263026      15.73344884
   C       -2.75783370       9.48697304      16.61847550
   H       -3.65531628       9.00285163      16.21632222
   H       -3.05402826      10.09141698      17.48437730
   H       -2.08073190       8.70167295      16.96594066

115
TS-1d
   Ni       0.14086093      10.97313864      12.17590672
   H       -1.11758037      10.33741970      11.48261128
   Al       0.88284578       9.12665184      13.36715517
   N       -0.01214449       8.57245485      15.01954394
   C        3.22105867      10.45633716      13.48374955
   H        1.74524892      10.79567629      12.75642256
   H       -0.43460587       9.71055782      11.49863236
   C        4.55304422      10.77327177      13.72982465
   H        4.91999051      11.73533292      13.38391040
   N        0.82419647       7.32668259      12.60569371
   N        2.74640412       9.25592984      13.93905251
   C        5.43128772       9.88914836      14.40025589
   N        6.75255445      10.16824394      14.58601847
   C        4.86604958       8.67444218      14.87617877
   H        5.44701808       7.95060825      15.43384458
   C        3.54314114       8.40858516      14.62761204
   H        3.09032279       7.48390101      14.98561114
   C        7.58539942       9.29031705      15.39930098
   H        7.58302345       8.26730585      15.00478727
   H        7.25416913       9.25747254      16.44830174
   H        8.61415970       9.65278493      15.37634816
   C        7.27285054      11.47912091      14.21613793
   H        8.34905655      11.49950276      14.39451031
   H        6.80757843      12.28774505      14.79925470
   H        7.10219055      11.68324597      13.15250812
   C        1.42408920      12.34523407      11.08251235
   H        2.30692559      11.76541379      10.82279818
   C        0.27563102      12.13227050      10.35320565
   H        0.32080271      11.39036567       9.55560996
   C       -0.93436353      13.04096378      10.33014153
   H       -0.75820334      13.90452236       9.66571583
   H       -1.76098473      12.47468840       9.88520855
   C       -1.37468322      13.52803851      11.72804234
   H       -2.44483333      13.76709147      11.69404135
   H       -0.86714184      14.46535127      11.98336339
   C       -1.13023715      12.50488110      12.82542294
   H       -2.01770254      12.04674319      13.25642453
   C        0.02610984      12.46426407      13.60668238
   H       -0.05778445      12.01588363      14.59679623
   C        1.22149848      13.37189714      13.42412063
   H        1.03252986      14.35436124      13.88857339
   H        2.05927750      12.92281855      13.96872341
   C        1.65711188      13.56553757      11.95286872
   H        1.14289971      14.42583356      11.51112989
   H        2.72579408      13.81005182      11.93614483
   C        0.92407369       6.24515376      13.38436469
   C        0.67272506       6.27693148      14.76307472
   H        0.78755412       5.33802871      15.29159379
   C        0.12051887       7.33649196      15.50418005
   C        1.34246642       4.92440491      12.79115090
   H        1.11522345       4.09798925      13.46663675
   H        2.42665081       4.94378944      12.62140131
   H        0.87568971       4.74148007      11.82062913
   C       -0.33581389       7.01221895      16.90383507
   H       -0.52093305       5.94182862      17.01066074
   H       -1.23717619       7.56736967      17.17421413
   H        0.44375372       7.29455202      17.62096520
   C        0.77398039       7.14747813      11.17804990
   C       -0.48918230       6.96642202      10.57526316
   C       -0.54880509       6.80763619       9.19022654
   H       -1.51106698       6.65657534       8.70988731
   C        0.60182363       6.84168145       8.41283757
   H        0.53522843       6.72148451       7.33501503
   C        1.83462209       7.03368848       9.01816771
   H        2.73197880       7.06682113       8.40594979
   C        1.94611336       7.18515218      10.40290069
   C       -1.76344678       6.89963485      11.39985070
   H       -1.55673873       7.37925147      12.36247649
   C       -2.93603110       7.64018630      10.74803978
   H       -2.67107654       8.67371710      10.50237955
   H       -3.78731338       7.65802178      11.43691498
   H       -3.27204808       7.14245225       9.83214783
   C       -2.15954535       5.44184197      11.68496012
   H       -1.39339256       4.91819515      12.26400007
   H       -2.31058977       4.89540774      10.74624013
   H       -3.09487831       5.40655085      12.25512249
   C        3.31553134       7.40804577      11.01247036
   H        3.21188829       7.38003276      12.10158841
   C        3.84627237       8.79640977      10.62923671
   H        4.80299483       8.99320423      11.12638458
   H        3.14337780       9.57922505      10.93134246
   H        3.99801926       8.86515921       9.54536703
   C        4.32017959       6.31937876      10.60952762
   H        5.25730295       6.45531031      11.16100041
   H        4.55520609       6.36771823       9.54063225
   H        3.93730959       5.31583457      10.82308954
   C       -0.70036146       9.56367702      15.80561404
   C       -0.02914346      10.24044464      16.84126766
   C       -0.72283333      11.22253082      17.55462319
   H       -0.21486824      11.76249255      18.34921396
   C       -2.04142854      11.52690372      17.26026397
   H       -2.56422260      12.29482121      17.82366690
   C       -2.69203161      10.85295112      16.23365025
   H       -3.72178584      11.10709302      16.00660570
   C       -2.04293857       9.86925512      15.48763066
   C        1.42693210       9.98563125      17.18490407
   H        1.76572413       9.10707707      16.62721424
   C        1.63793098       9.70794903      18.68042524
   H        1.45286089      10.60471349      19.28140098
   H        2.67422106       9.40020075      18.85977049
   H        0.97542660       8.91804763      19.04902776
   C        2.29214714      11.17411487      16.74260793
   H        3.35315147      10.96182186      16.91993236
   H        2.02256334      12.07737366      17.30257485
   H        2.16472411      11.37910045      15.67640413
   C       -2.76980526       9.14424969      14.36675292
   H       -2.06002551       9.07407174      13.53072466
   C       -4.00702215       9.88653881      13.85260334
   H       -4.82084502       9.87098508      14.58708088
   H       -4.37517933       9.39353759      12.94797085
   H       -3.79107437      10.92930819      13.60278283
   C       -3.17867299       7.71796267      14.77238086
   H       -3.79735423       7.74213627      15.67740461
   H       -2.31628116       7.07350823      14.95998249
   H       -3.76780233       7.25693173      13.97137057

113
TS-1e
   Ni       0.36652681      -0.15025858      -2.04978967
   H        1.14116209       1.13640656      -2.16853963
   Al       0.17038761      -0.02496764       0.26489605
   N       -0.16226741       1.84378483      -0.18007215
   C       -0.57497408       3.02046135       0.32572012
   H       -0.52656193       3.11769789       1.40990556
   N       -1.67000049       4.82621441      -2.66228217
   C       -1.05574305       4.04536993      -0.44780221
   H       -1.37076323       4.96366452       0.02940353
   C       -1.13691499       3.85547299      -1.86050853
   N        1.51421657       0.10545914       1.66047096
   C       -0.65507562       2.64680233      -2.38340552
   H       -0.62015416       2.47680628      -3.45210134
   N       -1.28121466      -0.45695878       1.48300310
   C       -0.17758781       1.61585725      -1.55238382
   C       -1.92260022       6.15962019      -2.12795220
   H       -2.35587257       6.77960716      -2.91438400
   H       -1.00267094       6.64701950      -1.77090889
   H       -2.63984285       6.12599812      -1.29988093
   C       -1.62901757       4.66546941      -4.11004282
   H       -0.60020680       4.67256142      -4.50248804
   H       -2.18412072       5.48166634      -4.57548223
   H       -2.10211592       3.72297875      -4.40779173
   C       -1.16765864      -1.41143840      -2.66356082
   H       -2.07259210      -1.19956350      -2.09692155
   C       -0.84450333      -0.51722603      -3.69929415
   H       -1.53468533       0.31490851      -3.84955806
   C        0.02101771      -0.84551432      -4.89996273
   H        0.30167248       0.10291480      -5.37555681
   H       -0.54137742      -1.41707360      -5.66230029
   C        1.30448760      -1.58681841      -4.50053066
   H        1.14006933      -2.67032633      -4.49616910
   H        2.08254768      -1.40633481      -5.25311857
   C        1.81806419      -1.14522884      -3.13553858
   H        2.72504204      -0.54238994      -3.14632403
   C        1.54984558      -1.85110428      -1.94841804
   H        2.30521232      -1.80743905      -1.16841040
   C        0.64973586      -3.06736329      -1.90389589
   H        0.46262309      -3.29512126      -0.84910446
   H        1.16866742      -3.94727109      -2.32511884
   C       -0.70982832      -2.86333777      -2.61501686
   H       -0.66913241      -3.26801504      -3.63397991
   H       -1.47303705      -3.45184384      -2.08954878
   C        1.19176014       0.46401644       2.90310461
   C       -0.13582294       0.52131049       3.36105649
   H       -0.26842544       0.86780187       4.37944896
   C       -1.28219421       0.01121700       2.73553167
   C        2.26219593       0.81801342       3.90325700
   H        2.46988637       1.89297947       3.85298668
   H        3.19848742       0.29399949       3.69987853
   H        1.92795847       0.59123981       4.91779070
   C       -2.55142227       0.01094401       3.54917530
   H       -3.21696713      -0.80984889       3.27471988
   H       -3.09109393       0.94715160       3.36019479
   H       -2.33102513      -0.03775244       4.61744873
   C        2.89762792      -0.00079152       1.27852649
   C        3.46483901      -1.28948225       1.16188814
   C        4.80166709      -1.39562310       0.77948439
   H        5.25758985      -2.37562365       0.68585757
   C        5.56102757      -0.26469933       0.50261247
   H        6.60003119      -0.36748760       0.20207448
   C        4.98441076       0.99151827       0.59750392
   H        5.57766927       1.87117097       0.36263237
   C        3.65021122       1.15190700       0.98432507
   C        2.63776922      -2.52951397       1.45301459
   H        1.64305485      -2.34764091       1.01979416
   C        3.18763146      -3.80608620       0.81196407
   H        4.11197922      -4.13503013       1.30062702
   H        3.38738686      -3.67630443      -0.25635221
   H        2.45484591      -4.61202137       0.92306104
   C        2.45619003      -2.75365282       2.96270604
   H        1.88806262      -3.67405085       3.13888174
   H        1.91601686      -1.93199910       3.44024481
   H        3.43254550      -2.85613983       3.45078007
   C        3.07294017       2.55556920       1.03459902
   H        2.05942387       2.49801633       1.44403756
   C        3.90104596       3.49260124       1.92808679
   H        4.07599771       3.06784066       2.92141747
   H        3.38259828       4.45040205       2.04827009
   H        4.87883465       3.70188480       1.48065279
   C        2.96719935       3.14748876      -0.37910101
   H        2.46608147       4.12213567      -0.34744414
   H        2.39836514       2.48997580      -1.04186561
   H        3.96391263       3.28939955      -0.81276731
   C       -2.41079171      -1.21100979       1.00045276
   C       -3.52413854      -0.56748363       0.43138117
   C       -4.56637977      -1.35507653      -0.06727442
   H       -5.42949252      -0.87010040      -0.51522324
   C       -4.51844132      -2.73815023      -0.00337585
   H       -5.33651248      -3.33291418      -0.40020377
   C       -3.41820354      -3.36202562       0.57174524
   H       -3.38977298      -4.44588332       0.62156708
   C       -2.35173059      -2.62050366       1.08017694
   C       -3.64705831       0.94087611       0.33195359
   H       -2.76831504       1.38891587       0.80728306
   C       -3.66943131       1.39072258      -1.13537443
   H       -4.55746296       1.00065448      -1.64622759
   H       -2.78214243       1.04017047      -1.66845716
   H       -3.69245388       2.48462915      -1.19827685
   C       -4.89987966       1.45810956       1.05670890
   H       -4.95497842       1.09553093       2.08774354
   H       -5.81223423       1.13714198       0.54183707
   H       -4.89653303       2.55392777       1.07479494
   C       -1.18566273      -3.32517725       1.75073114
   H       -0.28985044      -2.71808708       1.57128423
   C       -1.39055478      -3.40468771       3.27349359
   H       -0.57057773      -3.96543109       3.73602891
   H       -2.33010125      -3.92190242       3.50220755
   H       -1.42316973      -2.41650410       3.73949246
   C       -0.92458360      -4.73231374       1.20430285
   H       -1.69013225      -5.44136208       1.53937894
   H        0.03888250      -5.09721792       1.57598350
   H       -0.89934889      -4.75083047       0.11050569

113
3TS-1e
   Ni       6.57034911       3.92320631       0.40874594
   H        7.48586534       5.06832119       0.65541367
   Al       6.31247547       4.15490361       2.88083732
   N        5.94103193       5.90582646       2.18393574
   C        5.46963648       7.08104627       2.65646603
   H        5.33995925       7.14794195       3.73482514
   N        4.99999353       9.02528849      -0.41638474
   C        5.16536767       8.14020169       1.83851150
   H        4.80351172       9.05538429       2.28848767
   C        5.33683963       8.01145649       0.43264005
   N        7.73140346       4.23060984       4.07799247
   C        5.86853578       6.79021774      -0.04366677
   H        6.07196036       6.64099669      -1.09719479
   N        4.89615102       3.61227859       3.94788581
   C        6.13532668       5.74086242       0.82767273
   C        4.61642985      10.32691719       0.11666431
   H        4.34362358      10.98351850      -0.71072725
   H        5.43276888      10.80149104       0.68192250
   H        3.74467228      10.24054715       0.77588058
   C        5.32735524       8.92230093      -1.83249323
   H        6.41334044       8.87357149      -2.00502990
   H        4.93353091       9.79608403      -2.35353329
   H        4.86831341       8.03112910      -2.27680149
   C        4.94520825       2.60155293       0.05519460
   H        4.17601023       2.83644503       0.78925957
   C        5.09177197       3.48954059      -1.00270359
   H        4.42912306       4.35459248      -1.02527948
   C        5.83758837       3.23052092      -2.29039951
   H        6.06719099       4.20306961      -2.74346091
   H        5.18478082       2.70602249      -3.00978444
   C        7.15557075       2.44550970      -2.11266924
   H        6.96282857       1.36859985      -2.10781962
   H        7.79557323       2.63905706      -2.98116905
   C        7.90105289       2.83464042      -0.85376976
   H        8.75224506       3.50286766      -0.97753951
   C        7.76478576       2.18783840       0.36423159
   H        8.54908223       2.35955959       1.10037585
   C        6.86403834       1.00322741       0.61851751
   H        6.79451074       0.87257873       1.70294775
   H        7.32225042       0.07954835       0.22667415
   C        5.43592919       1.16638121       0.05075715
   H        5.37734526       0.76240655      -0.96517774
   H        4.74714066       0.56736937       0.65746946
   C        7.43074506       4.47158548       5.42220004
   C        6.12234692       4.40437510       5.91543340
   H        6.01309132       4.69671362       6.95625676
   C        4.93751390       3.99242340       5.29553034
   C        8.54414126       4.83072542       6.36505666
   H        8.93396378       5.84072771       6.18687720
   H        9.39844401       4.14910365       6.26736360
   H        8.18875191       4.78815153       7.39763592
   C        3.64805411       4.05284942       6.06708825
   H        3.02547268       3.16422083       5.90789679
   H        3.03541292       4.91741435       5.77113703
   H        3.85012319       4.14151306       7.13803716
   C        9.10000138       4.15792454       3.67599554
   C        9.69930124       2.88359908       3.51534208
   C       11.03363290       2.80933599       3.11390368
   H       11.50578311       1.84009429       2.98820347
   C       11.77442778       3.95950784       2.86592798
   H       12.81245760       3.88252638       2.55359234
   C       11.17939105       5.20285782       3.01106695
   H       11.75931085       6.09876594       2.80333215
   C        9.84609832       5.32756914       3.41417455
   C        8.90572444       1.61624935       3.78776075
   H        7.89625619       1.78817335       3.38945707
   C        9.47008687       0.36786756       3.10382772
   H       10.40625814       0.04263425       3.57231150
   H        9.65958777       0.52660778       2.03709317
   H        8.75373089      -0.45478681       3.20251849
   C        8.75505722       1.34817092       5.29397073
   H        8.21539149       0.40746944       5.45543196
   H        8.19902872       2.14684808       5.79215944
   H        9.74191550       1.26028026       5.76420224
   C        9.24887755       6.72025168       3.52225621
   H        8.24642476       6.62420805       3.95389902
   C       10.08223772       7.64851136       4.42090164
   H       10.29769562       7.19854339       5.39439438
   H        9.54611253       8.58954463       4.58813215
   H       11.04082270       7.89520869       3.95081042
   C        9.10703633       7.36296990       2.13400077
   H        8.60587433       8.33530020       2.21081580
   H        8.52558638       6.73220828       1.45764390
   H       10.09293297       7.52303854       1.68164294
   C        3.79706757       2.82210895       3.49504530
   C        2.66003145       3.43071240       2.92302270
   C        1.63809240       2.62117821       2.41791749
   H        0.76724721       3.08349902       1.95953652
   C        1.71403338       1.23873095       2.49493453
   H        0.91166924       0.62322523       2.09685913
   C        2.82022634       0.64330610       3.08997623
   H        2.86878979      -0.44002392       3.15157734
   C        3.87072781       1.41128373       3.59557098
   C        2.51057253       4.93808792       2.83572526
   H        3.35007223       5.38173902       3.38082060
   C        2.58436003       5.42236718       1.38136935
   H        1.77115133       4.99117056       0.78528345
   H        3.53335327       5.13565706       0.92121233
   H        2.50288700       6.51462552       1.33367347
   C        1.20541123       5.41989582       3.48618823
   H        1.09539189       5.03292214       4.50421710
   H        0.33109732       5.09805230       2.90927460
   H        1.18862558       6.51505779       3.52951861
   C        5.05365436       0.73361244       4.26492330
   H        5.92533265       1.38161090       4.10972305
   C        4.83885594       0.61583860       5.78376125
   H        5.68633729       0.09506768       6.24464881
   H        3.92832561       0.04161192       5.99463398
   H        4.75058039       1.59828980       6.25361646
   C        5.37162068      -0.65318767       3.69440151
   H        4.62813161      -1.39616307       4.00509575
   H        6.34299017      -0.99200590       4.07092649
   H        5.41017919      -0.65327788       2.60055734

107
compound 2.Py
   Ni      -0.63630668       1.84001970      -1.16409603
   H        0.50087357       1.77002341      -0.04158722
   Al      -0.11848475       0.07568610       0.11711826
   N       -0.25505845      -0.04913746       2.05157606
   C        2.69026093       0.27412199      -0.83092533
   H        2.22610857       1.17287081      -1.23121076
   H       -1.62133706       0.78294258      -0.53420109
   C        4.02158892      -0.04065692      -1.05350754
   H        4.63230192       0.62202325      -1.65740149
   N       -0.82979623      -1.73550633      -0.17988892
   N        1.87805283      -0.50545469      -0.09645729
   C        4.54400192      -1.19926611      -0.49293317
   H        5.58385984      -1.47128287      -0.64935052
   C        3.70951817      -2.00397591       0.27629815
   H        4.07188086      -2.91501511       0.74070335
   C        2.38759740      -1.62801061       0.44891528
   H        1.70601000      -2.23048126       1.04422932
   C       -2.12523827       3.32817951      -1.34172596
   H       -2.87029316       3.11245280      -0.57828315
   C       -0.93131095       3.90066430      -0.92593811
   H       -0.82067540       4.12434040       0.13571899
   C        0.06559719       4.58287041      -1.84000784
   H       -0.26311332       5.60751304      -2.08814842
   H        1.00184360       4.68909781      -1.27846923
   C        0.35857233       3.79249751      -3.13648977
   H        1.36240873       4.05942360      -3.49062595
   H       -0.32773930       4.09896347      -3.93455967
   C        0.27726152       2.28424296      -2.93628335
   H        1.22369961       1.75269332      -3.05142737
   C       -0.89211714       1.52970416      -3.15209904
   H       -0.76944257       0.47306830      -3.39798730
   C       -2.23042614       2.10245938      -3.57089681
   H       -2.25083166       2.32064607      -4.65380507
   H       -2.98522678       1.32355411      -3.40262050
   C       -2.63198386       3.36163047      -2.77195692
   H       -2.26351511       4.26463514      -3.27024534
   H       -3.72597973       3.44685310      -2.76435566
   C       -0.85385241      -2.69190312       0.74698392
   C       -0.53429590      -2.45108977       2.09301473
   H       -0.55578069      -3.31274655       2.74912353
   C       -0.34509930      -1.20704918       2.71626203
   C       -1.20101162      -4.10873423       0.36777452
   H       -1.52396171      -4.68287798       1.23798637
   H       -0.30462627      -4.58958176      -0.04659248
   H       -1.96986314      -4.15043372      -0.40584728
   C       -0.24357825      -1.21832137       4.21973383
   H        0.79556418      -1.04950125       4.52318268
   H       -0.56795335      -2.17877338       4.62292781
   H       -0.83577555      -0.41657010       4.66827415
   C       -1.49704352      -1.97082433      -1.43680744
   C       -2.87954980      -1.69960739      -1.51962903
   C       -3.51716575      -1.87880988      -2.74772663
   H       -4.58215245      -1.67914321      -2.82882568
   C       -2.81827455      -2.30519619      -3.86964298
   H       -3.33297921      -2.42976262      -4.81833188
   C       -1.46139244      -2.57341437      -3.77104458
   H       -0.91619661      -2.91097394      -4.64865624
   C       -0.78134611      -2.41726537      -2.56056025
   C       -3.69797409      -1.26291940      -0.31657065
   H       -3.00277997      -0.98771368       0.48287275
   C       -4.56495775      -0.03470073      -0.61642757
   H       -5.34068260      -0.25762244      -1.35729695
   H       -3.95209157       0.79258433      -0.98859867
   H       -5.07122060       0.29264663       0.29857005
   C       -4.57219557      -2.41800113       0.19847915
   H       -5.14666800      -2.09683404       1.07490256
   H       -3.97006814      -3.28533880       0.48688850
   H       -5.28114061      -2.73969952      -0.57347033
   C        0.69947871      -2.73145629      -2.50247808
   H        1.01505717      -2.64198088      -1.45946326
   C        1.50396757      -1.72211912      -3.33350169
   H        1.26050086      -1.81665748      -4.39805634
   H        2.58013031      -1.89355331      -3.21302298
   H        1.27815407      -0.69486374      -3.02966979
   C        1.00359152      -4.16648079      -2.95454602
   H        0.41248779      -4.89599162      -2.39103291
   H        2.06565596      -4.39247968      -2.80456499
   H        0.78183265      -4.30390198      -4.01836088
   C       -0.20565999       1.16838631       2.83012190
   C        1.01389684       1.62010679       3.36789630
   C        1.01405594       2.78537207       4.13873246
   H        1.95016442       3.14802748       4.55466851
   C       -0.15583275       3.48910961       4.37476593
   H       -0.13932469       4.39095312       4.98048801
   C       -1.34862785       3.04518188       3.81873886
   H       -2.25577549       3.61398022       3.99340300
   C       -1.40022531       1.89245047       3.03325901
   C        2.33731424       0.92796840       3.10072592
   H        2.12977238      -0.02780941       2.60989722
   C        3.13270140       0.63425028       4.38109159
   H        4.01456480       0.02879467       4.14298387
   H        2.53574472       0.09319132       5.12194295
   H        3.48597851       1.55826683       4.85087301
   C        3.18657305       1.78079670       2.14453584
   H        4.09003289       1.23821310       1.84190157
   H        3.49524739       2.70980794       2.63754735
   H        2.61897382       2.04969532       1.24844751
   C       -2.72085797       1.43782221       2.43324216
   H       -2.49423116       1.00468741       1.45157553
   C       -3.69800425       2.59455830       2.19964830
   H       -3.21695064       3.43035363       1.68170631
   H       -4.11938573       2.96802799       3.14026837
   H       -4.53352755       2.24687662       1.58419291
   C       -3.40114409       0.35407061       3.28472458
   H       -2.80905124      -0.56389292       3.34063194
   H       -4.37424766       0.09584146       2.85057629
   H       -3.57070692       0.71711678       4.30587824

139
TS-1-Py
   Ni       1.10643199      10.84667430      12.44437540
   H        0.30133164      10.67199745      13.75837801
   Al       0.73045465       8.78261923      13.32953985
   N       -0.18222319       8.35100049      14.96676501
   C        2.77921666      10.32012168      13.21518367
   H        2.46206426      10.53836100      11.82659564
   H        0.39430386       9.51733327      11.73979677
   C        4.00386664      10.98238251      13.48492151
   H        4.15987537      11.97225499      13.06590809
   N        0.68218506       6.97038788      12.63172496
   N        2.63537760       9.04302117      13.74666341
   C        4.97516729      10.38907246      14.26361662
   H        5.90153404      10.91985258      14.47085277
   C        4.77534672       9.10293390      14.79262003
   H        5.52427048       8.61613098      15.40704517
   C        3.58236013       8.47146637      14.51103326
   H        3.35041553       7.48178473      14.90286317
   C        0.57207030       5.89727489      13.41772755
   C        0.22154469       5.97928617      14.77444804
   H        0.15948899       5.03841623      15.30618259
   C       -0.24023466       7.10651985      15.46197980
   C        0.79481416       4.51765728      12.85643505
   H        0.42445161       3.75540831      13.54342352
   H        1.86632238       4.35165417      12.70123915
   H        0.31248774       4.39658389      11.88285213
   C       -0.88359440       6.87323994      16.80207564
   H       -0.81407392       5.82304776      17.08777729
   H       -1.94051040       7.16134702      16.76410066
   H       -0.42238770       7.49072522      17.57739404
   C        0.85380891       6.75861073      11.21391224
   C       -0.28694169       6.83915354      10.38503428
   C       -0.13002448       6.60177516       9.01962806
   H       -0.99144600       6.65330080       8.36240715
   C        1.11571949       6.31034489       8.47691211
   H        1.21533916       6.12928825       7.41024870
   C        2.23022441       6.27003990       9.29802014
   H        3.20605263       6.06611288       8.86571657
   C        2.12512722       6.49419081      10.67409321
   C       -1.65569882       7.16896469      10.95734261
   H       -1.49666065       7.91409183      11.74794939
   C       -2.60097775       7.79581673       9.93032134
   H       -2.13975883       8.65192973       9.42844246
   H       -3.51052108       8.14213382      10.43083924
   H       -2.90986110       7.07144573       9.16830611
   C       -2.32768125       5.94422966      11.59805401
   H       -1.75016655       5.55095652      12.43853481
   H       -2.45036729       5.14359366      10.85884710
   H       -3.32116061       6.21578456      11.97435693
   C        3.39297383       6.49413738      11.50745720
   H        3.10844643       6.56763233      12.56179591
   C        4.24699066       7.72367990      11.15884786
   H        5.09620899       7.81136331      11.84649809
   H        3.65776984       8.64276601      11.21683859
   H        4.63896376       7.63914533      10.13874106
   C        4.22609178       5.21633659      11.32761298
   H        5.06339062       5.21375992      12.03437035
   H        4.64754336       5.15730536      10.31850186
   H        3.63524238       4.30992473      11.49297500
   C       -0.84208933       9.39335174      15.72012715
   C       -0.15636147      10.07343294      16.74412920
   C       -0.83074290      11.08044252      17.43737647
   H       -0.31544315      11.62012810      18.22759964
   C       -2.14411256      11.41029390      17.13406290
   H       -2.64893268      12.19957839      17.68415861
   C       -2.80690458      10.72914054      16.12334144
   H       -3.83340615      10.99386859      15.88403896
   C       -2.17609391       9.71066513      15.40646067
   C        1.28945816       9.77995901      17.10041703
   H        1.61172614       8.90171748      16.53028158
   C        1.47847953       9.46746928      18.59199630
   H        1.26658880      10.34553966      19.21155025
   H        2.51695314       9.17333033      18.78120058
   H        0.82780580       8.65457974      18.93038227
   C        2.18553688      10.95845433      16.69430718
   H        3.23950841      10.71699642      16.87074279
   H        1.93577311      11.85142666      17.27951049
   H        2.05858543      11.19909790      15.63551384
   C       -2.93244645       9.00935841      14.29367063
   H       -2.33944083       8.14788136      13.96534145
   C       -3.09415249       9.95459022      13.09459926
   H       -3.64724951      10.85589277      13.38494277
   H       -3.64500077       9.46262096      12.28580665
   H       -2.11654383      10.26715219      12.71044896
   C       -4.29314635       8.47356344      14.75723241
   H       -4.98146569       9.28580580      15.01469578
   H       -4.18849704       7.82734859      15.63541851
   H       -4.75713517       7.88948826      13.95464863
   C        3.51949346      15.49131949       9.33547659
   C        2.06503276      15.95871998       9.40217338
   C        1.31966828      15.29528014      10.56689270
   C        1.37556001      13.76298446      10.45586953
   C        2.84029398      13.30511062      10.40950035
   C        3.59530622      13.96602965       9.25286286
   P        0.35896238      12.77044365      11.71729349
   C        0.08363251      13.98678289      13.12925511
   C       -1.09753042      13.57351913      14.02008122
   C       -1.26775073      14.53160720      15.20343751
   C        0.01427064      14.62783338      16.02962726
   C        1.19085434      15.05569183      15.15174792
   C        1.36432892      14.09585085      13.97145480
   C       -1.33807034      12.73546698      10.89767933
   C       -1.94443971      14.08034141      10.47873976
   C       -3.38306379      13.89507858       9.98011236
   C       -3.43611150      12.90811830       8.81286629
   C       -2.80314832      11.57033794       9.20000954
   C       -1.37225512      11.75429418       9.71724010
   H        4.04697140      15.83049988      10.23957619
   H        4.03023376      15.94875390       8.47847865
   H        1.55770015      15.70571510       8.45912894
   H        2.01831776      17.05077065       9.50468299
   H        0.28634788      15.65413927      10.59336933
   H        1.79014542      15.60995102      11.50871329
   H        0.92467592      13.48326879       9.48922220
   H        2.88404986      12.21294509      10.32529315
   H        3.33074758      13.56479140      11.35993745
   H        3.15179437      13.63409709       8.30219799
   H        4.64146087      13.63364166       9.24877945
   H       -0.14108499      14.97714453      12.70752821
   H       -0.92609557      12.55452259      14.39644345
   H       -2.02831748      13.54582743      13.44052716
   H       -2.10234235      14.19428465      15.83184282
   H       -1.53255413      15.53185293      14.82813037
   H        0.23093370      13.63983733      16.46196527
   H       -0.11786101      15.32593737      16.86655378
   H        2.11632857      15.09137582      15.74143162
   H        1.01223256      16.07442403      14.77530608
   H        1.61133601      13.09285403      14.34686002
   H        2.21110083      14.41240122      13.34874868
   H       -1.98210654      12.30624338      11.68067558
   H       -1.34423722      14.51272740       9.66562285
   H       -1.92691908      14.79763937      11.30832604
   H       -3.80712254      14.86320854       9.68339578
   H       -4.00179452      13.51374975      10.80635809
   H       -2.88625570      13.33260206       7.95961000
   H       -4.47225133      12.76042282       8.48244894
   H       -2.80810809      10.88339364       8.34368615
   H       -3.40804429      11.09895070       9.98954548
   H       -0.74429628      12.13708207       8.89858069
   H       -0.94399794      10.79174996      10.02390989

139
Int-4-Py
   Ni       6.14972262       3.08701355       0.43547467
   Al       5.96210782       4.12380976       2.45766942
   N        5.67902422       5.66970894       1.31338427
   C        5.45579747       6.99653158       1.35247291
   H        5.41985330       7.45650753       2.33900781
   C        5.28711516       7.72746883       0.19637752
   H        5.11849445       8.79803252       0.24175098
   C        5.34080892       7.04237180      -1.02660436
   N        7.30096065       4.61338557       3.73114882
   C        5.54850951       5.67557159      -1.05193702
   H        5.57885847       5.14653379      -1.99990694
   N        4.46704667       4.22805845       3.68696713
   C        5.74203835       4.94357962       0.14112147
   C        6.99618873       5.35718871       4.80684445
   C        5.68564080       5.61322219       5.22472595
   H        5.57988606       6.24015378       6.10215754
   C        4.50815161       4.98665497       4.77847937
   C        8.10224712       5.93896333       5.64841078
   H        8.86280474       5.18611125       5.87600581
   H        7.70491742       6.34443345       6.57969469
   H        8.61119311       6.74328856       5.10767116
   C        3.29323439       5.15649676       5.65272606
   H        3.38339924       4.51012182       6.53363496
   H        2.36778023       4.89688492       5.13847914
   H        3.23889355       6.18747334       6.01358483
   C        8.69174173       4.31910238       3.49045846
   C        9.18530007       3.05664020       3.87686726
   C       10.54740128       2.80092431       3.71464070
   H       10.95374225       1.84010997       4.01414633
   C       11.39493461       3.75063424       3.15925745
   H       12.45286726       3.53330853       3.04003134
   C       10.88162973       4.96442931       2.72864681
   H       11.54378660       5.68835187       2.26157256
   C        9.52749141       5.27305827       2.88007883
   C        8.26504587       1.99919225       4.46451471
   H        7.28411019       2.11803352       3.98456862
   C        8.73872586       0.57172170       4.17672843
   H        7.95878728      -0.14172971       4.45981246
   H        9.63637898       0.31660083       4.75111611
   H        8.95940488       0.43192093       3.11382899
   C        8.07156074       2.19255906       5.97658525
   H        7.42807959       1.40220567       6.38065179
   H        7.60879257       3.15546064       6.21317113
   H        9.03837639       2.14196737       6.49175881
   C        9.00859140       6.59148424       2.33324495
   H        7.99065004       6.74396375       2.70807371
   C        9.85567250       7.79735980       2.76495101
   H        9.36199890       8.72586924       2.45776873
   H       10.84339744       7.78096646       2.29220975
   H       10.00621563       7.83225228       3.84894114
   C        8.93609602       6.52744828       0.79952902
   H        8.50215077       7.45068523       0.39819399
   H        8.32240718       5.68541514       0.46899186
   H        9.93999716       6.40511850       0.37516565
   C        3.29761330       3.42731513       3.42389296
   C        2.28192147       3.91608027       2.58182135
   C        1.19719179       3.08392636       2.29669884
   C        1.11276028       1.80466183       2.82710140
   H        0.26448392       1.16901065       2.58872352
   C        2.11422527       1.34376379       3.67015165
   C        3.21617213       2.14015076       3.98823816
   C        2.30788863       5.31500732       1.99628703
   H        3.23750368       5.79560117       2.31269405
   C        2.29101183       5.27665048       0.46238683
   H        1.32136850       4.92600681       0.09029101
   H        3.06751817       4.61023181       0.07694638
   H        2.46551181       6.27968455       0.05713720
   C        1.14350065       6.16808195       2.52263107
   H        1.20607005       7.18254719       2.11237016
   H        1.15528018       6.24066477       3.61505233
   H        0.17883734       5.74353084       2.22276586
   C        4.26534953       1.59344078       4.93933909
   H        5.04004798       2.35567689       5.07892947
   C        3.66109184       1.28570363       6.31801186
   H        3.14519228       2.15693320       6.73407833
   H        4.44884245       0.98418017       7.01772372
   H        2.93644912       0.46613946       6.25577523
   C        4.94273265       0.34448522       4.36288993
   H        5.70521794      -0.02774738       5.05636261
   H        5.42137448       0.56839044       3.40444779
   H        4.21717574      -0.46016806       4.19902838
   C       11.54384765       3.13581291      -0.63167325
   C       10.73524912       3.25207407      -1.92418365
   C        9.24189829       3.04704708      -1.65414827
   C        8.97200091       1.69541278      -0.97452338
   C        9.78766336       1.58685216       0.31919868
   C       11.28225245       1.79513003       0.05333574
   P        7.13327570       1.47713174      -0.67583907
   C        6.44317104       1.10153187      -2.39990570
   C        5.75315699       2.31767329      -3.03756937
   C        5.02625065       1.93090971      -4.32913546
   C        5.97536885       1.27480739      -5.33262361
   C        6.68647830       0.07845858      -4.69975633
   C        7.42098060       0.48562810      -3.41592719
   C        7.04556114      -0.19485854       0.18781112
   C        5.59933637      -0.57983885       0.53288954
   C        5.56801954      -1.82380775       1.42752753
   C        6.29804878      -3.00201602       0.78107401
   C        7.73160168      -2.61592424       0.41401393
   C        7.75190126      -1.37653576      -0.48879513
   H       11.24503997       3.94414934       0.05186584
   H       12.61541165       3.26235684      -0.83364746
   H       11.08414567       2.49494335      -2.64262094
   H       10.89658978       4.23261225      -2.39046773
   H        8.67688054       3.12820480      -2.59017018
   H        8.87389119       3.84657270      -0.99634909
   H        9.30194969       0.89559610      -1.65369938
   H        9.63806786       0.60816176       0.79092261
   H        9.43506984       2.34544506       1.03297520
   H       11.65607423       0.98009170      -0.58484736
   H       11.83222423       1.73878130       1.00131902
   H        5.65619318       0.35584155      -2.19850364
   H        6.50835523       3.08507769      -3.26371582
   H        5.05499080       2.76220131      -2.32105592
   H        4.55441617       2.81808546      -4.77106826
   H        4.21505291       1.22828805      -4.08610878
   H        6.72868794       2.01067955      -5.65090654
   H        5.43046059       0.96493543      -6.23346644
   H        7.39735478      -0.36471886      -5.40917296
   H        5.94730392      -0.69994486      -4.45890002
   H        8.19163002       1.22496057      -3.67456973
   H        7.94238944      -0.38184726      -3.00104222
   H        7.55231802       0.00495608       1.14652264
   H        5.04013906      -0.78958023      -0.39092760
   H        5.09766464       0.26123274       1.02498065
   H        4.52866058      -2.09280287       1.65662115
   H        6.05229252      -1.58409721       2.38593711
   H        5.76262905      -3.30253258      -0.13185231
   H        6.29518761      -3.86986935       1.45283570
   H        8.23836170      -3.45164501      -0.08566330
   H        8.29841040      -2.40136583       1.33264410
   H        7.22871904      -1.61995816      -1.42387372
   H        8.78596905      -1.12277407      -0.75218953
   H        2.04008411       0.34485171       4.09204931
   H        5.64041853       2.49375818       1.90301381
   H        0.40557227       3.44816952       1.64722844
   H        7.43663182       3.55552556       1.12480189
   H        4.87378570       2.70432366      -0.20682143
   H        5.21485241       7.59204635      -1.95707992

TS-3-Py
   Ni       1.08959971      10.61603445      11.99116493
   H       -0.30635970      10.01055061      12.77512031
   Al       0.66612156       8.75262483      13.35774889
   N       -0.29863192       8.30776509      14.97025359
   C        2.53006970      10.38409549      13.26885773
   H        1.58435851       9.46221524      11.21688465
   H        0.62009743      10.36441341      10.61244952
   C        3.76402481      11.06310922      13.43213162
   H        3.92456107      11.98674739      12.88487169
   N        0.71165031       6.97960681      12.64696679
   N        2.40902346       9.21479239      14.00892099
   C        4.76722015      10.56720516      14.24371988
   C        4.58280060       9.36739728      14.94819056
   H        5.35732594       8.95578680      15.58635375
   C        3.37652401       8.71992534      14.80256228
   H        3.15660272       7.78432912      15.31525882
   C        0.53782864       5.89693089      13.42121587
   C        0.11995559       5.95405236      14.75607035
   H        0.03020039       5.00253091      15.26548703
   C       -0.36402593       7.07067264      15.45760650
   C        0.75262377       4.52578652      12.83707088
   H        0.41547899       3.75404071      13.53000821
   H        1.81199614       4.36232643      12.61831334
   H        0.21819975       4.41999184      11.88774841
   C       -0.97586086       6.80743159      16.80810199
   H       -1.44294766       5.82073086      16.83536057
   H       -1.70757908       7.56887718      17.08377432
   H       -0.18296477       6.82090601      17.56594822
   C        1.02266716       6.76532268      11.25378740
   C       -0.01334275       6.90370967      10.30674789
   C        0.27706893       6.63805608       8.96881213
   H       -0.50299127       6.72977127       8.22039509
   C        1.55795867       6.27524592       8.56948118
   H        1.76381377       6.07290529       7.52201670
   C        2.57723150       6.20328478       9.50575877
   H        3.58521412       5.96079152       9.18056661
   C        2.33534279       6.45076211      10.85964777
   C       -1.40031002       7.36484841      10.72529974
   H       -1.25298384       8.14783919      11.48319283
   C       -2.19083495       8.00751337       9.58248976
   H       -1.59757425       8.76420533       9.05943056
   H       -3.08408662       8.49574149       9.98603733
   H       -2.52479867       7.26224811       8.85125834
   C       -2.23090557       6.23861517      11.35901980
   H       -1.77361793       5.84783592      12.27225169
   H       -2.35169535       5.40966809      10.65131254
   H       -3.22859546       6.61138790      11.61966067
   C        3.50803029       6.44947872      11.82514299
   H        3.11608583       6.51064732      12.84668949
   C        4.37768902       7.69437109      11.58391956
   H        5.18460799       7.74590115      12.32379816
   H        3.78453027       8.61063600      11.65247218
   H        4.82893734       7.65583247      10.58556698
   C        4.37321100       5.18493279      11.72238719
   H        5.12568744       5.18489246      12.51859091
   H        4.90740322       5.14544093      10.76707070
   H        3.78300130       4.26700047      11.81064643
   C       -1.00278487       9.37929376      15.62479523
   C       -0.40237766      10.10518674      16.66874701
   C       -1.11523177      11.16801676      17.23127214
   H       -0.66501711      11.74212553      18.03704958
   C       -2.38644306      11.49714375      16.78488308
   H       -2.92721335      12.32297644      17.23877029
   C       -2.96841976      10.76557805      15.75763383
   H       -3.96935067      11.02091608      15.42087943
   C       -2.29237539       9.70334438      15.15650358
   C        0.96798948       9.76287139      17.22351868
   H        1.34049967       8.88492857      16.68564709
   C        0.89764796       9.41273132      18.71861598
   H        0.63407247      10.29369928      19.31424390
   H        1.87240851       9.05425433      19.06809729
   H        0.15168537       8.63847184      18.92173680
   C        1.96297824      10.90967670      17.00440431
   H        2.96473318      10.61433737      17.33500093
   H        1.66425023      11.79195792      17.58100099
   H        2.01973556      11.19436605      15.94929421
   C       -2.98163527       8.88311858      14.08091072
   H       -2.22520108       8.26225643      13.58870800
   C       -3.62844688       9.75233427      12.99957838
   H       -4.45658570      10.35074189      13.39519510
   H       -4.03351792       9.11800156      12.20285533
   H       -2.89123322      10.42927371      12.55704640
   C       -4.01570400       7.93491082      14.70896496
   H       -4.79330973       8.50346296      15.23242050
   H       -3.54913940       7.25582216      15.42990377
   H       -4.49823363       7.32944250      13.93327045
   C        3.43836751      15.20701647       8.95281241
   C        2.03439231      15.76520414       9.18902049
   C        1.39593191      15.15673124      10.44410998
   C        1.34369834      13.62435426      10.33890753
   C        2.76410581      13.07588876      10.13312318
   C        3.41329255      13.67895124       8.88453750
   P        0.42648746      12.69182235      11.70619763
   C        0.42802516      13.88591566      13.15520919
   C       -0.60694605      13.50485620      14.22395004
   C       -0.60670054      14.52481442      15.36813505
   C        0.77951656      14.67419575      15.99475578
   C        1.83072573      15.00730298      14.93471931
   C        1.81543135      13.97333110      13.80461507
   C       -1.37942765      12.80011215      11.15662835
   C       -1.92945031      14.21020975      10.89948794
   C       -3.43809975      14.17181354      10.62754586
   C       -3.75336983      13.28049118       9.42660990
   C       -3.19461294      11.87459132       9.64294009
   C       -1.69469634      11.89403067       9.95851130
   H        4.09192819      15.51904530       9.78119922
   H        3.86727147      15.62650352       8.03377618
   H        1.40135812      15.53835285       8.31820370
   H        2.06801383      16.85855267       9.28161167
   H        0.39989136      15.58364993      10.59368226
   H        1.99558799      15.44432384      11.31893219
   H        0.76620998      13.36943899       9.43453216
   H        2.73362095      11.98123400      10.07401113
   H        3.37664279      13.32472875      11.01238534
   H        2.84297416      13.36360676       7.99795939
   H        4.43044187      13.28464978       8.76354809
   H        0.16821270      14.88326258      12.77044324
   H       -0.37306873      12.50258483      14.61472382
   H       -1.61479408      13.44774457      13.79729156
   H       -1.33814429      14.22449654      16.12891814
   H       -0.93375056      15.49950306      14.97559457
   H        1.05424707      13.72817654      16.48139644
   H        0.76520036      15.44426593      16.77680679
   H        2.82923469      15.05080068      15.38864840
   H        1.62609108      16.00460911      14.51684676
   H        2.07320618      12.98593221      14.20818171
   H        2.58472822      14.21692345      13.06192408
   H       -1.91870872      12.37927985      12.01994723
   H       -1.43020126      14.63887014      10.01900008
   H       -1.72422146      14.87747804      11.74454876
   H       -3.81352653      15.18976806      10.46105907
   H       -3.95415476      13.78095810      11.51757675
   H       -3.29969963      13.71898420       8.52516843
   H       -4.83592224      13.23982172       9.25064714
   H       -3.37561895      11.24707705       8.76048162
   H       -3.72941053      11.40297904      10.48066986
   H       -1.14466535      12.24561974       9.07254906
   H       -1.34154676      10.88025633      10.16846301
   H        5.71002084      11.10315633      14.33267800

105
compound 4
   Ni       6.61008785       3.17080623       0.45217307
   H        6.84367972       2.41526230       1.83838369
   Al       6.51957380       3.89683726       2.64240284
   N        6.49580022       5.64697906       1.89250650
   C        6.47113108       6.96551887       2.15316475
   H        6.40946430       7.25412361       3.20183134
   H        6.65342173       8.12280606      -1.00661400
   C        6.51893791       7.89461482       1.13778095
   H        6.49108121       8.95626974       1.35761993
   C        6.60904014       7.41486339      -0.18127001
   N        7.85260110       3.94122160       4.00560555
   C        6.64901778       6.05949550      -0.43355194
   H        6.73910914       5.70963630      -1.45745808
   N        5.00561734       3.78077655       3.79991301
   C        6.58466491       5.09931846       0.61566421
   C        7.80717730       3.05590716      -1.25876409
   H        8.46432455       3.92425757      -1.22216442
   C        8.12514203       1.99042550      -0.42575930
   H        9.00874012       2.09432906       0.20624782
   C        7.60223067       0.57911649      -0.58143214
   H        7.80697735       0.04525850       0.35427124
   H        8.15484014       0.03892955      -1.36986299
   C        6.08465239       0.51805635      -0.86269275
   H        5.89646064       0.53975363      -1.94203481
   H        5.69782743      -0.44710868      -0.51143604
   C        5.31402725       1.63982714      -0.18894993
   H        4.70937248       1.35818170       0.67138338
   C        4.99082151       2.84293877      -0.81121505
   H        4.13449916       3.39755697      -0.42608856
   C        5.42712984       3.21829459      -2.21096364
   H        5.23025539       4.28821114      -2.34511053
   H        4.80630091       2.70264542      -2.96369355
   C        6.92521362       2.94117575      -2.49297283
   H        7.04761673       1.94708203      -2.93760858
   H        7.27915188       3.65075090      -3.25113649
   C        7.57279694       4.41688247       5.22272613
   C        6.26245610       4.66128779       5.66013123
   H        6.16439865       5.07170561       6.65780097
   C        5.06050286       4.27423150       5.04010015
   C        8.69528230       4.69531489       6.18472138
   H        8.31643032       4.89091998       7.18855829
   H        9.25934962       5.57210978       5.84523574
   H        9.40297605       3.86277478       6.21764553
   C        3.80229871       4.42762109       5.85192935
   H        3.35602500       5.40804844       5.64864755
   H        4.02433812       4.37646273       6.91950467
   H        3.05781761       3.67124405       5.59435481
   C        9.17419632       3.44996087       3.71105314
   C        9.45725992       2.09386818       3.97169778
   C       10.72067582       1.60244873       3.63925206
   H       10.95763343       0.56074618       3.83889011
   C       11.67972181       2.42014757       3.05727378
   H       12.65612646       2.01857309       2.80076662
   C       11.38512346       3.75194727       2.80468753
   H       12.13793135       4.38855820       2.34746982
   C       10.13740766       4.29207466       3.12569753
   C        8.44965145       1.16063968       4.61983350
   H        7.50587829       1.70369966       4.74019446
   C        8.17254511      -0.06462357       3.74072899
   H        7.42926220      -0.70930286       4.22161997
   H        9.07914732      -0.66052588       3.58929660
   H        7.79019436       0.23478645       2.75922497
   C        8.91352336       0.72293974       6.01804296
   H        9.84620811       0.15044559       5.96013505
   H        8.15437971       0.08586073       6.48580208
   H        9.08539123       1.58304575       6.67304911
   C        9.86961831       5.75323525       2.82118478
   H        8.86970537       5.99771390       3.19371312
   C       10.87414182       6.68137712       3.52007142
   H       10.59570542       7.72811417       3.35369168
   H       11.88520657       6.53941583       3.12291122
   H       10.91135182       6.50274056       4.59954891
   C        9.88479446       6.00171937       1.30596825
   H        9.21019900       5.31337414       0.78844234
   H       10.89405852       5.86179692       0.90164891
   H        9.56538529       7.02607233       1.08360406
   C        3.75834067       3.29480180       3.26446400
   C        2.81089551       4.19227359       2.73827482
   C        1.62545796       3.67090346       2.21156441
   H        0.88452452       4.34938696       1.79764379
   C        1.38211587       2.30757749       2.20041383
   H        0.45462897       1.92135182       1.78701422
   C        2.33566438       1.43232223       2.70576940
   H        2.14076024       0.36586607       2.67402405
   C        3.53821023       1.89967993       3.23608696
   C        3.02638440       5.69418155       2.68331025
   H        3.96156457       5.93118294       3.20236933
   C        3.17108026       6.16265555       1.22737984
   H        3.97830943       5.62978208       0.71760528
   H        3.39295522       7.23521065       1.19354436
   H        2.24205452       5.98972810       0.67226170
   C        1.88752335       6.46717963       3.36670972
   H        1.69278638       6.10358631       4.38038458
   H        0.95591316       6.37700585       2.79774348
   H        2.13800434       7.53229851       3.42316068
   C        4.57104749       0.92575809       3.78023216
   H        5.55923852       1.31402895       3.50004436
   C        4.51763643       0.84100118       5.31441072
   H        4.73265200       1.80264230       5.78811886
   H        5.25725930       0.11732921       5.67654065
   H        3.52575314       0.50941678       5.64368747
   C        4.44942385      -0.47925230       3.18393226
   H        4.43132436      -0.45612597       2.08961728
   H        3.54564586      -0.99051293       3.53407140
   H        5.30456390      -1.08583594       3.49510484

94
compound 1.DMAP
   H        1.27643021      10.19249292      14.38141766
   Al       1.47394714       8.59071996      14.51530255
   N        0.43360926       8.52800823      16.25793601
   C        2.43857433       9.53289102      11.68843264
   H        1.39427355       9.82476656      11.61369975
   H        2.69803711       7.73132004      15.13897053
   C        3.31763437       9.88940446      10.69178779
   H        2.94069785      10.45203729       9.84683177
   N        0.15384113       7.44014686      13.63223556
   N        2.78261829       8.82874371      12.78415454
   C        4.68257860       9.52598649      10.79673291
   N        5.58693182       9.84228425       9.83589810
   C        5.04447617       8.81386610      11.96369243
   H        6.06462153       8.50009485      12.14643953
   C        4.07955682       8.49089803      12.89334205
   H        4.34235248       7.93085671      13.78818851
   C        5.18004938      10.62499375       8.67495530
   H        4.82533970      11.62512305       8.96145380
   H        4.38049196      10.12149769       8.11679953
   H        6.03463265      10.74248813       8.00797213
   C        6.99432944       9.50758918      10.01866886
   H        7.13333191       8.42543119      10.13828405
   H        7.42089210      10.01039342      10.89798969
   H        7.55370499       9.82505108       9.13810280
   C       -0.67882959       6.61931208      14.29346513
   C       -0.79007182       6.55858987      15.68425642
   H       -1.44868639       5.79177982      16.07491494
   C       -0.32982182       7.51245041      16.61544558
   C       -1.64637948       5.75070671      13.52256179
   H       -1.93254317       4.88183345      14.11953199
   H       -1.25655421       5.41955476      12.55886141
   H       -2.55821946       6.32649503      13.32185380
   C       -0.77180806       7.32312597      18.04639638
   H       -0.03722357       6.69484098      18.56485436
   H       -1.73553771       6.81053463      18.09057176
   H       -0.83508539       8.26910219      18.58825678
   C        0.05194586       7.45514056      12.20094427
   C       -0.89986145       8.28364031      11.57924037
   C       -0.95319579       8.30471298      10.18227817
   H       -1.67548117       8.94696506       9.68496516
   C       -0.10489758       7.51413960       9.42157715
   H       -0.16551567       7.53595210       8.33676719
   C        0.82615687       6.69494919      10.05025489
   H        1.48968930       6.08610945       9.44392738
   C        0.93220638       6.65562230      11.44060914
   C       -1.85517900       9.16133203      12.36967785
   H       -1.76886935       8.89424939      13.42906899
   C       -1.48180794      10.64489405      12.23114781
   H       -0.49996023      10.85190696      12.66922715
   H       -2.21936069      11.27062701      12.74537280
   H       -1.46432568      10.94252634      11.17592162
   C       -3.31574413       8.94601256      11.94560289
   H       -3.98537064       9.47758243      12.63061484
   H       -3.58769873       7.88565069      11.95231173
   H       -3.49947174       9.33311631      10.93714811
   C        1.97577827       5.77273987      12.10694374
   H        2.26004504       6.25970485      13.04722898
   C        3.24177699       5.61295445      11.25763863
   H        4.03883060       5.17117857      11.86543371
   H        3.59632527       6.57527264      10.87565913
   H        3.07379178       4.94447741      10.40523853
   C        1.42290659       4.38345853      12.46623669
   H        2.23079336       3.75213279      12.85340007
   H        1.00178749       3.89251264      11.58049137
   H        0.64762655       4.43609264      13.23422959
   C        0.72416751       9.56663162      17.19707121
   C        1.77869577       9.43976569      18.12147817
   C        2.02609717      10.49935473      18.99987760
   H        2.83478320      10.41405074      19.72140452
   C        1.26104361      11.65487750      18.96824514
   H        1.46545506      12.46531285      19.66271757
   C        0.23579024      11.77619829      18.03706474
   H       -0.35289967      12.68816439      18.01343253
   C       -0.04331927      10.75085673      17.13426443
   C        2.66092031       8.20700406      18.19531286
   H        2.27127858       7.46795398      17.48764649
   C        2.66402228       7.58377969      19.59953238
   H        1.64888701       7.39376583      19.96181007
   H        3.15837239       8.24066611      20.32411201
   H        3.20947974       6.63330238      19.58911109
   C        4.09712427       8.54338308      17.76689629
   H        4.11024460       8.98772439      16.76749600
   H        4.71141755       7.63550683      17.74684369
   H        4.55737947       9.25058482      18.46704407
   C       -1.18040967      10.88759505      16.13756712
   H       -0.92470647      10.26315665      15.27378251
   C       -1.36263559      12.32071023      15.63066512
   H       -0.42605273      12.71786741      15.22518507
   H       -1.71202720      12.99529096      16.42020367
   H       -2.11548460      12.33899495      14.83628571
   C       -2.49763037      10.35856740      16.72537378
   H       -3.30611477      10.44886837      15.98996201
   H       -2.77976767      10.93203205      17.61688887
   H       -2.41744157       9.30535021      17.01052152

94
compound S1-DMAP
   Al       2.50172245      14.74832164       2.64013476
   N        2.89861946      15.90900675       4.09222463
   N        1.31518467      13.59229859       3.60566989
   N        3.98553991      13.80253702       2.08804378
   C        4.80269181      13.16139214       2.97486600
   C        2.71387313      15.56791495       5.37481755
   C        3.32577321      17.24831880       3.77276191
   C        1.29248376      13.53640527       4.93937259
   C        2.02179219      14.41590298       5.75879036
   H        1.94275102      14.23689032       6.82464975
   C        2.32800879      18.22569605       3.57479306
   C        0.49739298      12.70320580       2.81820491
   C        4.68916762      17.55869205       3.62451471
   C        2.72407187      19.51954546       3.23412396
   H        1.96981454      20.28846562       3.08932567
   H        4.45741220      13.14935741       4.01215830
   C        0.85024901      17.92672194       3.76234366
   H        0.73407646      16.84735469       3.90847991
   C        5.79182419      16.54034613       3.84047530
   H        5.33235584      15.60206660       4.17042112
   C        5.03431635      18.86643098       3.27122310
   H        6.08295322      19.12411225       3.14935980
   C        5.99605053      12.59417711       2.65936289
   C       -0.66193261      13.23230329       2.20765255
   C        3.26418035      16.44676405       6.46474912
   H        4.35180709      16.31801397       6.51887668
   H        2.83762893      16.18239828       7.43331361
   H        3.08072772      17.50525587       6.26310106
   C        0.87510244      11.35971025       2.62414646
   C       -1.09853620      14.66710225       2.45318512
   H       -0.19307565      15.28022673       2.52732164
   C        0.06690419      10.55805635       1.81227333
   H        0.34241334       9.51942378       1.65121683
   C        4.06613216      19.84080770       3.07856275
   H        4.35656831      20.85238635       2.80861951
   C       -1.43403757      12.38748975       1.41041594
   H       -2.33036976      12.76952131       0.93339931
   H        6.55725156      12.06667633       3.42039746
   C        2.10158457      10.72945205       3.26158450
   H        2.60457411      11.48477098       3.87506289
   C        0.44989355      12.51700363       5.66062899
   H       -0.29663952      12.05585524       5.01274354
   H       -0.04871686      12.98441854       6.51386006
   H        1.09670055      11.72598209       6.05675070
   C        6.53997304      16.25449142       2.53293084
   H        7.01923868      17.16337420       2.15057862
   H        5.86602780      15.86154252       1.76674695
   H        7.31703058      15.50149914       2.70128827
   C       -1.07533005      11.06022251       1.21079597
   H       -1.68872730      10.41951150       0.58343933
   C        5.73854290      13.34900830       0.37435040
   H        6.10393968      13.60796517      -0.61285018
   C        4.27380431      13.56820503       0.65187834
   H        3.67292823      12.70544950       0.29589265
   H        3.90947638      14.43105129       0.07887363
   C        6.53511785      12.79547365       1.32090832
   N        7.86682650      12.39744962       1.09031909
   C       -1.93811090      15.24941445       1.31376081
   H       -1.44015455      15.12537773       0.34648105
   H       -2.09495830      16.31899117       1.48184435
   H       -2.92771354      14.78284979       1.25639373
   C        3.10070704      10.25262259       2.19821377
   H        2.66374983       9.45808405       1.58297068
   H        4.00167382       9.85579622       2.67843251
   H        3.40655100      11.07068464       1.54361545
   C        0.30348773      18.61793086       5.02114883
   H        0.37946800      19.70780060       4.93233826
   H        0.85355992      18.31228304       5.91694189
   H       -0.75217459      18.36119312       5.16525190
   C        0.02484006      18.31921393       2.53159693
   H       -1.02466179      18.04502011       2.68485043
   H        0.38828548      17.80826837       1.63411076
   H        0.06033231      19.39906257       2.35140226
   C        1.71753588       9.54439979       4.16491682
   H        0.93567044       9.80649521       4.88282620
   H        2.59533607       9.19557446       4.72012215
   H        1.34961913       8.70458308       3.56528532
   C        6.78159573      16.99732971       4.92349518
   H        7.49007299      16.19158573       5.14602923
   H        6.27385912      17.27658303       5.85241535
   H        7.36086933      17.86457067       4.58756199
   C       -1.85039052      14.79369094       3.78708003
   H       -2.75978382      14.18109511       3.77520499
   H       -2.14118275      15.83681198       3.95926567
   H       -1.23418133      14.47261836       4.63193379
   H        1.84064468      15.50735930       1.40657541
   C        8.34852396      12.51644757      -0.27770364
   C        8.87088848      12.87012992       2.04609944
   H        8.51115312      12.77387879       3.07154370
   H        9.13373013      13.93012741       1.87464264
   H        9.78276675      12.27157217       1.94169691
   H        7.66509744      12.00395819      -0.96219939
   H        9.33343769      12.04277552      -0.34721078
   H        8.45029283      13.56660699      -0.60963222

86
compound S1-Py
   Al       2.65076239      14.77032615       2.70296388
   N        2.84040827      15.94935165       4.18156309
   N        1.37602651      13.59482352       3.51759594
   N        4.20993070      13.84938825       2.33254635
   C        4.93240375      13.22543438       3.31134230
   C        2.49200116      15.61531852       5.43202518
   C        3.29123571      17.29287304       3.91258363
   C        1.17547845      13.55296910       4.83715383
   C        1.77230262      14.45571400       5.73412612
   H        1.55578277      14.28705995       6.78235040
   C        2.31994037      18.25435795       3.56285188
   C        0.67484121      12.68844685       2.64108876
   C        4.65691163      17.62418112       3.96684161
   C        2.74322261      19.55213094       3.27391935
   H        2.00711978      20.30786171       3.01317175
   H        4.47885756      13.23034603       4.30583940
   C        0.83448742      17.93676284       3.54105804
   H        0.71440347      16.85522277       3.66549338
   C        5.73166484      16.62282144       4.34427695
   H        5.24313724      15.68061417       4.61690028
   C        5.03117068      18.93584779       3.66118096
   H        6.08206258      19.21035939       3.69633390
   C        6.17272615      12.69316376       3.12884539
   C       -0.40940600      13.19570980       1.89045031
   C        2.88215340      16.51021821       6.57641917
   H        3.95196026      16.38554149       6.78188249
   H        2.32586280      16.25617995       7.47963745
   H        2.72764313      17.56528727       6.33720629
   C        1.09119855      11.34930406       2.50607379
   C       -0.89602450      14.62446664       2.06712827
   H       -0.02074382      15.25141735       2.27161791
   C        0.39826853      10.53005307       1.60957348
   H        0.70534223       9.49441206       1.49246780
   C        4.08825928      19.89385277       3.31842934
   H        4.40088022      20.90855251       3.08786889
   C       -1.06866124      12.33352656       1.01407743
   H       -1.90785559      12.69951715       0.43222603
   H        6.69593743      12.23314226       3.95901867
   C        2.23904804      10.74148026       3.29316126
   H        2.64468008      11.50472253       3.96645439
   C        0.26920964      12.51830862       5.45061330
   H       -0.41491054      12.07733293       4.72394254
   H       -0.30326091      12.96158771       6.26899890
   H        0.87781399      11.71297553       5.87719904
   C        6.65287594      16.34016134       3.15104766
   H        7.39803797      15.58350647       3.41788934
   H        7.17919521      17.25081910       2.84216837
   H        6.08555738      15.95621279       2.29892630
   C       -0.67038317      11.01050653       0.87068983
   H       -1.19510840      10.35597805       0.18029036
   C        6.16189461      13.49080829       0.84103880
   H        6.65947290      13.79394571      -0.07627937
   C        4.66378719      13.63722501       0.93393250
   H        4.17076838      12.73791936       0.51179353
   H        4.31487907      14.47900614       0.32246170
   C        6.83921659      12.96059341       1.87365029
   H        7.91540307      12.81251350       1.80664340
   C       -1.56633584      15.19364750       0.81412341
   H       -1.75663014      16.26205622       0.95210336
   H       -2.53218488      14.71696991       0.61365525
   H       -0.93068527      15.07122517      -0.06900719
   C        3.37414610      10.29187362       2.36351431
   H        3.03332700       9.50221559       1.68436318
   H        4.21075562       9.89824778       2.95103336
   H        3.75049786      11.12446169       1.76665588
   C        0.11107728      18.61272389       4.71642678
   H        0.53220635      18.30346067       5.67839180
   H       -0.95231053      18.34772981       4.70888083
   H        0.19038120      19.70376750       4.64724857
   C        0.17928629      18.32805749       2.21137755
   H       -0.87791336      18.04137975       2.21994034
   H        0.66694988      17.82838410       1.36833861
   H        0.22494883      19.40952178       2.04347563
   C        1.76832906       9.54643111       4.14019076
   H        0.89440767       9.79063510       4.75058820
   H        2.57480379       9.21755039       4.80480403
   H        1.49989094       8.69867028       3.50035863
   C        6.55886926      17.09843447       5.54864934
   H        7.23992070      16.30280836       5.87018292
   H        5.92613204      17.37468155       6.39833934
   H        7.16811933      17.97142319       5.28978992
   C       -1.83964429      14.73900334       3.27429691
   H       -2.17889860      15.77499660       3.39139645
   H       -1.34890278      14.43815547       4.20479685
   H       -2.72128334      14.10295665       3.13198221
   H        2.12403322      15.49026149       1.38493820

92
compound S1
   Al       2.60516069      14.74916366       2.77666610
   N        2.85732194      15.99588977       4.18729725
   N        1.41185964      13.58687955       3.70135228
   N        4.16387100      13.90105016       2.22451370
   C        5.07347599      13.25129963       3.03269888
   C        2.55010278      15.73191307       5.46179551
   C        3.31582850      17.31053004       3.80861409
   C        1.26592008      13.60366413       5.02990392
   C        1.85866221      14.57623381       5.85230032
   H        1.69446997      14.45850647       6.91688859
   C        2.34431612      18.27770147       3.47631568
   C        0.65996772      12.65077426       2.89999657
   C        4.69002865      17.59639958       3.71996512
   C        2.77816848      19.53996905       3.06910878
   H        2.04441117      20.30223080       2.82133789
   C        4.85323233      13.13696723       4.41978017
   H        3.95270844      13.55060434       4.86605001
   C        0.85450873      18.00574698       3.59499317
   H        0.71614396      16.93520832       3.78000927
   C        5.76097123      16.58833419       4.08587992
   H        5.26996954      15.65847368       4.38909967
   C        5.07340091      18.87276212       3.29835502
   H        6.13113845      19.11163271       3.22671925
   C        6.28014661      12.69454608       2.52331635
   C       -0.52527729      13.10985000       2.28526851
   C        2.97791312      16.67784773       6.55036195
   H        3.99532477      16.41219486       6.86488701
   H        2.32440834      16.59241795       7.42037890
   H        3.00380596      17.71474610       6.20994471
   C        1.12329498      11.33640539       2.69998937
   C       -1.03052834      14.52815799       2.48940904
   H       -0.15991796      15.16480222       2.67966595
   C        0.35697573      10.48019799       1.90382341
   H        0.69840928       9.46153184       1.74084379
   C        4.13126798      19.83858800       2.97641461
   H        4.45031532      20.82596620       2.65421507
   C        5.76319545      12.49544561       5.25434225
   H        5.54366727      12.42998064       6.31733815
   C       -1.25697791      12.21239105       1.50675865
   H       -2.17817013      12.53944021       1.03523724
   C        7.17798231      12.05681695       3.37805272
   H        8.09065770      11.64567125       2.95017226
   C        2.41463255      10.81166003       3.29784280
   H        2.85705819      11.59753530       3.91767684
   C        0.46286197      12.53276366       5.71607211
   H       -0.35744184      12.16865315       5.09358529
   H        0.06942168      12.89479802       6.66774516
   H        1.11780579      11.67864620       5.92535347
   C        6.66207232      16.26427198       2.88703825
   H        7.23375934      17.14521826       2.57306141
   H        6.07450546      15.91062286       2.03488489
   H        7.37205737      15.47444332       3.15606743
   C       -0.82517311      10.90558015       1.31879640
   H       -1.40853777      10.22247887       0.70759080
   C        6.93567614      11.94331414       4.74525780
   H        7.64505303      11.44098905       5.39528484
   C        5.67799709      13.40596715       0.28200894
   H        5.88890599      13.51458932      -0.77954590
   C        4.34809667      13.90299927       0.75169194
   H        3.55548048      13.30143423       0.26494593
   H        4.19305868      14.92450199       0.36927652
   C        6.55906945      12.83452027       1.10560899
   H        7.51377115      12.46869178       0.73233979
   C       -1.73476665      15.09357526       1.25253281
   H       -1.11132640      14.98734252       0.35869497
   H       -1.94157306      16.15778772       1.40056740
   H       -2.69474089      14.60066467       1.06440832
   C        3.43137490      10.46921388       2.19849704
   H        3.07829812       9.63024886       1.58769843
   H        4.39011769      10.18658239       2.64751404
   H        3.60729481      11.32314073       1.53982766
   C        0.25685990      18.76023697       4.79304631
   H        0.35780434      19.84344871       4.65866689
   H        0.75717342      18.48814971       5.72780138
   H       -0.80913595      18.52771199       4.89569598
   C        0.09680965      18.35376884       2.30862086
   H       -0.96114245      18.09195828       2.41950032
   H        0.50006412      17.80500823       1.45153185
   H        0.14871199      19.42520105       2.08724473
   C        2.18122246       9.57786099       4.18397371
   H        1.40795241       9.75174383       4.93850958
   H        3.11057868       9.30838093       4.69792980
   H        1.87101677       8.71519875       3.58384485
   C        6.61077729      17.07669034       5.26915566
   H        7.30094520      16.28587248       5.58374539
   H        5.98956794      17.35312509       6.12694504
   H        7.20809709      17.95275833       4.99178682
   C       -1.94743773      14.62167504       3.71845178
   H       -2.82083000      13.97025693       3.59562833
   H       -2.30263056      15.65082754       3.84720833
   H       -1.42892184      14.32688367       4.63594204
   H        1.93711380      15.42658068       1.49883310
