# Supplementary material for: C(sp2)─H Bond Activation with a Heterometallic Nickel–Aluminium Complex
Source: Angew Chem Int Ed Engl. 2025 Jul 23;64(36):e202512684. doi: 10.1002/anie.202512684 (PMC12402840; doi:10.1002/anie.202512684)
Supplement: Supplementary file 2 — Supporting Information [file ANIE-64-e202512684-s002.zip › 3_anie202512684-sup-0002-xray.cif]

data_2
_audit_creation_date               2025-04-28
_audit_creation_method
;
Olex2 1.5
(compiled 2025.04.05 svn.rf049d14d for OlexSys, GUI svn.r7224)
;
_shelx_SHELXL_version_number       '2018/3'
_audit_contact_author_address      ?
_audit_contact_author_email        ?
_audit_contact_author_name         ''
_audit_contact_author_phone        ?
_publ_contact_author_id_orcid      ?
_publ_section_references
;
Dolomanov, O.V., Bourhis, L.J., Gildea, R.J, Howard, J.A.K. & Puschmann, H.
 (2009), J. Appl. Cryst. 42, 339-341.

Sheldrick, G.M. (2015). Acta Cryst. A71, 3-8.

Sheldrick, G.M. (2015). Acta Cryst. C71, 3-8.
;
_chemical_name_common              ?
_chemical_name_systematic          ?
_chemical_formula_moiety           'C37 H55 Al N2 Ni, C5 H12'
_chemical_formula_sum              'C42 H67 Al N2 Ni'
_chemical_formula_weight           685.66
_chemical_absolute_configuration   ad
_chemical_melting_point            ?
_chemical_oxdiff_formula           'C42  H67  Al1  N2  Ni1'
_chemical_oxdiff_usercomment       JZ-A-2
loop_
  _atom_type_symbol
  _atom_type_description
  _atom_type_scat_dispersion_real
  _atom_type_scat_dispersion_imag
  _atom_type_scat_source
 'C' 'C' 0.0181 0.0091 'International Tables Vol C Tables 4.2.6.8 and 6.1.1.4'
 'H' 'H' 0.0000 0.0000 'International Tables Vol C Tables 4.2.6.8 and 6.1.1.4'
 'Al' 'Al' 0.2130 0.2455 'International Tables Vol C Tables 4.2.6.8 and 6.1.1.4'
 'N' 'N' 0.0311 0.0180 'International Tables Vol C Tables 4.2.6.8 and 6.1.1.4'
 'Ni' 'Ni' -3.0029 0.5091
 'International Tables Vol C Tables 4.2.6.8 and 6.1.1.4'

_shelx_space_group_comment
;
The symmetry employed for this shelxl refinement is uniquely defined
by the following loop, which should always be used as a source of
symmetry information in preference to the above space-group names.
They are only intended as comments.
;
_space_group_crystal_system        'orthorhombic'
_space_group_IT_number             18
_space_group_name_H-M_alt          'P 21 21 2'
_space_group_name_Hall             'P 2 2ab'
loop_
  _space_group_symop_operation_xyz
 'x, y, z'
 '-x, -y, z'
 '-x+1/2, y+1/2, -z'
 'x+1/2, -y+1/2, -z'

_cell_length_a                     10.7009(3)
_cell_length_b                     16.2713(3)
_cell_length_c                     11.9292(2)
_cell_angle_alpha                  90.0
_cell_angle_beta                   90.0
_cell_angle_gamma                  90.0
_cell_volume                       2077.09(8)
_cell_formula_units_Z              2
_cell_measurement_reflns_used      3161
_cell_measurement_temperature      172.9(3)
_cell_measurement_theta_max        73.0560
_cell_measurement_theta_min        4.5750
_cell_oxdiff_angle_alpha           90.136(5)
_cell_oxdiff_angle_beta            90.032(6)
_cell_oxdiff_angle_gamma           90.012(5)
_cell_oxdiff_length_a              10.7005(8)
_cell_oxdiff_length_b              16.2777(8)
_cell_oxdiff_length_c              11.9250(9)
_cell_oxdiff_measurement_reflns_used  3161
_cell_oxdiff_volume                2077.1(2)
_shelx_estimated_absorpt_T_max     0.800
_shelx_estimated_absorpt_T_min     0.733
_exptl_absorpt_coefficient_mu      1.075
_exptl_absorpt_correction_T_max    0.838
_exptl_absorpt_correction_T_min    0.773
_exptl_absorpt_correction_type     analytical
_exptl_absorpt_process_details
;
CrysAlisPro 1.171.40.53 (Rigaku Oxford Diffraction, 2019)
Analytical numeric absorption correction using a multifaceted crystal
			model based on expressions derived by R.C. Clark & J.S. Reid.
(Clark, R. C. & Reid, J. S. (1995). Acta Cryst. A51, 887-897)
Empirical absorption correction using spherical harmonics,
 implemented in SCALE3 ABSPACK scaling algorithm.
;
_exptl_absorpt_special_details     ?
_exptl_crystal_colour              'red/orange dichoric'
_exptl_crystal_colour_primary      'red/orange dichoric'
_exptl_crystal_density_diffrn      1.096
_exptl_crystal_density_meas        ?
_exptl_crystal_density_method      ?
_exptl_crystal_description         block
_exptl_crystal_F_000               748
loop_
  _exptl_crystal_face_index_h
  _exptl_crystal_face_index_k
  _exptl_crystal_face_index_l
  _exptl_crystal_face_perp_dist
 7 2 1 0.1408
 6 -6 0 0.1457
 5 7 1 0.1218
 5 6 3 0.1126
 5 -2 -5 0.1952
 5 7 -1 0.1395
 4 -5 5 0.1218
 4 -8 0 0.1397
 3 0 -7 0.1742
 2 -9 3 0.1397
 2 9 3 0.1279
 0 -1 2 0.1093
 0 1 2 0.0914
 0 -4 -7 0.1284
 0 4 -7 0.1371
 0 -9 -4 0.1566
 0 6 -6 0.1477
 -1 10 -2 0.1586
 -1 10 0 0.1510
 -1 3 3 0.1145
 -2 -1 -7 0.1217
 -2 2 7 0.1001
 -2 -9 4 0.1315
 -3 -6 -6 0.1168
 -4 -5 5 0.1079
 -4 7 4 0.1525
 -4 7 -3 0.1487
 -5 -5 -5 0.1327
 -5 2 5 0.1312
 -5 0 5 0.1157
 -5 0 -5 0.1456
 -6 -3 -3 0.1614
 3 -3 1 0.1363
 2 -2 1 0.1327
 2 3 2 0.1067
 1 0 3 0.1082
 1 2 2 0.1000

_exptl_crystal_size_max            0.309
_exptl_crystal_size_mid            0.289
_exptl_crystal_size_min            0.217
loop_
  _exptl_oxdiff_crystal_face_indexfrac_h
  _exptl_oxdiff_crystal_face_indexfrac_k
  _exptl_oxdiff_crystal_face_indexfrac_l
  _exptl_oxdiff_crystal_face_x
  _exptl_oxdiff_crystal_face_y
  _exptl_oxdiff_crystal_face_z
 7.0021 1.9900 0.9905 -0.8222 -0.4441 -0.4419
 5.9989 -6.0158 -0.0156 -0.9475 -0.2741 0.3116
 5.0036 6.9985 0.9984 -0.4251 -0.3533 -0.8182
 5.0026 5.9945 2.9986 -0.3729 -0.5981 -0.7039
 5.0020 -2.0025 -5.0130 -0.9066 0.3833 -0.0715
 5.0043 7.0015 -1.0027 -0.5044 -0.1084 -0.8417
 3.9972 -5.0190 4.9915 -0.4605 -0.7949 0.3573
 3.9977 -8.0149 -0.0140 -0.7399 -0.1819 0.5709
 3.0030 0.0058 -7.0089 -0.6701 0.7196 -0.1989
 1.9958 -9.0174 2.9902 -0.3863 -0.4573 0.7747
 2.0031 9.0024 3.0064 0.1008 -0.4610 -0.8597
 -0.0011 -1.0041 2.0002 0.0522 -0.2447 0.1143
 -0.0003 0.9981 2.0020 0.1064 -0.2451 -0.0673
 0.0007 -3.9940 -7.0074 -0.3858 0.8581 0.2809
 0.0039 4.0147 -7.0003 -0.1693 0.8564 -0.4455
 -0.0023 -9.0039 -4.0103 -0.4022 0.4917 0.7702
 -0.3957 6.0161 -5.9972 -0.0232 0.7519 -0.5998
 -0.9955 10.0155 -1.9904 0.3222 0.2888 -0.8926
 -0.9962 10.0125 0.0107 0.4015 0.0438 -0.8691
 -1.0000 3.0004 3.0060 0.3310 -0.3221 -0.1983
 -1.9986 -0.9877 -7.0014 -0.0429 0.9492 0.0863
 -2.0020 1.9949 7.0090 0.5933 -0.7659 -0.0216
 -2.3055 -9.0123 3.9980 0.2160 -0.3825 0.9536
 -3.0011 -5.9931 -6.0036 -0.0077 0.8737 0.5909
 -4.0046 -5.0067 5.0050 0.5863 -0.4278 0.6682
 -3.9994 7.0079 4.0153 0.8714 -0.3077 -0.4331
 -3.9971 7.0183 -2.9886 0.5939 0.5495 -0.5154
 -5.0015 -4.9904 -4.9988 0.3207 0.8428 0.5896
 -5.0020 2.0025 5.0130 0.9066 -0.3833 0.0715
 -5.0028 0.0003 5.0112 0.8525 -0.3829 0.2531
 -4.9995 0.0151 -4.9943 0.4560 0.8418 0.1356
 -6.0016 -2.9896 -2.9942 0.5849 0.6433 0.4703
 2.9991 -3.0094 0.9928 -0.4341 -0.2595 0.1675
 1.9993 -2.0067 0.9954 -0.2762 -0.2138 0.1156
 2.0010 2.9973 2.0004 -0.1012 -0.3373 -0.3266
 0.9992 -0.0060 3.0000 -0.0119 -0.4133 -0.0036
 1.0004 1.9977 2.0012 0.0026 -0.2912 -0.1970

_exptl_transmission_factor_max     ?
_exptl_transmission_factor_min     ?
_diffrn_reflns_av_R_equivalents    0.0423
_diffrn_reflns_av_unetI/netI       0.0645
_diffrn_reflns_Laue_measured_fraction_full  0.997
_diffrn_reflns_Laue_measured_fraction_max  0.979
_diffrn_reflns_limit_h_max         13
_diffrn_reflns_limit_h_min         -12
_diffrn_reflns_limit_k_max         13
_diffrn_reflns_limit_k_min         -19
_diffrn_reflns_limit_l_max         14
_diffrn_reflns_limit_l_min         -10
_diffrn_reflns_number              6806
_diffrn_reflns_point_group_measured_fraction_full  0.994
_diffrn_reflns_point_group_measured_fraction_max  0.964
_diffrn_reflns_theta_full          67.684
_diffrn_reflns_theta_max           73.540
_diffrn_reflns_theta_min           3.705
_diffrn_ambient_environment        N~2~
_diffrn_ambient_temperature        172.9(3)
_diffrn_detector                   'CCD plate'
_diffrn_detector_area_resol_mean   10.4115
_diffrn_detector_type              Atlas
_diffrn_measured_fraction_theta_full  0.997
_diffrn_measured_fraction_theta_max  0.979
_diffrn_measurement_details
;
List of Runs (angles in degrees, time in seconds):

  # Type    Start    End  Width  t~exp~   \w     \q     \k     \f   Frames
--------------------------------------------------------------------------
  1  \w     33.00 113.00   1.00    1.00    --   42.36  38.00 -90.00   80
  2  \w     39.00 128.00   1.00    7.11    --  105.75 -61.00 -90.00   89
  3  \w     22.00 107.00   1.00    1.00    --   42.36  57.00-180.00   85
  4  \w     45.00 127.00   1.00    7.11    --  105.75 -45.00 150.00   82
  5  \w     38.00 124.00   1.00    7.11    --  105.75 -77.00 150.00   86
  6  \w     26.00 117.00   1.00    7.11    --  105.75   0.00 150.00   91
;
_diffrn_measurement_device         'four-circle diffractometer'
_diffrn_measurement_device_type    'Xcalibur, Atlas, Ultra'
_diffrn_measurement_method         '\w scans'
_diffrn_orient_matrix_type        
 'CrysAlisPro convention (1999,Acta A55,543-557)'
_diffrn_orient_matrix_UB_11        -0.1307076000
_diffrn_orient_matrix_UB_12        0.0270506000
_diffrn_orient_matrix_UB_13        0.0396214000
_diffrn_orient_matrix_UB_21        -0.0460851000
_diffrn_orient_matrix_UB_22        -0.0000763000
_diffrn_orient_matrix_UB_23        -0.1224133000
_diffrn_orient_matrix_UB_31        -0.0389786000
_diffrn_orient_matrix_UB_32        -0.0906948000
_diffrn_orient_matrix_UB_33        0.0116014000
_diffrn_radiation_monochromator    mirror
_diffrn_radiation_probe            x-ray
_diffrn_radiation_type             'Cu K\a'
_diffrn_radiation_wavelength       1.54184
_diffrn_source                     'fine-focus sealed X-ray tube'
_diffrn_source_type                'Enhance Ultra (Cu) X-ray Source'
_reflns_Friedel_coverage           0.729
_reflns_Friedel_fraction_full      0.991
_reflns_Friedel_fraction_max       0.946
_reflns_number_gt                  3443
_reflns_number_total               4047
_reflns_odcompleteness_completeness  99.58
_reflns_odcompleteness_iscentric   1
_reflns_odcompleteness_theta       66.49
_reflns_special_details
;
 Reflections were merged by SHELXL according to the crystal
 class for the calculation of statistics and refinement.
 
 _reflns_Friedel_fraction is defined as the number of unique
 Friedel pairs measured divided by the number that would be
 possible theoretically, ignoring centric projections and
 systematic absences.
;
_reflns_threshold_expression       'I > 2\s(I)'
_computing_cell_refinement         'CrysAlisPro 1.171.40.53 (Rigaku OD, 2019)'
_computing_data_collection         'CrysAlisPro 1.171.40.53 (Rigaku OD, 2019)'
_computing_data_reduction          'CrysAlisPro 1.171.40.53 (Rigaku OD, 2019)'
_computing_molecular_graphics      'Olex2 1.5 (Dolomanov et al., 2009)'
_computing_publication_material    'Olex2 1.5 (Dolomanov et al., 2009)'
_computing_structure_refinement    'SHELXL 2018/3 (Sheldrick, 2015)'
_computing_structure_solution      'SHELXT  (Sheldrick, 2015)'
_refine_diff_density_max           0.413
_refine_diff_density_min           -0.224
_refine_diff_density_rms           0.042
_refine_ls_abs_structure_details
;
 Flack x determined using 1249 quotients [(I+)-(I-)]/[(I+)+(I-)]
 (Parsons, Flack and Wagner, Acta Cryst. B69 (2013) 249-259).
;
_refine_ls_abs_structure_Flack     0.00(3)
_refine_ls_extinction_coef         0.0013(2)
_refine_ls_extinction_expression  
 'Fc^*^=kFc[1+0.001xFc^2^\l^3^/sin(2\q)]^-1/4^'
_refine_ls_extinction_method       'SHELXL-2018/3 (Sheldrick 2018)'
_refine_ls_goodness_of_fit_ref     1.009
_refine_ls_hydrogen_treatment      mixed
_refine_ls_matrix_type             full
_refine_ls_number_parameters       244
_refine_ls_number_reflns           4047
_refine_ls_number_restraints       24
_refine_ls_R_factor_all            0.0487
_refine_ls_R_factor_gt             0.0388
_refine_ls_restrained_S_all        1.015
_refine_ls_shift/su_max            0.000
_refine_ls_shift/su_mean           0.000
_refine_ls_structure_factor_coef   Fsqd
_refine_ls_weighting_details      
 'w=1/[\s^2^(Fo^2^)+(0.0337P)^2^] where P=(Fo^2^+2Fc^2^)/3'
_refine_ls_weighting_scheme        calc
_refine_ls_wR_factor_gt            0.0881
_refine_ls_wR_factor_ref           0.0939
_refine_special_details            ?
_olex2_refinement_description
;
1. Fixed Uiso
 At 1.2 times of:
  All C(H) groups, All C(H,H) groups
 At 1.5 times of:
  All C(H,H,H) groups
2. Rigid body (RIGU) restrains
 C22, C20, C21, C23, C24
 with sigma for 1-2 distances of 0.004 and sigma for 1-3 distances of 0.004
3. Same fragment restrains
{C24, C23, C22, C21, C20} sigma for 1-2: 0.02, 1-3: 0.04
as in
{C20, C21, C22, C23, C24}
4. Others
 Fixed Sof: C20(0.5) H20A(0.5) H20B(0.5) H20C(0.5) C21(0.5) H21A(0.5)
 H21B(0.5) C22(0.5) H22A(0.5) H22B(0.5) C23(0.5) H23A(0.5) H23B(0.5) C24(0.5)
 H24A(0.5) H24B(0.5) H24C(0.5)
5.a Ternary CH refined with riding coordinates:
 C1(H3), C2(H2), C14(H14), C15(H15)
5.b Secondary CH2 refined with riding coordinates:
 C3(H3A,H3B), C4(H4A,H4B), C21(H21A,H21B), C22(H22A,H22B), C23(H23A,H23B)
5.c Aromatic/amide H refined with riding coordinates:
 C6(H6), C10(H10), C11(H11), C12(H12)
5.d Idealised Me refined as rotating group:
 C7(H7A,H7B,H7C), C16(H16A,H16B,H16C), C17(H17A,H17B,H17C), C18(H18A,H18B,
 H18C), C19(H19A,H19B,H19C), C20(H20A,H20B,H20C), C24(H24A,H24B,H24C)
;
_atom_sites_solution_hydrogens     mixed
_atom_sites_solution_primary       dual
_atom_sites_solution_secondary     ?
loop_
  _atom_site_label
  _atom_site_type_symbol
  _atom_site_fract_x
  _atom_site_fract_y
  _atom_site_fract_z
  _atom_site_U_iso_or_equiv
  _atom_site_adp_type
  _atom_site_occupancy
  _atom_site_site_symmetry_order
  _atom_site_calc_flag
  _atom_site_refinement_flags_posn
  _atom_site_refinement_flags_adp
  _atom_site_refinement_flags_occupancy
  _atom_site_disorder_assembly
  _atom_site_disorder_group
 Ni1 Ni 0.500000 0.500000 0.50282(5) 0.02867(18) Uani 1 2 d S T P . .
 N1 N 0.4758(2) 0.58481(15) 0.79164(17) 0.0266(5) Uani 1 1 d . . . . .
 H1 H 0.601(4) 0.522(3) 0.591(4) 0.056(13) Uiso 1 1 d . . . . .
 Al1 Al 0.500000 0.500000 0.68685(7) 0.0250(2) Uani 1 2 d S T P . .
 C1 C 0.4679(4) 0.4078(2) 0.3872(3) 0.0421(9) Uani 1 1 d . . . . .
 H3 H 0.438195 0.354687 0.419726 0.051 Uiso 1 1 calc R U . . .
 C2 C 0.5953(4) 0.4219(2) 0.3974(3) 0.0458(8) Uani 1 1 d . . . . .
 H2 H 0.643181 0.377260 0.435755 0.055 Uiso 1 1 calc R U . . .
 C3 C 0.6714(5) 0.4755(3) 0.3200(4) 0.0613(12) Uani 1 1 d . . . . .
 H3A H 0.685725 0.445188 0.249142 0.074 Uiso 1 1 calc R U . . .
 H3B H 0.754043 0.485355 0.354832 0.074 Uiso 1 1 calc R U . . .
 C4 C 0.6123(5) 0.5583(3) 0.2922(3) 0.0574(12) Uani 1 1 d . . . . .
 H4A H 0.559963 0.552216 0.224268 0.069 Uiso 1 1 calc R U . . .
 H4B H 0.679377 0.598231 0.274914 0.069 Uiso 1 1 calc R U . . .
 C5 C 0.4788(3) 0.57535(18) 0.9028(2) 0.0323(7) Uani 1 1 d . . . . .
 C6 C 0.500000 0.500000 0.9549(3) 0.0372(9) Uani 1 2 d S T P . .
 H6 H 0.500003 0.500000 1.034540 0.045 Uiso 1 2 calc R U P . .
 C7 C 0.4573(4) 0.6489(2) 0.9773(3) 0.0475(10) Uani 1 1 d . . . . .
 H7A H 0.520289 0.691002 0.961144 0.071 Uiso 1 1 calc R U . . .
 H7B H 0.463809 0.632223 1.056024 0.071 Uiso 1 1 calc R U . . .
 H7C H 0.373763 0.671372 0.963174 0.071 Uiso 1 1 calc R U . . .
 C8 C 0.4568(3) 0.66437(19) 0.7409(2) 0.0286(6) Uani 1 1 d . . . . .
 C9 C 0.5606(3) 0.7133(2) 0.7158(2) 0.0342(7) Uani 1 1 d . . . . .
 C10 C 0.5409(4) 0.7861(2) 0.6575(3) 0.0436(8) Uani 1 1 d . . . . .
 H10 H 0.610123 0.820489 0.640375 0.052 Uiso 1 1 calc R U . . .
 C11 C 0.4226(5) 0.8095(3) 0.6241(3) 0.0521(10) Uani 1 1 d . . . . .
 H11 H 0.410952 0.859017 0.583249 0.063 Uiso 1 1 calc R U . . .
 C12 C 0.3219(4) 0.7610(3) 0.6499(3) 0.0484(9) Uani 1 1 d . . . . .
 H12 H 0.240877 0.777692 0.626697 0.058 Uiso 1 1 calc R U . . .
 C13 C 0.3352(3) 0.6878(2) 0.7094(3) 0.0357(7) Uani 1 1 d . . . . .
 C14 C 0.2203(4) 0.6375(3) 0.7393(3) 0.0480(9) Uani 1 1 d . . . . .
 H14 H 0.248085 0.587805 0.781743 0.058 Uiso 1 1 calc R U . . .
 C15 C 0.6928(3) 0.6888(2) 0.7486(3) 0.0392(8) Uani 1 1 d . . . . .
 H15 H 0.688750 0.634752 0.788402 0.047 Uiso 1 1 calc R U . . .
 C16 C 0.1484(4) 0.6090(4) 0.6357(4) 0.0627(12) Uani 1 1 d . . . . .
 H16A H 0.112665 0.656766 0.597250 0.094 Uiso 1 1 calc R U . . .
 H16B H 0.081024 0.571765 0.658480 0.094 Uiso 1 1 calc R U . . .
 H16C H 0.205359 0.580125 0.584809 0.094 Uiso 1 1 calc R U . . .
 C17 C 0.1328(5) 0.6882(4) 0.8158(4) 0.0713(15) Uani 1 1 d . . . . .
 H17A H 0.180680 0.710267 0.879034 0.107 Uiso 1 1 calc R U . . .
 H17B H 0.065698 0.652854 0.844021 0.107 Uiso 1 1 calc R U . . .
 H17C H 0.096591 0.733685 0.772795 0.107 Uiso 1 1 calc R U . . .
 C18 C 0.7778(4) 0.6792(3) 0.6472(4) 0.0542(10) Uani 1 1 d . . . . .
 H18A H 0.742336 0.638133 0.596147 0.081 Uiso 1 1 calc R U . . .
 H18B H 0.860721 0.661134 0.671879 0.081 Uiso 1 1 calc R U . . .
 H18C H 0.784980 0.731981 0.608296 0.081 Uiso 1 1 calc R U . . .
 C19 C 0.7499(4) 0.7525(3) 0.8294(4) 0.0584(11) Uani 1 1 d . . . . .
 H19A H 0.754904 0.805990 0.791852 0.088 Uiso 1 1 calc R U . . .
 H19B H 0.833992 0.734809 0.851328 0.088 Uiso 1 1 calc R U . . .
 H19C H 0.697271 0.757239 0.896268 0.088 Uiso 1 1 calc R U . . .
 C20 C 0.3270(18) 0.9450(17) 0.9858(18) 0.149(9) Uani 0.5 1 d D . P A -1
 H20A H 0.269466 0.974052 0.935539 0.224 Uiso 0.5 1 calc R U P A -1
 H20B H 0.350783 0.981382 1.047683 0.224 Uiso 0.5 1 calc R U P A -1
 H20C H 0.285713 0.895968 1.015795 0.224 Uiso 0.5 1 calc R U P A -1
 C21 C 0.4428(18) 0.9198(15) 0.9212(16) 0.109(6) Uani 0.5 1 d D . P A -1
 H21A H 0.464786 0.862004 0.938077 0.131 Uiso 0.5 1 calc R U P A -1
 H21B H 0.428336 0.925049 0.839572 0.131 Uiso 0.5 1 calc R U P A -1
 C22 C 0.5438(17) 0.9751(11) 0.9570(14) 0.130(7) Uani 0.5 1 d D . P A -1
 H22A H 0.525632 0.992469 1.034842 0.156 Uiso 0.5 1 calc R U P A -1
 H22B H 0.622013 0.942608 0.959273 0.156 Uiso 0.5 1 calc R U P A -1
 C23 C 0.567(3) 1.0447(16) 0.8954(19) 0.157(12) Uani 0.5 1 d D . P A -1
 H23A H 0.485744 1.071548 0.880459 0.188 Uiso 0.5 1 calc R U P A -1
 H23B H 0.601209 1.027121 0.822103 0.188 Uiso 0.5 1 calc R U P A -1
 C24 C 0.654(2) 1.1089(11) 0.9423(14) 0.105(5) Uani 0.5 1 d D . P A -1
 H24A H 0.647452 1.159115 0.897192 0.157 Uiso 0.5 1 calc R U P A -1
 H24B H 0.739740 1.088447 0.940231 0.157 Uiso 0.5 1 calc R U P A -1
 H24C H 0.630152 1.121080 1.019930 0.157 Uiso 0.5 1 calc R U P A -1

loop_
  _atom_site_aniso_label
  _atom_site_aniso_U_11
  _atom_site_aniso_U_22
  _atom_site_aniso_U_33
  _atom_site_aniso_U_23
  _atom_site_aniso_U_13
  _atom_site_aniso_U_12
 Ni1 0.0393(4) 0.0267(3) 0.0200(3) 0.000 0.000 -0.0032(3)
 N1 0.0320(15) 0.0275(10) 0.0204(9) 0.0009(8) -0.0003(9) 0.0022(10)
 Al1 0.0308(5) 0.0259(5) 0.0182(4) 0.000 0.000 0.0012(6)
 C1 0.071(3) 0.0270(14) 0.0282(13) -0.0029(11) -0.0024(15) -0.0130(16)
 C2 0.064(2) 0.0325(17) 0.0409(17) -0.0074(15) 0.0123(18) 0.0018(17)
 C3 0.074(3) 0.062(3) 0.0483(19) -0.0137(17) 0.028(2) -0.008(2)
 C4 0.091(3) 0.049(2) 0.0327(17) -0.0002(15) 0.0159(19) -0.025(2)
 C5 0.041(2) 0.0330(14) 0.0233(11) -0.0025(10) -0.0009(12) 0.0039(12)
 C6 0.058(3) 0.038(2) 0.0153(13) 0.000 0.000 0.004(3)
 C7 0.075(3) 0.0378(17) 0.0294(15) -0.0053(13) 0.0017(14) 0.0121(16)
 C8 0.0333(15) 0.0301(14) 0.0222(12) -0.0028(11) -0.0024(10) 0.0057(11)
 C9 0.0416(18) 0.0336(16) 0.0274(13) -0.0008(12) -0.0015(12) 0.0008(14)
 C10 0.057(2) 0.0360(17) 0.0374(16) 0.0071(13) -0.0011(15) -0.0048(15)
 C11 0.073(3) 0.0362(19) 0.047(2) 0.0096(15) -0.0079(18) 0.0093(19)
 C12 0.052(2) 0.052(2) 0.0414(17) 0.0039(16) -0.0070(16) 0.0236(19)
 C13 0.0387(18) 0.0369(17) 0.0316(15) 0.0001(13) -0.0003(13) 0.0098(14)
 C14 0.0318(18) 0.061(2) 0.051(2) 0.0056(17) 0.0028(15) 0.0092(16)
 C15 0.0357(18) 0.0427(19) 0.0391(17) 0.0010(14) -0.0029(14) -0.0051(14)
 C16 0.037(2) 0.081(3) 0.070(3) -0.010(2) -0.0040(18) -0.002(2)
 C17 0.050(3) 0.107(4) 0.057(2) -0.010(3) 0.011(2) 0.010(3)
 C18 0.044(2) 0.065(3) 0.054(2) -0.0065(19) 0.0041(17) -0.0111(19)
 C19 0.055(3) 0.066(3) 0.054(2) -0.014(2) -0.014(2) -0.011(2)
 C20 0.104(12) 0.22(3) 0.124(14) 0.048(17) 0.032(12) 0.035(15)
 C21 0.111(11) 0.137(16) 0.079(9) -0.021(11) -0.004(9) 0.020(10)
 C22 0.138(15) 0.140(17) 0.112(9) 0.009(9) 0.018(9) -0.028(11)
 C23 0.20(3) 0.143(17) 0.133(18) -0.013(12) 0.069(15) -0.035(16)
 C24 0.113(14) 0.110(12) 0.091(10) -0.019(8) 0.040(10) -0.016(10)

_geom_special_details
;
 All esds (except the esd in the dihedral angle between two l.s. planes)
 are estimated using the full covariance matrix.  The cell esds are taken
 into account individually in the estimation of esds in distances, angles
 and torsion angles; correlations between esds in cell parameters are only
 used when they are defined by crystal symmetry.  An approximate (isotropic)
 treatment of cell esds is used for estimating esds involving l.s. planes.
;
loop_
  _geom_bond_atom_site_label_1
  _geom_bond_atom_site_label_2
  _geom_bond_distance
  _geom_bond_site_symmetry_2
  _geom_bond_publ_flag
 Ni1 H1 1.54(5) . yes
 Al1 H1 1.61(4) . yes
 Ni1 Al1 2.1953(10) . ?
 Ni1 C1 2.066(3) . ?
 Ni1 C1 2.066(3) 2_665 ?
 Ni1 C2 2.058(4) 2_665 ?
 Ni1 C2 2.058(4) . ?
 N1 Al1 1.880(2) . ?
 N1 C5 1.335(4) . ?
 N1 C8 1.444(4) . ?
 C1 H3 1.0000 . ?
 C1 C2 1.387(7) . ?
 C1 C4 1.526(6) 2_665 ?
 C2 H2 1.0000 . ?
 C2 C3 1.509(6) . ?
 C3 H3A 0.9900 . ?
 C3 H3B 0.9900 . ?
 C3 C4 1.524(7) . ?
 C4 H4A 0.9900 . ?
 C4 H4B 0.9900 . ?
 C5 C6 1.393(3) . ?
 C5 C7 1.509(4) . ?
 C6 H6 0.9500 . ?
 C7 H7A 0.9800 . ?
 C7 H7B 0.9800 . ?
 C7 H7C 0.9800 . ?
 C8 C9 1.399(5) . ?
 C8 C13 1.407(5) . ?
 C9 C10 1.390(5) . ?
 C9 C15 1.521(5) . ?
 C10 H10 0.9500 . ?
 C10 C11 1.381(6) . ?
 C11 H11 0.9500 . ?
 C11 C12 1.371(7) . ?
 C12 H12 0.9500 . ?
 C12 C13 1.393(5) . ?
 C13 C14 1.519(6) . ?
 C14 H14 1.0000 . ?
 C14 C16 1.528(6) . ?
 C14 C17 1.545(6) . ?
 C15 H15 1.0000 . ?
 C15 C18 1.522(6) . ?
 C15 C19 1.541(5) . ?
 C16 H16A 0.9800 . ?
 C16 H16B 0.9800 . ?
 C16 H16C 0.9800 . ?
 C17 H17A 0.9800 . ?
 C17 H17B 0.9800 . ?
 C17 H17C 0.9800 . ?
 C18 H18A 0.9800 . ?
 C18 H18B 0.9800 . ?
 C18 H18C 0.9800 . ?
 C19 H19A 0.9800 . ?
 C19 H19B 0.9800 . ?
 C19 H19C 0.9800 . ?
 C20 H20A 0.9800 . ?
 C20 H20B 0.9800 . ?
 C20 H20C 0.9800 . ?
 C20 C21 1.52(2) . ?
 C21 H21A 0.9900 . ?
 C21 H21B 0.9900 . ?
 C21 C22 1.47(2) . ?
 C22 H22A 0.9900 . ?
 C22 H22B 0.9900 . ?
 C22 C23 1.37(2) . ?
 C23 H23A 0.9900 . ?
 C23 H23B 0.9900 . ?
 C23 C24 1.50(2) . ?
 C24 H24A 0.9800 . ?
 C24 H24B 0.9800 . ?
 C24 H24C 0.9800 . ?

loop_
  _geom_angle_atom_site_label_1
  _geom_angle_atom_site_label_2
  _geom_angle_atom_site_label_3
  _geom_angle
  _geom_angle_site_symmetry_1
  _geom_angle_site_symmetry_3
  _geom_angle_publ_flag
 Al1 Ni1 H1 47.2(16) . . ?
 C1 Ni1 H1 99.9(17) 2_665 . ?
 C1 Ni1 H1 137.3(18) . . ?
 C1 Ni1 Al1 131.88(9) 2_665 . ?
 Ni1 H1 Al1 88(2) . . yes
 C1 Ni1 Al1 131.88(9) . . ?
 C1 Ni1 C1 96.24(18) 2_665 . ?
 C2 Ni1 H1 102.1(17) . . ?
 C2 Ni1 H1 128.3(17) 2_665 . ?
 C2 Ni1 Al1 127.66(12) . . ?
 C2 Ni1 Al1 127.66(12) 2_665 . ?
 C2 Ni1 C1 87.59(14) 2_665 . ?
 C2 Ni1 C1 87.59(14) . 2_665 ?
 C2 Ni1 C1 39.32(19) 2_665 2_665 ?
 C2 Ni1 C1 39.32(19) . . ?
 C2 Ni1 C2 104.7(2) 2_665 . ?
 C5 N1 Al1 124.9(2) . . ?
 C5 N1 C8 121.6(2) . . ?
 C8 N1 Al1 113.49(16) . . ?
 Ni1 Al1 H1 44.6(16) . . ?
 N1 Al1 Ni1 131.68(7) 2_665 . ?
 N1 Al1 Ni1 131.68(7) . . ?
 N1 Al1 N1 96.63(14) . 2_665 ?
 N1 Al1 H1 122.8(17) 2_665 . ?
 N1 Al1 H1 113.9(16) . . ?
 Ni1 C1 H3 114.9 . . ?
 C2 C1 Ni1 70.0(2) . . ?
 C2 C1 H3 114.9 . . ?
 C2 C1 C4 124.0(4) . 2_665 ?
 C4 C1 Ni1 109.1(3) 2_665 . ?
 C4 C1 H3 114.9 2_665 . ?
 Ni1 C2 H2 115.0 . . ?
 C1 C2 Ni1 70.7(2) . . ?
 C1 C2 H2 115.0 . . ?
 C1 C2 C3 124.9(4) . . ?
 C3 C2 Ni1 106.6(3) . . ?
 C3 C2 H2 115.0 . . ?
 C2 C3 H3A 108.6 . . ?
 C2 C3 H3B 108.6 . . ?
 C2 C3 C4 114.8(4) . . ?
 H3A C3 H3B 107.5 . . ?
 C4 C3 H3A 108.6 . . ?
 C4 C3 H3B 108.6 . . ?
 C1 C4 H4A 109.0 2_665 . ?
 C1 C4 H4B 109.0 2_665 . ?
 C3 C4 C1 113.0(3) . 2_665 ?
 C3 C4 H4A 109.0 . . ?
 C3 C4 H4B 109.0 . . ?
 H4A C4 H4B 107.8 . . ?
 N1 C5 C6 123.2(3) . . ?
 N1 C5 C7 119.3(3) . . ?
 C6 C5 C7 117.4(2) . . ?
 C5 C6 C5 127.0(3) . 2_665 ?
 C5 C6 H6 116.5 . . ?
 C5 C6 H6 116.5 2_665 . ?
 C5 C7 H7A 109.5 . . ?
 C5 C7 H7B 109.5 . . ?
 C5 C7 H7C 109.5 . . ?
 H7A C7 H7B 109.5 . . ?
 H7A C7 H7C 109.5 . . ?
 H7B C7 H7C 109.5 . . ?
 C9 C8 N1 119.2(3) . . ?
 C9 C8 C13 121.6(3) . . ?
 C13 C8 N1 119.0(3) . . ?
 C8 C9 C15 122.3(3) . . ?
 C10 C9 C8 118.1(3) . . ?
 C10 C9 C15 119.6(3) . . ?
 C9 C10 H10 119.4 . . ?
 C11 C10 C9 121.2(4) . . ?
 C11 C10 H10 119.4 . . ?
 C10 C11 H11 120.1 . . ?
 C12 C11 C10 119.8(3) . . ?
 C12 C11 H11 120.1 . . ?
 C11 C12 H12 119.1 . . ?
 C11 C12 C13 121.8(4) . . ?
 C13 C12 H12 119.1 . . ?
 C8 C13 C14 122.7(3) . . ?
 C12 C13 C8 117.5(4) . . ?
 C12 C13 C14 119.8(3) . . ?
 C13 C14 H14 108.3 . . ?
 C13 C14 C16 112.4(3) . . ?
 C13 C14 C17 110.0(4) . . ?
 C16 C14 H14 108.3 . . ?
 C16 C14 C17 109.6(4) . . ?
 C17 C14 H14 108.3 . . ?
 C9 C15 H15 108.2 . . ?
 C9 C15 C18 112.2(3) . . ?
 C9 C15 C19 110.7(3) . . ?
 C18 C15 H15 108.2 . . ?
 C18 C15 C19 109.2(3) . . ?
 C19 C15 H15 108.2 . . ?
 C14 C16 H16A 109.5 . . ?
 C14 C16 H16B 109.5 . . ?
 C14 C16 H16C 109.5 . . ?
 H16A C16 H16B 109.5 . . ?
 H16A C16 H16C 109.5 . . ?
 H16B C16 H16C 109.5 . . ?
 C14 C17 H17A 109.5 . . ?
 C14 C17 H17B 109.5 . . ?
 C14 C17 H17C 109.5 . . ?
 H17A C17 H17B 109.5 . . ?
 H17A C17 H17C 109.5 . . ?
 H17B C17 H17C 109.5 . . ?
 C15 C18 H18A 109.5 . . ?
 C15 C18 H18B 109.5 . . ?
 C15 C18 H18C 109.5 . . ?
 H18A C18 H18B 109.5 . . ?
 H18A C18 H18C 109.5 . . ?
 H18B C18 H18C 109.5 . . ?
 C15 C19 H19A 109.5 . . ?
 C15 C19 H19B 109.5 . . ?
 C15 C19 H19C 109.5 . . ?
 H19A C19 H19B 109.5 . . ?
 H19A C19 H19C 109.5 . . ?
 H19B C19 H19C 109.5 . . ?
 H20A C20 H20B 109.5 . . ?
 H20A C20 H20C 109.5 . . ?
 H20B C20 H20C 109.5 . . ?
 C21 C20 H20A 109.5 . . ?
 C21 C20 H20B 109.5 . . ?
 C21 C20 H20C 109.5 . . ?
 C20 C21 H21A 110.4 . . ?
 C20 C21 H21B 110.4 . . ?
 H21A C21 H21B 108.6 . . ?
 C22 C21 C20 106.8(17) . . ?
 C22 C21 H21A 110.4 . . ?
 C22 C21 H21B 110.4 . . ?
 C21 C22 H22A 107.6 . . ?
 C21 C22 H22B 107.6 . . ?
 H22A C22 H22B 107.0 . . ?
 C23 C22 C21 118.9(19) . . ?
 C23 C22 H22A 107.6 . . ?
 C23 C22 H22B 107.6 . . ?
 C22 C23 H23A 107.6 . . ?
 C22 C23 H23B 107.6 . . ?
 C22 C23 C24 119(2) . . ?
 H23A C23 H23B 107.0 . . ?
 C24 C23 H23A 107.6 . . ?
 C24 C23 H23B 107.6 . . ?
 C23 C24 H24A 109.5 . . ?
 C23 C24 H24B 109.5 . . ?
 C23 C24 H24C 109.5 . . ?
 H24A C24 H24B 109.5 . . ?
 H24A C24 H24C 109.5 . . ?
 H24B C24 H24C 109.5 . . ?

loop_
  _geom_torsion_atom_site_label_1
  _geom_torsion_atom_site_label_2
  _geom_torsion_atom_site_label_3
  _geom_torsion_atom_site_label_4
  _geom_torsion
  _geom_torsion_site_symmetry_1
  _geom_torsion_site_symmetry_2
  _geom_torsion_site_symmetry_3
  _geom_torsion_site_symmetry_4
  _geom_torsion_publ_flag
 Ni1 C1 C2 C3 -97.1(4) . . . . ?
 Ni1 C2 C3 C4 -32.0(5) . . . . ?
 N1 C5 C6 C5 0.2(2) . . . 2_665 ?
 N1 C8 C9 C10 174.1(3) . . . . ?
 N1 C8 C9 C15 -5.1(4) . . . . ?
 N1 C8 C13 C12 -173.3(3) . . . . ?
 N1 C8 C13 C14 7.7(5) . . . . ?
 Al1 N1 C5 C6 -0.3(4) . . . . ?
 Al1 N1 C5 C7 -179.8(3) . . . . ?
 Al1 N1 C8 C9 -88.0(3) . . . . ?
 Al1 N1 C8 C13 86.8(3) . . . . ?
 C1 C2 C3 C4 45.7(5) . . . . ?
 C2 C3 C4 C1 31.2(5) . . . 2_665 ?
 C4 C1 C2 Ni1 100.1(4) 2_665 . . . ?
 C4 C1 C2 C3 2.9(6) 2_665 . . . ?
 C5 N1 Al1 Ni1 -179.9(2) . . . . ?
 C5 N1 Al1 N1 0.1(2) . . . 2_665 ?
 C5 N1 C8 C9 90.3(3) . . . . ?
 C5 N1 C8 C13 -94.9(3) . . . . ?
 C7 C5 C6 C5 179.6(3) . . . 2_665 ?
 C8 N1 Al1 Ni1 -1.7(2) . . . . ?
 C8 N1 Al1 N1 178.3(2) . . . 2_665 ?
 C8 N1 C5 C6 -178.4(2) . . . . ?
 C8 N1 C5 C7 2.2(5) . . . . ?
 C8 C9 C10 C11 -0.6(5) . . . . ?
 C8 C9 C15 C18 119.4(4) . . . . ?
 C8 C9 C15 C19 -118.3(4) . . . . ?
 C8 C13 C14 C16 -120.4(4) . . . . ?
 C8 C13 C14 C17 117.3(4) . . . . ?
 C9 C8 C13 C12 1.3(5) . . . . ?
 C9 C8 C13 C14 -177.6(3) . . . . ?
 C9 C10 C11 C12 1.0(6) . . . . ?
 C10 C9 C15 C18 -59.8(4) . . . . ?
 C10 C9 C15 C19 62.5(4) . . . . ?
 C10 C11 C12 C13 -0.2(6) . . . . ?
 C11 C12 C13 C8 -1.0(5) . . . . ?
 C11 C12 C13 C14 178.0(4) . . . . ?
 C12 C13 C14 C16 60.7(5) . . . . ?
 C12 C13 C14 C17 -61.7(5) . . . . ?
 C13 C8 C9 C10 -0.6(4) . . . . ?
 C13 C8 C9 C15 -179.7(3) . . . . ?
 C15 C9 C10 C11 178.5(3) . . . . ?
 C20 C21 C22 C23 -94(3) . . . . ?
 C21 C22 C23 C24 169.1(19) . . . . ?

_shelx_res_file
;
TITL mrc2432_a.res in P2(1)2(1)2
    mrc2432.res
    created by SHELXL-2018/3 at 09:34:40 on 28-Apr-2025
REM Old TITL MRC2432 in P2(1)2(1)2
REM SHELXT solution in P2(1)2(1)2: R1 0.134, Rweak 0.025, Alpha 0.002
REM <I/s> 0.644 for 12 systematic absences, Orientation as input
REM Flack x = 0.047 ( 0.028 ) from 1320 Parsons' quotients
REM Formula found by SHELXT: C41 Al Ni
CELL 1.54184 10.700854 16.271348 11.929232 90 90 90
ZERR 2 0.000264 0.000348 0.000233 0 0 0
LATT -1
SYMM -X,-Y,+Z
SYMM 0.5-X,0.5+Y,-Z
SYMM 0.5+X,0.5-Y,-Z
SFAC C H Al N Ni
UNIT 84 134 2 4 2
RIGU C22 C20 C21 C23 C24

L.S. 40
PLAN  10
SIZE 0.217 0.289 0.309
TEMP -100.2(3)
CONF
RTAB NiH Ni1 H1
RTAB AlH Al1 H1
RTAB MHM Ni1 H1 Al1
BOND
list 4
MORE -1
BOND $H
fmap 2 53
acta
OMIT 1 15 9
OMIT 2 14 9
OMIT 2 14 10
REM <olex2.extras>
REM <restraints
REM  <SAME
REM   <ref "C20 C21 C22 C23 C24"
REM    <dep "C24 C23 C22 C21 C20" esd12="0.02" esd13="0.04">
REM   >
REM  >
REM >
REM <HklSrc "%.\\MRC2432.hkl">
REM </olex2.extras>

WGHT    0.033700
EXTI    0.001305
FVAR       7.68267
NI1   5    0.500000    0.500000    0.502817    10.50000    0.03933    0.02670 =
         0.01999    0.00000    0.00000   -0.00325
N1    4    0.475831    0.584807    0.791642    11.00000    0.03198    0.02748 =
         0.02041    0.00095   -0.00035    0.00221
H1    2    0.600590    0.521602    0.590612    11.00000    0.05618
AL1   3    0.500000    0.500000    0.686845    10.50000    0.03083    0.02591 =
         0.01822    0.00000    0.00000    0.00117
C1    1    0.467949    0.407844    0.387205    11.00000    0.07109    0.02701 =
         0.02819   -0.00294   -0.00245   -0.01297
AFIX  13
H3    2    0.438195    0.354687    0.419726    11.00000   -1.20000
AFIX   0
C2    1    0.595309    0.421937    0.397422    11.00000    0.06405    0.03249 =
         0.04093   -0.00736    0.01234    0.00180
AFIX  13
H2    2    0.643181    0.377260    0.435755    11.00000   -1.20000
AFIX   0
C3    1    0.671442    0.475484    0.319962    11.00000    0.07362    0.06189 =
         0.04828   -0.01371    0.02834   -0.00825
AFIX  23
H3A   2    0.685725    0.445188    0.249142    11.00000   -1.20000
H3B   2    0.754043    0.485355    0.354832    11.00000   -1.20000
AFIX   0
C4    1    0.612340    0.558256    0.292179    11.00000    0.09107    0.04851 =
         0.03271   -0.00018    0.01592   -0.02481
AFIX  23
H4A   2    0.559963    0.552216    0.224268    11.00000   -1.20000
H4B   2    0.679377    0.598231    0.274914    11.00000   -1.20000
AFIX   0
C5    1    0.478787    0.575355    0.902811    11.00000    0.04053    0.03298 =
         0.02331   -0.00250   -0.00087    0.00389
C6    1    0.500000    0.500000    0.954903    10.50000    0.05782    0.03845 =
         0.01527    0.00000    0.00000    0.00375
AFIX  43
H6    2    0.500003    0.500000    1.034540    10.50000   -1.20000
AFIX   0
C7    1    0.457277    0.648935    0.977316    11.00000    0.07542    0.03780 =
         0.02943   -0.00532    0.00174    0.01212
AFIX 137
H7A   2    0.520289    0.691002    0.961144    11.00000   -1.50000
H7B   2    0.463809    0.632223    1.056024    11.00000   -1.50000
H7C   2    0.373763    0.671372    0.963174    11.00000   -1.50000
AFIX   0
C8    1    0.456803    0.664373    0.740864    11.00000    0.03335    0.03007 =
         0.02223   -0.00278   -0.00241    0.00568
C9    1    0.560646    0.713288    0.715810    11.00000    0.04158    0.03359 =
         0.02739   -0.00079   -0.00152    0.00083
C10   1    0.540924    0.786139    0.657514    11.00000    0.05726    0.03602 =
         0.03740    0.00706   -0.00107   -0.00484
AFIX  43
H10   2    0.610123    0.820489    0.640375    11.00000   -1.20000
AFIX   0
C11   1    0.422563    0.809472    0.624074    11.00000    0.07339    0.03620 =
         0.04668    0.00955   -0.00789    0.00926
AFIX  43
H11   2    0.410952    0.859017    0.583249    11.00000   -1.20000
AFIX   0
C12   1    0.321890    0.760963    0.649938    11.00000    0.05189    0.05189 =
         0.04141    0.00391   -0.00704    0.02359
AFIX  43
H12   2    0.240877    0.777692    0.626697    11.00000   -1.20000
AFIX   0
C13   1    0.335164    0.687774    0.709400    11.00000    0.03869    0.03686 =
         0.03165    0.00008   -0.00035    0.00981
C14   1    0.220257    0.637545    0.739305    11.00000    0.03185    0.06115 =
         0.05088    0.00564    0.00281    0.00918
AFIX  13
H14   2    0.248085    0.587805    0.781743    11.00000   -1.20000
AFIX   0
C15   1    0.692801    0.688793    0.748649    11.00000    0.03573    0.04271 =
         0.03907    0.00104   -0.00286   -0.00512
AFIX  13
H15   2    0.688750    0.634752    0.788402    11.00000   -1.20000
AFIX   0
C16   1    0.148378    0.608989    0.635664    11.00000    0.03698    0.08131 =
         0.06971   -0.00990   -0.00396   -0.00245
AFIX 137
H16A  2    0.112665    0.656766    0.597250    11.00000   -1.50000
H16B  2    0.081024    0.571765    0.658480    11.00000   -1.50000
H16C  2    0.205359    0.580125    0.584809    11.00000   -1.50000
AFIX   0
C17   1    0.132809    0.688222    0.815783    11.00000    0.04995    0.10687 =
         0.05704   -0.00999    0.01136    0.01036
AFIX 137
H17A  2    0.180680    0.710267    0.879034    11.00000   -1.50000
H17B  2    0.065698    0.652854    0.844021    11.00000   -1.50000
H17C  2    0.096591    0.733685    0.772795    11.00000   -1.50000
AFIX   0
C18   1    0.777771    0.679152    0.647216    11.00000    0.04377    0.06531 =
         0.05355   -0.00646    0.00408   -0.01108
AFIX 137
H18A  2    0.742336    0.638133    0.596147    11.00000   -1.50000
H18B  2    0.860721    0.661134    0.671879    11.00000   -1.50000
H18C  2    0.784980    0.731981    0.608296    11.00000   -1.50000
AFIX   0
C19   1    0.749946    0.752510    0.829376    11.00000    0.05497    0.06625 =
         0.05398   -0.01385   -0.01447   -0.01122
AFIX 137
H19A  2    0.754904    0.805990    0.791852    11.00000   -1.50000
H19B  2    0.833992    0.734809    0.851328    11.00000   -1.50000
H19C  2    0.697271    0.757239    0.896268    11.00000   -1.50000
AFIX   0

PART -1
C20   1    0.326953    0.945032    0.985767    10.50000    0.10358    0.22119 =
         0.12362    0.04796    0.03219    0.03489
AFIX 137
H20A  2    0.269466    0.974052    0.935539    10.50000   -1.50000
H20B  2    0.350783    0.981382    1.047683    10.50000   -1.50000
H20C  2    0.285713    0.895968    1.015795    10.50000   -1.50000
AFIX   0
C21   1    0.442832    0.919803    0.921223    10.50000    0.11138    0.13659 =
         0.07902   -0.02141   -0.00447    0.01977
AFIX  23
H21A  2    0.464786    0.862004    0.938077    10.50000   -1.20000
H21B  2    0.428336    0.925049    0.839572    10.50000   -1.20000
AFIX   0
C22   1    0.543841    0.975107    0.956999    10.50000    0.13753    0.14007 =
         0.11204    0.00939    0.01828   -0.02838
AFIX  23
H22A  2    0.525632    0.992469    1.034842    10.50000   -1.20000
H22B  2    0.622013    0.942608    0.959273    10.50000   -1.20000
AFIX   0
C23   1    0.567064    1.044687    0.895418    10.50000    0.19513    0.14315 =
         0.13283   -0.01268    0.06890   -0.03519
AFIX  23
H23A  2    0.485744    1.071548    0.880459    10.50000   -1.20000
H23B  2    0.601209    1.027121    0.822103    10.50000   -1.20000
AFIX   0
C24   1    0.653649    1.108932    0.942277    10.50000    0.11268    0.11032 =
         0.09112   -0.01857    0.03985   -0.01606
AFIX 137
H24A  2    0.647452    1.159115    0.897192    10.50000   -1.50000
H24B  2    0.739740    1.088447    0.940231    10.50000   -1.50000
H24C  2    0.630152    1.121080    1.019930    10.50000   -1.50000

REM olex2.generated_start AUTO-GENERATED - DO NOT MODIFY
SADI 0.02 C20 C21 C23 C24
SADI 0.02 C21 C22 C22 C23
SADI 0.04 C20 C22 C22 C24
REM olex2.generated_end

AFIX   0
HKLF 4


REM  mrc2432_a.res in P2(1)2(1)2
REM wR2 = 0.0939, GooF = S = 1.009, Restrained GooF = 1.015 for all data
REM R1 = 0.0388 for 3443 Fo > 4sig(Fo) and 0.0487 for all 4047 data
REM 244 parameters refined using 24 restraints

END

WGHT      0.0337      0.0000

REM Highest difference peak  0.413,  deepest hole -0.224,  1-sigma level  0.042
Q1    1   0.5000  1.0000  0.8587  10.50000  0.05    0.41
Q2    1   0.5000  0.5000  0.6006  10.50000  0.05    0.31
Q3    1   0.6007  0.4749  0.4625  11.00000  0.05    0.20
Q4    1   0.4949  0.5587  0.5897  11.00000  0.05    0.19
Q5    1   0.4908  0.5613  0.7575  11.00000  0.05    0.19
Q6    1   0.5000  0.5000  0.3090  10.50000  0.05    0.18
Q7    1   0.6214  1.0053  0.9633  11.00000  0.05    0.17
Q8    1   0.5182  0.4339  0.4177  11.00000  0.05    0.17
Q9    1   0.6019  1.0144  0.9815  11.00000  0.05    0.16
Q10   1   0.4947  0.5811  0.8334  11.00000  0.05    0.16
;
_shelx_res_checksum                65863
_shelx_hkl_file
;
   0   0  -1 168847. 3129.98   1
   0   0  -2 407356. 6888.97   1
   0   0  -3 775764. 11801.9   1
   0   0  -4 12409.6 1963.02   1
   0   0  -5 29573.4 3281.14   1
   0   0  -6 55199.5 4833.10   1
   0   0  -7 96754.0 7042.14   1
   0   0  -8 28839.7 4328.04   1
   0   0   9 87262.5 2915.67   6
   0   0   9 82716.1 2843.05   4
   0   0  10 48503.0 2304.29   4
   0   0  10 51936.1 2380.08   6
   0   0  11 3032.96 776.859   6
   0   0  11 3158.42 781.751   4
   0   0  12 2380.86 707.643   6
   0   0  13 10148.4 1064.52   6
   0   0  14 163.689 289.629   6
   0   1  -1 96006.1 2410.32   1
   0  -1  -1 99874.6 2541.64   1
   0   1  -2 60158.4 2692.27   1
   0  -1  -2 64086.2 2862.36   1
   0   1  -3 201906. 6032.71   1
   0  -1  -3 204434. 6193.40   1
   0   1  -4 1413.23 832.845   1
   0  -1  -4 1602.33 1039.56   1
   0  -1  -5 16863.5 2656.36   1
   0   1  -5 17836.4 2541.06   1
   0   1  -6 1269.02 1311.66   1
   0  -1  -6-1726.60 1359.89   1
   0  -1  -7 11091.2 2300.98   1
   0   1  -7 9175.37 2276.59   1
   0   1  -8 11984.5 2729.09   1
   0  -1  -8 13825.9 3108.47   1
   0   1   9 708.764 423.424   6
   0  -1   9 714.401 446.255   4
   0  -1   9 609.067 442.235   6
   0   1   9 899.580 499.854   4
   0   1  10 2160.92 597.740   4
   0  -1  10 2471.60 697.310   4
   0   1  10 1484.81 633.246   6
   0  -1  10 1403.47 551.579   6
   0  -1  11 240.764 592.675   4
   0   1  11 370.166 549.506   6
   0  -1  11 496.103 534.222   6
   0   1  12 1785.88 665.593   6
   0  -1  12 1184.28 595.418   6
   0  -1  12 2258.21 675.943   4
   0  -1  13 2255.78 572.696   6
   0   1  13 2013.47 591.056   6
   0   1  14 281.037 310.609   6
   0  -1  14 59.3155 244.121   6
   0   2  -1 970.820 413.517   1
   0   2  -1 1495.04 251.667   3
   0   2  -2 729804. 9551.97   1
   0  -2  -3 35529.3 2754.43   1
   0   2  -3 35689.8 2670.42   1
   0  -2  -4 111686. 5411.65   1
   0   2  -4 107871. 5255.51   1
   0  -2  -5 169808. 7579.54   1
   0   2  -5 155102. 7198.01   1
   0   2  -6 14120.6 2614.90   1
   0  -2  -6 15398.5 2746.47   1
   0   2  -7 36774.8 4304.55   1
   0   2  -8 744.844 1146.22   1
   0  -2   8 1167.91 442.322   4
   0   2  -9 5093.95 2067.79   1
   0   2   9 4312.96 763.238   6
   0  -2   9 3169.21 682.642   4
   0   2   9 3727.81 685.729   4
   0  -2   9 2925.69 645.313   6
   0   2  10 118044. 3473.43   4
   0  -2  10 126655. 3638.40   6
   0   2  10 120357. 3625.47   6
   0  -2  10 115111. 3606.37   4
   0  -2  11 112323. 3589.47   4
   0  -2  11 110889. 3444.17   6
   0   2  11 112285. 3561.24   6
   0   2  12 1694.57 670.461   6
   0  -2  12 1641.60 688.516   4
   0  -2  12 1743.10 644.687   6
   0  -2  13 894.778 408.814   6
   0   2  13 876.334 499.506   6
   0   2  14-703.556 339.332   6
   0  -2  14-18.8651 220.611   6
   0   3  -1 647358. 6171.08   3
   0   3  -2 12221.8 1368.61   1
   0   3  -3 350550. 8219.82   1
   0   3  -4 21731.4 2492.55   1
   0   3  -5 67418.1 4800.66   1
   0   3  -6 7742.88 2054.49   1
   0   3  -7 13160.1 2793.17   1
   0  -3   8 34965.1 1806.80   5
   0   3   8 37436.3 1829.66   6
   0   3  -8 36805.5 4907.80   1
   0  -3   8 39100.4 1916.58   4
   0  -3   9 11374.3 1158.20   4
   0  -3   9 11868.7 1105.99   6
   0   3  -9 9986.93 2853.91   1
   0   3   9 13788.1 1210.35   6
   0  -3  10 3937.12 725.154   6
   0  -3  10 4357.80 885.682   4
   0   3 -10 1514.26 1651.35   1
   0   3  10 3968.16 788.988   6
   0   3  11 443.631 581.227   6
   0  -3  11 273.074 448.400   6
   0  -3  11 758.061 631.522   4
   0  -3  12 23176.9 1513.97   6
   0  -3  12 27279.4 1757.18   4
   0   3  12 28436.6 1772.15   6
   0   3  13-99.8490 432.023   6
   0  -3  13-21.4456 350.391   6
   0  -3  14-158.995 182.705   6
   0   3  14-16.6585 286.157   6
   0   4  -1 124867. 3361.26   3
   0   4  -2 7556.78 592.256   3
   0   4  -2 7842.29 1192.26   1
   0   4  -3 14684.7 1816.75   1
   0   4  -4 11691.9 1939.20   1
   0   4  -5 314242. 10460.3   1
   0   4  -6 337639. 12012.6   1
   0   4  -7 21848.8 3365.46   1
   0  -4   8 4355.77 662.849   6
   0  -4   8 4428.90 716.187   4
   0  -4   8 5607.42 833.499   5
   0   4  -8 2685.78 1427.13   1
   0   4   8 4501.21 699.822   6
   0  -4   9 10343.9 1112.19   4
   0   4   9 8724.00 1038.96   6
   0  -4   9 9785.35 1009.40   6
   0  -4   9 8675.01 1039.73   5
   0   4  -9 6638.48 2995.38   1
   0   4 -10 15929.6 3464.92   1
   0  -4  10 14449.2 1368.79   4
   0   4  10 13234.5 1289.43   6
   0  -4  10 15620.5 1273.58   6
   0  -4  11 43565.6 2271.38   4
   0   4  11 42545.3 2194.25   6
   0  -4  11 42851.9 2066.69   6
   0  -4  12 11260.4 1185.86   4
   0  -4  12 9974.05 960.016   6
   0   4  13 2394.56 607.594   6
   0  -4  13 2167.22 465.235   6
   0   5  -1 82177.9 3219.68   3
   0   5  -2 5470.62 1044.75   1
   0   5  -2 7902.56 837.123   3
   0   5  -3 12260.6 1737.85   1
   0   5  -4 35889.5 3299.15   1
   0   5  -5 77311.4 5301.48   1
   0   5  -6 52753.7 4933.28   1
   0   5  -7 2544.58 1263.25   1
   0  -5   8 92692.2 3014.41   4
   0   5  -8 87021.4 7371.63   1
   0   5   8 87919.0 2821.42   6
   0  -5   8 84465.3 2600.03   6
   0  -5   8 87425.8 2899.68   5
   0  -5   9 2789.10 569.647   6
   0  -5   9 2467.11 726.106   5
   0   5   9 3667.65 707.402   6
   0   5  -9 4658.15 2831.86   1
   0  -5   9 3091.04 701.043   4
   0  -5  10 6808.53 1017.01   4
   0   5  10 6507.67 977.044   6
   0  -5  10 6428.32 811.017   6
   0   5  11 4016.38 827.256   6
   0  -5  11 2406.92 733.177   4
   0  -5  11 3901.79 661.406   6
   0  -5  12 12884.6 1235.34   4
   0  -5  12 11418.5 999.870   6
   0   5  12 11107.4 1138.77   6
   0  -5  13 1785.47 544.816   4
   0  -5  13 1131.36 319.121   6
   0   5  13 1687.16 530.907   6
   0   6  -1 59439.7 3091.29   3
   0   6  -2 23923.2 2282.66   1
   0   6  -2 21461.6 1570.20   3
   0   6  -3 9860.76 1570.25   1
   0   6  -4 410026. 11275.3   1
   0   6  -5 193301. 8600.74   1
   0   6  -6 95378.5 6599.63   1
   0  -6   7-352.042 315.325   4
   0  -6   7-214.847 376.367   5
   0   6   8 11599.3 1082.59   6
   0   6   8 11909.3 3257.21   3
   0  -6   8 12670.2 1196.31   5
   0  -6   8 11652.2 1142.48   4
   0  -6   9 18832.9 1483.85   4
   0   6   9 18014.8 3972.30   3
   0   6   9 20607.5 1481.38   6
   0  -6   9 19177.3 1557.79   5
   0   6  -9 23643.1 4114.36   1
   0  -6  10 679.672 628.149   4
   0   6  10 13.4377 491.715   6
   0   6  11 30946.7 1788.79   6
   0  -6  11 32134.4 1625.62   6
   0  -6  11 33364.2 1964.63   4
   0   6  12 15556.9 1221.01   6
   0  -6  12 14702.0 1266.71   4
   0   6  13 6529.92 710.755   6
   0  -6  13 7194.99 817.894   4
   0   7   0-256.867 640.934   3
   0   7  -1 57852.4 3341.70   3
   0   7  -2 202617. 6847.58   1
   0   7  -2 195070. 5143.46   3
   0   7  -3 18640.7 2390.09   1
   0   7  -4 38147.3 3629.72   1
   0   7  -5 5121.12 1903.32   1
   0   7  -6 7964.27 2071.73   1
   0   7  -7 7432.91 1995.10   1
   0  -7   7 5466.53 809.683   4
   0  -7   7 5363.24 775.887   5
   0  -7   8 8732.48 1065.92   5
   0   7  -8 8037.51 3139.39   1
   0   7   8 5300.03 2721.80   3
   0  -7   8 8182.85 1042.65   4
   0   7   8 10344.3 1013.69   6
   0   7   9 15229.8 1257.20   6
   0  -7   9 11367.9 1239.37   4
   0  -7   9 12835.2 1312.26   5
   0   7  10 508.218 389.717   6
   0  -7  10 59.3903 578.202   5
   0  -7  10 325.549 497.791   4
   0  -7  11 321.361 584.907   4
   0   7  11 79.6513 207.540   6
   0   7  12 5109.70 679.012   6
   0  -7  12 6189.47 855.977   4
   0  -7  13 8285.01 793.138   4
   0   8   0-170.704 688.763   3
   0   8  -1 27102.1 2519.33   3
   0   8  -2 194697. 7164.24   1
   0   8  -3 26830.1 2963.23   1
   0   8  -4 34230.4 3511.86   1
   0   8  -5 40047.7 4349.70   1
   0  -8   6 134661. 3461.00   5
   0   8  -6 132038. 8195.71   1
   0  -8   6 134771. 3383.79   4
   0   8   7 16753.0 3553.06   3
   0  -8   7 13919.5 1205.29   4
   0  -8   7 15240.0 1268.46   5
   0  -8   8 19.2598 468.383   4
   0   8   8 20.6857 2228.26   3
   0  -8   8-396.881 442.501   5
   0  -8   9 4826.48 897.455   5
   0  -8   9 4440.41 876.197   4
   0   8   9 3540.19 657.589   6
   0   8  10 650.115 459.183   6
   0  -8  10 863.729 637.967   5
   0  -8  10 721.017 603.080   4
   0  -8  11 40129.8 2019.14   4
   0   8  11 40525.1 1873.95   6
   0  -8  12 12923.1 1052.64   4
   0   9   0 1765.91 817.129   3
   0   9   1-844.619 1036.83   3
   0   9  -1-895.081 478.134   3
   0   9   2 728.612 1374.02   3
   0   9  -2 2303.64 982.659   1
   0   9  -3 3746.51 1198.67   1
   0   9  -4 2987.56 1491.79   1
   0  -9   5 87.5786 324.265   5
   0  -9   6 16685.9 1255.59   4
   0  -9   6 17534.0 1322.37   5
   0   9   6 20814.8 4312.70   3
   0  -9   7 8469.71 1002.87   4
   0  -9   7 8576.27 1017.18   5
   0  -9   8 1879.60 638.742   4
   0  -9   8 1664.82 667.822   5
   0  -9   9 11257.7 1203.46   4
   0  -9   9 11840.6 1331.25   5
   0  -9  10-275.800 538.831   4
   0  -9  10-808.669 614.499   5
   0  -9  11 13356.7 1163.14   4
   0  -9  12 11754.3 921.907   4
   0  -9  13 3046.02 425.446   2
   0  10   0 203535. 8722.32   3
   0  10   1 132718. 7592.41   3
   0  10   2 1851.44 938.619   3
   0  10   3 609.802 1068.77   3
   0 -10   4 4587.75 734.464   5
   0  10   4 3110.68 1731.94   3
   0 -10   5 31283.1 1636.99   4
   0  10   5 32068.9 4783.83   3
   0 -10   5 33075.7 1795.20   5
   0 -10   6 23855.4 1504.48   4
   0  10   6 22566.4 4092.24   3
   0 -10   6 24314.9 1622.00   5
   0 -10   7 45170.9 2165.12   4
   0  10   7 38075.4 5669.94   3
   0 -10   7 42513.9 2202.97   5
   0 -10   8 1532.24 579.914   4
   0 -10   8 1474.46 700.252   5
   0 -10   9 17092.6 1376.56   4
   0 -10   9 16241.2 1450.64   5
   0 -10  10 29555.8 1816.94   5
   0 -10  10 27801.6 1644.03   4
   0 -10  11 23478.0 1368.57   4
   0 -10  12 74.5253 277.804   4
   0  11   0-4013.20 1529.06   3
   0  11   1 68064.6 5787.84   3
   0 -11   2-27.6123 281.717   5
   0  11   2-163.022 359.478   3
   0 -11   3 20833.4 1402.17   5
   0  11   3 23334.3 3751.54   3
   0  11   4 18023.1 3722.54   3
   0 -11   4 18688.3 1389.73   5
   0 -11   5 1131.75 500.848   5
   0 -11   5 1162.62 395.845   4
   0  11   6 8682.52 3172.70   3
   0 -11   6 7048.81 954.478   5
   0 -11   6 6603.42 803.655   4
   0 -11   7 31679.3 1926.25   5
   0 -11   7 31982.3 1811.41   4
   0 -11   8 20672.4 1489.75   4
   0 -11   8 19485.4 1539.59   5
   0 -11   9 3818.57 856.953   5
   0 -11   9 3120.27 636.054   4
   0 -11  10 2812.99 580.796   4
   0 -11  10 3049.99 732.646   5
   0 -11  11 35.6713 243.225   4
   0 -11  12 426.179 227.163   2
   0 -11  12-45.3039 166.952   4
   0 -12   0 184349. 4119.51   5
   0 -12  -1 17617.7 1303.69   5
   0  12   1 18458.7 3238.91   3
   0 -12   1 19094.1 1380.27   5
   0 -12  -2 12638.0 1108.19   5
   0 -12   2 11771.9 1075.14   5
   0  12   3 19318.5 3888.71   3
   0 -12   3 17101.2 1341.08   5
   0 -12   4 5371.22 837.612   5
   0  12   4 10414.1 2835.19   3
   0 -12   5 4289.39 803.227   5
   0  12   5 5345.66 2459.02   3
   0 -12   6 17014.5 1281.23   4
   0 -12   6 16156.0 1408.75   5
   0 -12   7 25234.5 1585.20   4
   0 -12   7 23042.8 1658.50   5
   0 -12   8 4727.03 866.231   5
   0 -12   8 4034.68 684.785   4
   0 -12   9 6357.84 957.011   5
   0 -12   9 5280.43 757.880   4
   0 -12  10 18413.1 1296.28   5
   0 -12  10 17663.8 1113.03   4
   0 -12  11 11367.3 753.278   4
   0 -12  11 13080.6 860.441   2
   0 -13   0-716.744 398.118   5
   0 -13   1 4578.12 773.941   5
   0 -13  -1 4386.05 768.313   5
   0  13   2 4365.60 1719.16   3
   0 -13  -2 6876.27 922.210   5
   0 -13   2 6753.28 935.987   5
   0  13   3-1924.05 1527.90   3
   0 -13   3-40.8647 408.170   5
   0 -13  -3-783.924 466.958   5
   0  13   4 4705.85 2801.60   3
   0 -13   4 6445.31 923.457   5
   0 -13   5 2453.82 709.817   5
   0 -13   6 976.902 627.261   5
   0 -13   7 7560.07 993.216   5
   0 -13   8 1272.50 563.569   5
   0 -13   8 1388.87 404.065   4
   0 -13   8 2087.55 468.088   2
   0 -13   9 716.134 292.529   4
   0 -13   9 710.936 280.474   2
   0 -13   9 1168.99 530.001   5
   0 -13  10-102.948 162.623   4
   0 -13  10 3893.17 483.668   2
   0 -14   0 66944.7 2679.04   5
   0 -14   1 6633.83 946.282   5
   0 -14  -1 6466.67 891.859   5
   0 -14  -2 15494.1 1329.17   5
   0 -14   2 15064.5 1348.84   5
   0 -14   3 1200.13 501.171   5
   0 -14  -3 1706.80 569.004   5
   0 -14   4 24069.9 1671.05   5
   0 -14  -4 24036.2 1647.03   5
   0 -14   5 28990.4 1819.28   5
   0 -14  -5 27553.9 1714.14   5
   0 -14   6 7866.77 1016.70   5
   0 -14   7 344.331 442.371   5
   0 -14  -8 253.550 292.970   5
   0 -14   8 260.779 448.393   5
   0 -14   9 1150.06 501.482   5
   0 -15   0 5.50453 453.148   5
   0 -15   1 7333.01 978.397   5
   0 -15  -1 6934.39 970.568   5
   0 -15   2-758.439 501.621   5
   0 -15  -2-51.7378 443.985   5
   0 -15   3 174.348 466.212   5
   0 -15  -3-272.537 388.005   5
   0 -15   4 5903.97 870.653   5
   0 -15  -4 7597.72 941.488   5
   0 -15  -5-4.83655 414.144   5
   0 -15   5 90.5818 465.449   5
   0 -15  -6 1322.95 472.329   5
   0 -15   6 1612.35 586.724   5
   0 -15   7 4823.18 737.967   5
   0 -15  -7 3331.84 550.394   5
   0 -15   8-115.430 366.020   5
   0 -15   9 1687.59 389.917   5
   0 -16   0 24763.7 1624.55   5
   0 -16   1 11130.7 1163.24   5
   0 -16  -1 10291.2 1097.66   5
   0 -16  -2 1496.54 541.313   5
   0 -16   2 1709.30 583.084   5
   0 -16   3 2436.02 616.575   5
   0 -16  -3 947.027 468.476   5
   0 -16  -4 4932.05 745.870   5
   0 -16   4 5288.83 820.967   5
   0 -16  -5 21983.5 1332.06   5
   0 -16   5 26494.6 1599.39   5
   0 -16  -6 6125.18 699.171   5
   0 -16   6 11911.7 1046.89   5
   0 -16   7 1726.03 454.957   5
   0 -16   8 173.513 270.125   5
   0 -17   0-203.969 448.504   5
   0 -17   1 1904.65 563.376   5
   0 -17  -1 285.358 375.900   5
   0 -17  -2 11682.3 1003.14   5
   0 -17   2 12072.8 1069.63   5
   0 -17  -3 2532.07 506.288   5
   0 -17   3 3195.99 638.459   5
   0 -17  -4 2214.55 454.362   5
   0 -17   4 2973.06 585.800   5
   0 -17   5 1964.58 481.673   5
   0 -17  -5-187.821 190.591   5
   0 -17   6 261.354 309.238   5
   0 -17   7 275.874 195.000   5
   0 -18   0 923.946 354.646   5
   0 -18  -1 6536.67 710.867   5
   0 -18   1 6742.42 710.114   5
   0 -18   2 3139.29 507.129   5
   0 -18  -2 2758.37 458.687   5
   0 -18  -3 619.249 271.880   5
   0 -18   3-25.3035 235.164   5
   0 -18   4 10484.1 818.191   5
   0 -18   5 26894.4 1178.72   5
   0 -18   6 5984.97 512.206   5
   0 -19   0 402.559 240.924   5
   0 -19   1 368.889 186.012   5
   0 -19   2 5794.03 533.639   5
   0 -19   3 396.845 185.557   5
  -1   0   0-87.8694 217.675   3
  -1   0  -1 416211. 5570.70   1
  -1   0   1 412232. 5070.24   3
  -1   0  -2 143737. 4351.46   1
   1   0  -2 144868. 4094.94   1
   1   0  -3 1055.96 699.100   1
  -1   0   3 1092.60 529.418   3
   1   0  -4 345754. 9211.25   1
  -1   0   4 342397. 7221.90   3
  -1   0  -4 334281. 9395.61   1
  -1   0   5 96924.1 4349.48   3
  -1   0  -5 87031.8 5500.70   1
   1   0  -5 104186. 5808.67   1
  -1   0  -6 1859.75 1210.17   1
  -1   0   6 906.376 709.954   3
   1   0  -6-759.597 1019.62   1
   1   0  -7 19283.6 3271.33   1
  -1   0  -7 20625.4 3243.10   1
  -1   0  -8 16359.7 3213.47   1
   1   0   9 1528.25 481.267   6
   1   0   9 894.212 508.615   4
  -1   0   9 1172.44 494.281   4
  -1   0   9 1364.39 505.198   6
   1   0  10 4667.46 814.189   6
  -1   0  10 4827.33 814.360   6
  -1   0  10 5039.87 891.755   4
   1   0  10 4903.57 856.944   4
   1   0  11 1676.08 695.933   4
   1   0  11 1373.71 653.355   6
  -1   0  11 1734.15 692.830   6
  -1   0  12 2130.47 744.359   6
   1   0  12 1853.13 639.829   6
  -1   0  13 1267.34 538.987   6
   1   0  13 1469.57 505.666   6
   1   0  14-273.928 337.905   6
  -1   0  14 77.3825 283.855   6
  -1   1  14-228.666 303.318   6
   1  -1  14-104.272 273.142   6
   1  -1  13 2729.25 649.247   6
  -1   1  13 1673.81 580.474   6
   1  -1  12 3169.24 678.830   4
   1  -1  12 1878.92 684.270   6
  -1   1  12 3107.93 792.037   6
   1  -1  11 50714.8 2364.23   4
  -1   1  11 53612.3 2500.01   6
   1  -1  11 50063.1 2379.44   6
  -1   1  10 110667. 3472.98   6
  -1   1  10 104879. 3370.64   4
   1  -1  10 107729. 3423.26   6
   1  -1  10 104951. 3361.33   4
   1  -1   9 24226.0 1555.67   6
  -1  -1  -9 18418.1 4041.30   1
  -1   1   9 23002.8 1526.37   4
  -1   1   9 24422.0 1583.62   6
   1  -1   9 24594.0 1598.76   4
  -1   1   8 6787.50 841.101   6
  -1  -1  -8 8269.14 2271.26   1
   1   1  -8 2889.57 1626.54   1
   1   1  -7 11779.3 2473.86   1
  -1   1   7 9201.88 1857.17   3
  -1  -1  -7 10378.1 2503.83   1
   1   1  -6 16430.8 2681.85   1
  -1   1   6 19422.9 2515.22   3
  -1  -1  -6 17279.8 3120.77   1
   1   1  -5 98004.4 5598.02   1
  -1  -1  -5 92446.9 5689.66   1
  -1  -1  -4 282323. 8603.70   1
   1   1  -4 270569. 8057.83   1
  -1  -1  -3 6609.57 1366.72   1
   1   1  -3 7776.93 1321.96   1
  -1  -1  -2 14273.0 1451.24   1
   1   1  -2 16748.5 1419.37   1
  -1   1   2 15169.5 1433.71   3
  -1  -1  -1 312854. 4689.58   1
   1   1  -1 329831. 3965.65   1
  -1   1   1 317016. 5293.40   3
  -1   1   0 999999. 8332.59   3
  -1   1  -1 322409. 4826.07   3
  -1  -1   1 325883. 3863.22   3
  -1   1  -2 15628.6 1643.96   1
  -1  -1   2 17793.8 1002.60   3
  -1  -1   3 7801.61 845.838   3
  -1   1  -3 9085.98 1530.02   1
  -1   1  -4 277914. 8622.69   1
  -1  -1   4 287850. 5681.78   3
   1  -1  -5 96374.4 5668.00   1
  -1   1  -5 98521.3 5886.43   1
  -1  -1   5 100672. 3920.24   3
  -1   1  -6 17336.2 2818.44   1
  -1   1  -7 9323.92 2258.63   1
   1   1   8 6417.68 796.848   6
  -1   1  -8 4678.20 1686.46   1
  -1  -1   8 6656.70 829.957   4
   1   1   9 24900.6 1557.57   4
  -1  -1   9 24221.6 1561.29   6
  -1  -1   9 24004.1 1596.89   4
  -1   1  -9 20313.6 4085.38   1
   1   1   9 24892.4 1586.15   6
   1   1  10 109044. 3319.32   4
  -1  -1  10 103124. 3341.27   6
   1   1  10 103546. 3366.27   6
  -1   1 -10 102358. 9280.35   1
  -1  -1  10 108795. 3469.96   4
  -1  -1  11 51007.8 2452.48   4
   1   1  11 51168.2 2437.35   6
  -1  -1  11 53778.3 2454.46   6
   1   1  11 51304.6 2343.53   4
  -1  -1  12 2047.68 686.316   6
   1   1  12 1556.06 597.830   6
   1   1  13 2187.95 586.985   6
  -1  -1  13 1372.41 523.029   6
   1   1  14 305.980 345.192   6
  -1  -1  14 173.544 270.190   6
   1  -2  14 259.351 275.606   6
  -1   2  13 2347.25 658.061   6
   1  -2  13 3111.88 584.805   6
   1  -2  12 8344.50 1022.29   4
   1  -2  12 6333.23 936.595   6
  -1   2  12 7837.17 1082.25   6
   1  -2  11 1452.40 687.743   4
  -1   2  11 2111.74 767.222   6
   1  -2  11 923.715 575.089   6
  -1   2  10 9263.29 1080.98   6
   1  -2  10 9005.82 1132.69   4
   1  -2  10 8979.29 1091.49   6
  -1   2   9 18838.4 1419.62   4
  -1   2   9 16933.9 1361.29   6
   1  -2   9 18461.3 1372.80   6
   1  -2   9 17940.8 1416.80   4
   1  -2   8 21129.3 1355.57   6
   1  -2   8 13001.2 1160.65   4
   1  -2   8 17619.2 1284.49   5
  -1   2   8 20155.6 1321.94   4
  -1  -2  -8 20868.1 4089.91   1
  -1   2   8 22193.6 1421.83   6
   1   2  -8 22162.9 3749.04   1
   1   2  -7 31570.7 3963.15   1
  -1   2   7 33557.9 3712.03   3
  -1  -2  -7 27213.7 4037.64   1
  -1   2   6 658.704 789.115   3
   1   2  -6-906.047 1173.53   1
  -1  -2  -6-1450.95 1152.13   1
   1   2  -5 7763.89 1732.79   1
  -1  -2  -5 7481.55 1783.46   1
   1   2  -4 28296.9 2706.71   1
  -1  -2  -4 31110.4 2956.05   1
   1   2  -3 42945.5 2736.86   1
  -1  -2  -3 43640.3 3001.16   1
  -1  -2  -2 534364. 8409.32   1
   1   2  -2 542111. 7654.02   1
   1   2  -1 98348.7 2105.02   1
  -1   2   1 94363.0 3368.82   3
  -1   2   0 25843.8 1582.73   3
  -1   2  -1 92712.7 2765.02   3
  -1   2  -2 540356. 8977.95   1
  -1   2  -2 539620. 6948.94   3
  -1  -2   3 43659.2 1195.14   3
  -1   2  -3 44477.5 3118.30   1
  -1   2  -4 34434.8 3201.85   1
  -1  -2   4 31192.2 1346.49   3
  -1   2  -5 7938.73 1880.06   1
  -1   2  -6 90.2545 1084.68   1
  -1   2  -7 36738.6 4441.47   1
  -1  -2   8 21835.3 1423.31   4
   1   2   8 19674.2 1318.38   6
  -1   2  -8 19193.2 3477.91   1
  -1  -2   9 19347.6 1409.83   6
  -1   2  -9 16565.1 3447.94   1
   1   2   9 20343.1 1392.45   4
   1   2   9 18255.9 1406.14   6
  -1  -2   9 17934.9 1419.70   4
   1   2  10 10775.4 1113.36   4
   1   2  10 9772.58 1120.60   6
  -1  -2  10 9005.71 1053.41   6
  -1  -2  10 10047.3 1177.80   4
  -1   2 -10 8772.97 2793.22   1
  -1  -2  11 1527.87 699.917   4
  -1  -2  11 671.503 521.891   6
   1   2  11 822.616 647.808   6
  -1  -2  12 5899.97 903.292   6
   1   2  12 8092.93 1057.04   6
   1   2  13 2033.80 549.820   6
  -1  -2  13 2166.56 599.461   6
   1   2  14 91.4512 267.357   6
   1  -3  14 1642.42 367.984   6
   1  -3  13 659.561 449.799   4
   1  -3  13 367.413 388.015   6
  -1   3  13 143.839 430.509   6
   1  -3  12 8335.46 1014.85   4
   1  -3  12 8184.95 987.552   6
  -1   3  12 7927.09 1032.09   6
   1  -3  11 38542.0 2036.50   6
  -1   3  11 40303.1 2180.72   6
   1  -3  11 39699.1 2163.71   4
   1  -3  10 33415.1 1980.66   4
  -1   3  10 31312.3 1905.73   6
   1  -3  10 35940.0 1962.84   6
  -1   3   9 7668.58 968.695   6
   1  -3   9 7337.60 960.698   4
   1  -3   9 7643.24 914.086   6
   1  -3   8 3339.20 668.777   5
   1   3  -8 4934.08 2011.24   1
  -1   3   8 3144.87 622.735   6
   1  -3   8 3933.24 668.104   4
   1  -3   8 3990.75 584.361   6
  -1   3   8 2442.86 1423.34   3
   1   3  -7 127075. 7825.63   1
  -1  -3  -7 128667. 8393.88   1
  -1   3   7 133425. 7623.99   3
   1   3  -6 194208. 8860.11   1
  -1   3   6 206125. 8768.88   3
  -1  -3  -6 200179. 9412.31   1
   1   3  -5 86793.2 5234.38   1
  -1  -3  -5 81570.3 5375.30   1
   1   3  -4 34324.7 2908.80   1
  -1  -3  -4 37038.0 3217.16   1
  -1  -3  -3 33350.5 2661.75   1
   1   3  -3 34578.8 2477.12   1
  -1  -3  -2 88679.9 3542.50   1
   1   3  -2 86838.2 3167.07   1
   1   3  -1 592000. 5752.50   1
  -1   3   1 616934. 9480.75   3
  -1   3   0 294636. 5919.13   3
  -1   3  -1 617130. 7843.38   3
  -1   3  -2 79040.2 3696.80   1
  -1   3  -2 83813.0 2824.16   3
  -1   3  -3 35390.9 2864.80   1
  -1   3  -4 37030.1 3372.48   1
  -1   3  -5 97057.9 6024.38   1
  -1   3  -6 198237. 9418.36   1
  -1   3  -7 121631. 8168.62   1
  -1   3  -8 3637.56 1697.64   1
  -1  -3   8 3552.03 586.276   6
  -1  -3   8 2680.33 619.233   5
  -1  -3   8 2940.83 652.583   4
   1   3   8 2885.74 553.600   6
  -1  -3   9 7530.49 894.438   6
   1   3   9 6845.68 867.808   4
   1   3   9 8302.89 1012.23   6
  -1  -3   9 7657.59 959.637   4
   1   3  10 36571.8 2050.92   6
  -1  -3  10 37469.4 1958.48   6
  -1   3 -10 32232.1 5081.91   1
  -1  -3  10 35066.2 2032.94   4
  -1  -3  11 41300.9 2078.99   6
  -1  -3  11 40311.4 2197.00   4
   1   3  11 38474.0 2119.27   6
   1   3  12 7342.59 1007.65   6
  -1  -3  12 7387.82 934.920   6
  -1  -3  12 7545.39 1062.26   4
  -1  -3  13-70.6410 268.202   6
   1   3  13 412.584 394.538   6
   1   3  14 1324.13 390.584   6
  -1  -3  14 1962.64 326.463   2
   1  -4  14 543.119 157.278   6
  -1   4  13 16.5136 429.088   6
   1  -4  13 170.235 252.520   6
   1  -4  13 53.7020 424.991   4
   1  -4  12 12464.1 1217.88   4
  -1   4  12 12245.9 1229.07   6
   1  -4  12 10870.5 1038.36   6
   1  -4  11 1230.01 668.930   4
   1  -4  11 349.989 435.347   6
  -1   4  11 1377.07 679.451   6
   1  -4  10 6545.84 981.796   4
  -1   4  10 7035.53 1023.32   6
   1  -4  10 6523.32 868.194   6
   1  -4   9 4178.20 753.538   5
  -1   4   9 3450.90 685.893   6
   1  -4   9 4124.14 816.398   4
   1   4  -9 5135.00 2522.14   1
   1  -4   9 4502.25 695.283   6
  -1   4   8 13207.1 1153.50   6
   1  -4   8 12784.3 1119.20   5
   1   4  -8 15427.4 3011.14   1
  -1   4   8 10811.8 2786.88   3
   1  -4   8 11688.3 1113.33   4
   1  -4   8 11107.1 998.119   6
  -1   4   7 25149.5 3751.06   3
   1   4  -7 31545.4 3862.18   1
  -1   4   6 2139.92 1052.54   3
   1   4  -6 1516.77 1043.56   1
   1   4  -5 43888.3 3836.58   1
   1   4  -4 79641.9 4417.57   1
   1   4  -3 58546.1 3253.83   1
   1   4  -2 271643. 5700.20   1
   1   4  -2 254536. 2667.45   3
  -1   4   1 207193. 6214.56   3
   1   4  -1 216091. 4028.04   1
  -1   4   0 6887.13 1147.78   3
  -1   4  -1 217374. 5205.72   3
  -1   4  -2 266974. 5362.87   3
  -1   4  -2 268705. 7266.84   1
  -1   4  -3 54765.0 3712.15   1
  -1   4  -4 81889.1 5084.75   1
  -1   4  -5 42264.4 4172.08   1
  -1   4  -6 4357.15 1654.45   1
  -1   4  -7 27376.8 4031.31   1
  -1   4  -8 10985.5 2809.40   1
  -1  -4   8 13619.4 1176.50   5
  -1  -4   8 11449.3 995.304   6
  -1  -4   8 12055.9 1087.50   4
   1   4   8 12600.5 1101.30   6
   1   4   9 3801.01 716.322   6
  -1  -4   9 3746.11 739.299   4
  -1  -4   9 3710.40 629.303   6
  -1  -4  10 6516.27 967.748   4
  -1  -4  10 6254.60 843.289   6
   1   4  10 6533.83 940.034   6
  -1  -4  11 512.609 573.881   4
  -1  -4  11 560.219 468.473   6
   1   4  11 702.363 555.147   6
  -1  -4  12 11778.9 1100.90   6
   1   4  12 12417.4 1123.28   6
  -1  -4  12 13845.3 1284.12   4
   1   4  13 155.727 369.805   6
  -1  -4  13-20.3074 326.708   6
   1   4  14 517.174 227.189   6
  -1  -4  14 212.654 169.041   2
   1  -5  13 5290.16 605.569   6
   1  -5  13 5302.95 739.765   4
  -1   5  12 9795.70 1066.62   6
   1  -5  12 8594.18 857.136   6
   1  -5  12 11068.6 1146.63   4
   1  -5  11 32261.8 1969.95   4
  -1   5  11 30879.8 1912.44   6
   1  -5  11 30873.8 1747.77   6
   1  -5  10 4997.91 893.197   4
  -1   5  10 6654.27 983.001   6
   1  -5  10 6200.56 848.070   6
  -1   5   9 31440.3 4910.53   3
   1  -5   9 36418.8 2048.34   4
   1  -5   9 34873.3 1993.28   5
  -1   5   9 35714.4 1936.32   6
   1  -5   9 34819.4 1804.08   6
   1   5  -9 41943.8 5317.49   1
   1  -5   8 15145.1 1157.33   6
   1  -5   8 14876.4 1267.28   4
  -1   5   8 18196.7 3462.36   3
   1  -5   8 14961.5 1247.94   5
  -1   5   8 16176.1 1263.55   6
   1   5  -7 913.746 1262.82   1
  -1   5   7 1315.39 1142.74   3
  -1   5   6 48703.8 4956.12   3
   1   5  -6 52930.2 4737.03   1
   1   5  -5 418424. 11687.6   1
   1   5  -4 395187. 9932.61   1
   1   5  -3 1630.90 765.033   1
   1   5  -2 40848.8 1547.04   3
   1   5  -2 40147.5 2363.76   1
   1   5  -1 61852.1 2497.93   1
  -1   5   1 58400.3 3645.98   3
  -1   5   0 17407.0 1842.66   3
  -1   5  -1 57685.2 2996.24   3
  -1   5  -2 46205.8 2437.44   3
  -1   5  -3 4416.83 688.667   3
  -1   5  -3 3659.91 1224.71   1
  -1   5  -4 383836. 11238.6   1
  -1   5  -5 424407. 13076.9   1
  -1   5  -6 43823.0 4733.60   1
  -1   5  -7 15.0271 1520.32   1
  -1  -5   8 17488.2 1369.17   4
  -1   5  -8 20460.3 3916.51   1
  -1  -5   8 18217.3 1361.19   5
   1   5   8 16875.1 1256.85   6
  -1  -5   9 37036.5 2020.55   4
  -1  -5   9 34515.6 1999.35   5
   1   5   9 34831.4 1881.86   6
  -1  -5   9 34551.7 1745.53   6
  -1   5  -9 32202.5 5172.81   1
  -1  -5  10 5726.21 950.612   4
   1   5  10 4716.27 852.942   6
  -1  -5  10 4753.06 782.654   6
   1   5  11 30124.7 1822.30   6
  -1  -5  11 34452.2 1764.18   6
  -1  -5  11 31237.8 1913.73   4
   1   5  12 9189.00 998.074   6
  -1  -5  12 10405.2 1135.18   4
  -1  -5  12 8305.29 899.887   6
   1   5  13 4857.70 653.460   6
  -1  -5  14 2642.72 385.363   2
   1  -6  13 5057.70 691.580   4
  -1   6  12 12924.5 1156.48   6
   1  -6  12 12334.3 929.372   6
   1  -6  12 13352.1 1212.98   4
   1  -6  11 6917.22 806.863   6
   1  -6  11 6168.69 968.444   4
  -1   6  11 6446.80 911.242   6
   1  -6  10 3812.55 661.203   6
   1  -6  10 3811.43 867.654   5
  -1   6  10 3610.97 768.194   6
   1  -6  10 4087.37 869.352   4
   1  -6   9 9564.69 1137.43   4
  -1   6   9 10696.7 2802.71   3
  -1   6   9 11646.7 1163.94   6
   1  -6   9 10521.0 1026.89   6
   1  -6   9 9288.87 1137.11   5
   1  -6   8 75059.0 2741.19   5
  -1   6   8 73727.0 7153.20   3
  -1   6   8 75388.0 2662.30   6
   1   6  -8 66251.2 6216.85   1
   1  -6   8 79354.0 2848.71   4
   1  -6   7 147.970 347.255   5
   1  -6   7-754.023 435.422   4
  -1   6   6 2545.84 1773.80   3
   1   6  -6 5785.24 1789.07   1
  -1   6   5 2289.87 1548.15   3
   1   6  -5 5874.28 1414.30   1
   1   6  -4 35083.5 3125.45   1
   1   6  -3 18867.6 2075.05   1
   1   6  -2 250094. 6335.26   1
  -1   6   2 244723. 8592.13   3
   1   6  -2 248653. 4615.05   3
  -1   6   1 58259.3 3960.77   3
   1   6  -1 53227.7 2588.56   1
  -1   6   0 27007.4 2482.74   3
  -1   6  -1 57064.1 3265.78   3
  -1   6  -2 248634. 6146.42   3
  -1   6  -3 20405.7 1537.32   3
  -1   6  -3 15950.3 2271.59   1
  -1   6  -4 26220.1 3147.66   1
  -1   6  -5 7967.19 1844.68   1
  -1   6  -6 7133.08 2248.46   1
  -1  -6   7-304.893 282.564   4
  -1  -6   7 4.68031 324.797   5
  -1   6  -7 670.851 1181.18   1
  -1  -6   8 75264.2 2775.93   5
  -1  -6   8 77070.8 2752.04   4
   1   6   8 73116.2 2573.04   6
  -1   6  -8 74829.7 7177.44   1
   1   6   9 11013.1 1100.88   6
  -1  -6   9 11688.7 1204.98   4
  -1  -6   9 11212.7 1214.34   5
  -1  -6  10 2882.85 735.969   4
   1   6  10 4519.91 810.900   6
  -1  -6  11 6360.53 943.121   4
   1   6  11 6572.95 871.353   6
   1   6  12 11918.1 1057.12   6
  -1  -6  12 13722.3 1199.56   4
   1   6  13 4358.49 580.226   6
  -1  -6  14 153.500 144.748   2
   1  -7  13 5291.72 666.361   4
   1  -7  12 21170.1 1416.13   4
   1  -7  11 37930.6 2062.65   4
  -1   7  11 37538.7 1906.35   6
  -1   7  10 2591.89 646.427   6
   1  -7  10 1265.41 675.241   4
   1  -7  10 2573.50 736.058   5
   1  -7   9 12439.8 1300.11   5
  -1   7   9 10952.6 1109.70   6
   1  -7   9 11485.3 1246.06   4
   1  -7   8 26816.8 1742.52   4
  -1   7   8 23186.3 4511.16   3
  -1   7   8 26861.2 1622.57   6
   1  -7   8 26248.2 1711.14   5
  -1   7   7 29064.3 1606.80   6
   1  -7   7 31235.1 1732.26   4
   1  -7   7 30183.4 1706.01   5
  -1   7   6 200274. 11042.1   3
   1   7  -6 190366. 9034.50   1
   1   7  -5 56738.6 4523.11   1
  -1   7   5 65013.4 5946.04   3
   1   7  -4 73325.5 4578.39   1
  -1   7   4 73848.7 5933.13   3
  -1   7   3-334.027 355.464   3
   1   7  -3 1252.49 755.215   1
  -1   7   2 224393. 8832.22   3
   1   7  -2 213608. 6138.24   1
   1   7  -1 59344.8 3006.67   1
  -1   7   1 61625.2 4380.12   3
  -1   7   0 67096.8 4176.62   3
  -1   7  -1 53745.1 3460.08   3
  -1   7  -2 204893. 6046.58   3
  -1   7  -3 1575.51 910.991   1
  -1   7  -4 80025.8 5622.64   1
  -1   7  -5 62586.4 5301.23   1
  -1   7  -6 203294. 10415.9   1
  -1  -7   7 32821.5 1763.74   5
  -1  -7   7 31901.4 1732.22   4
  -1   7  -7 32674.9 4509.09   1
  -1  -7   8 27175.1 1697.09   4
  -1  -7   8 25219.3 1674.35   5
   1   7   8 24066.9 1482.38   6
  -1   7  -9 10549.4 3097.33   1
   1   7   9 10507.2 1033.24   6
  -1  -7   9 10638.7 1137.30   4
   1   7   9 13066.4 3890.27   3
  -1  -7   9 10643.7 1227.28   5
   1   7  10 3621.00 678.270   6
  -1  -7  10 2771.42 649.320   4
   1   7  11 37777.1 1824.35   6
  -1  -7  11 41095.6 2061.21   4
   1   7  12 22475.4 1297.02   6
  -1  -7  12 22579.8 1416.73   4
   1  -8  13 732.530 332.365   4
   1  -8  12 9226.75 939.493   4
   1  -8  11 916.698 624.329   4
   1  -8  10 3987.11 848.604   4
  -1   8  10 4547.69 748.310   6
   1  -8  10 3909.35 884.898   5
  -1   8   9 1832.18 493.885   6
   1  -8   9 1598.47 643.704   4
   1  -8   9 3265.25 825.925   5
   1  -8   8 2964.21 707.338   4
   1  -8   8 2977.08 737.629   5
  -1   8   8 5913.17 3226.29   3
  -1   8   8 2916.82 587.506   6
   1  -8   7 40842.8 2030.30   4
   1  -8   7 40940.7 2056.31   5
  -1   8   7 39717.8 5511.73   3
   1  -8   6 1233.61 422.252   5
   1  -8   6 1591.11 442.639   4
  -1   8   6 590.757 1464.28   3
  -1   8   5 8047.77 2683.83   3
  -1   8   4 11788.1 2504.41   3
  -1   8   3 7767.37 2043.12   3
  -1   8   2 11150.1 2194.13   3
  -1   8   1 1216.14 995.840   3
   1   8  -1 1529.89 548.426   1
   1   8  -1 1170.36 682.738   3
  -1   8   0 5867.74 1338.98   3
  -1   8  -1 3006.50 912.132   3
  -1   8  -2 13835.9 1732.69   3
  -1   8  -2 10411.5 2007.14   1
  -1   8  -3 7824.86 1890.55   1
  -1   8  -4 8786.18 2070.27   1
  -1   8  -5 5818.76 1941.12   1
  -1  -8   6 1314.90 385.046   4
  -1  -8   6 1322.64 431.750   5
  -1  -8   7 40744.3 1975.92   4
  -1   8  -7 46078.5 5292.46   1
  -1  -8   7 42453.1 2066.29   5
  -1  -8   8 3287.74 714.582   4
  -1  -8   8 3585.09 738.054   5
  -1  -8   9 2546.41 659.941   4
  -1  -8   9 2169.66 664.887   5
  -1  -8  10 3821.82 781.398   4
   1   8  10 4711.59 710.874   6
  -1  -8  11 588.104 553.175   4
   1   8  11 999.539 376.637   6
  -1  -8  12 10371.1 960.234   4
  -1  -8  13 710.540 310.000   2
   1  -9  13 375.294 229.612   4
   1  -9  12 1559.29 484.567   4
   1  -9  11 31490.2 1737.24   4
   1  -9  10 30892.8 1860.00   4
   1  -9  10 31991.9 1938.11   5
   1  -9   9 25143.5 1768.81   5
   1  -9   9 24679.9 1742.89   4
   1  -9   8 19.8815 454.613   4
   1  -9   8-369.986 676.383   5
  -1   9   8 220.065 2914.72   3
   1  -9   7 22502.1 1595.94   5
   1  -9   7 26147.9 1689.95   4
  -1   9   7 26355.2 4680.18   3
   1  -9   6 49527.6 2238.16   5
   1  -9   6 48253.4 2128.52   4
  -1   9   6 43502.2 5944.87   3
   1  -9   5 47905.1 2025.75   4
  -1   9   5 49535.7 5716.73   3
   1  -9   5 53009.9 2190.03   5
  -1   9   4 23027.3 3614.12   3
  -1   9   3 32346.7 4105.47   3
  -1   9   2 43523.5 4558.13   3
   1   9  -1 63926.5 4077.56   3
  -1   9   1 55562.1 4704.06   3
  -1   9   0 23817.2 2995.59   3
  -1   9  -1 55326.0 4102.88   3
  -1   9  -2 53551.4 4482.87   1
  -1   9  -3 37381.2 3911.42   1
  -1   9  -4 23054.6 3360.11   1
  -1   9  -5 55400.8 5378.83   1
  -1  -9   5 53101.6 2149.22   5
  -1  -9   6 47359.3 2017.17   4
  -1  -9   6 51429.3 2212.45   5
  -1   9  -6 53464.1 5853.37   1
  -1  -9   7 21321.5 1468.59   4
  -1  -9   7 23113.9 1597.80   5
   1   9   8 2029.95 1760.97   3
  -1  -9   8 526.707 549.664   5
  -1  -9   8 746.692 518.992   4
  -1  -9   9 27337.7 1734.39   4
  -1  -9   9 27987.3 1861.95   5
  -1  -9  10 29341.3 1717.28   4
  -1  -9  11 29716.4 1599.06   4
  -1  -9  12 1109.63 419.837   4
  -1  -9  13 546.611 213.144   2
   1 -10  12 5722.56 622.129   4
   1 -10  11 1486.12 519.704   4
   1 -10  10 2166.11 644.486   4
   1 -10  10 2838.39 740.936   5
   1 -10   9 8673.83 1109.42   4
   1 -10   9 8957.95 1141.79   5
   1 -10   8 2868.62 724.349   4
   1 -10   8 2152.02 668.339   5
   1 -10   7 18831.7 1520.91   5
  -1  10   7 16729.9 4195.86   3
   1 -10   7 19662.7 1474.58   4
   1 -10   6 13479.2 1244.24   5
   1 -10   6 13806.4 1222.91   4
  -1  10   6 15894.1 3461.61   3
   1 -10   5 794.315 435.846   4
   1 -10   5 931.420 438.099   5
  -1  10   5 609.519 1209.87   3
  -1  10   4 20111.8 3638.30   3
   1 -10   4 21458.4 1432.97   5
   1 -10   4 19028.1 1304.19   4
  -1  10   3 23872.8 3756.52   3
  -1  10   2 4604.37 2031.33   3
  -1  10   1 41697.8 4363.95   3
   1  10   0-891.034 969.606   3
  -1  10   0 2997.99 1304.43   3
  -1  10  -1 41832.8 3891.75   3
  -1  10  -2 8218.23 2185.54   1
  -1  10  -3 19559.4 3201.93   1
  -1 -10   4 19627.2 1308.54   5
  -1  10  -4 24388.5 3734.12   1
  -1 -10   5 881.468 384.660   5
  -1 -10   6 13922.4 1251.55   5
   1  10   7 18619.9 4351.39   3
  -1 -10   7 18455.4 1466.17   5
  -1 -10   7 18808.5 1400.07   4
  -1 -10   8 2386.85 585.061   4
  -1 -10   8 1824.50 687.907   5
  -1 -10   9 9067.44 990.561   4
  -1 -10   9 9032.76 1101.28   5
  -1 -10  10 2669.99 629.575   4
  -1 -10  11 2004.79 475.128   4
  -1 -10  12 6475.26 688.609   2
   1 -11  12 2847.84 405.240   4
   1 -11  12 2637.44 380.983   2
   1 -11  11 21718.3 1227.19   4
   1 -11  10 20619.1 1372.49   4
   1 -11  10 19925.3 1461.71   5
   1 -11   9 4154.69 794.690   4
   1 -11   9 4503.31 886.410   5
   1 -11   8 3761.37 761.969   4
   1 -11   8 3725.45 850.240   5
   1 -11   7 23901.5 1698.43   5
   1 -11   7 25880.7 1690.03   4
   1 -11   6 15083.2 1375.31   5
   1 -11   6 16550.6 1323.85   4
  -1  11   6 18177.3 3955.77   3
   1 -11   5 33224.9 1777.28   4
   1 -11   5 30448.7 1831.42   5
  -1  11   5 32163.0 5021.96   3
   1 -11   4 21171.4 1391.38   4
  -1  11   4 20537.7 3761.49   3
   1 -11   4 22385.4 1526.24   5
  -1  11   3 12462.8 2940.25   3
   1 -11   3 15960.8 1298.38   5
  -1  11   2 2977.79 1412.65   3
   1 -11   2 5253.21 779.442   5
   1 -11   1 56041.2 2246.67   5
  -1  11   1 47179.6 4946.12   3
  -1  11   0 188384. 9133.26   3
   1 -11  -1 56725.1 2251.55   5
   1  11   1 53706.3 5104.87   3
   1  11   2 6905.92 2272.77   3
  -1 -11   3 16327.5 1234.68   5
  -1 -11   4 22571.0 1496.18   5
   1  11   5 29657.4 4887.45   3
  -1 -11   5 31182.1 1774.82   5
  -1 -11   6 12151.8 1199.23   5
   1  11   6 9595.06 2785.08   3
  -1 -11   7 21973.7 1458.80   4
  -1 -11   7 25045.8 1701.02   5
  -1 -11   8 3003.20 532.299   4
  -1 -11   8 3405.99 786.441   5
  -1 -11   9 4166.92 681.922   4
  -1 -11   9 3356.02 830.597   5
  -1 -11  10 20718.6 1246.87   4
  -1 -11  11 21977.5 1276.49   2
  -1 -11  11 20359.3 1081.17   4
  -1 -11  12 3204.27 444.275   2
   1 -12  11 867.773 265.394   2
   1 -12  11 960.113 269.724   4
   1 -12  10 6238.10 718.702   4
   1 -12  10 4730.06 747.362   5
   1 -12   9 1015.85 486.709   4
   1 -12   9 513.095 616.632   5
   1 -12   8 12343.4 1180.90   4
   1 -12   8 11935.4 1206.31   5
   1 -12   7 9653.98 1159.36   5
   1 -12   7 10494.3 1096.72   4
   1 -12   6 7849.74 984.513   4
   1 -12   6 7389.01 1057.53   5
   1 -12   5 11007.2 1062.52   4
   1 -12   5 11064.5 1210.40   5
  -1  12   5 10045.7 3560.16   3
   1 -12   4 5087.42 858.229   5
  -1  12   4 2907.54 2164.92   3
   1 -12   4 4385.78 705.670   4
   1 -12   3 10775.8 1108.68   5
  -1  12   3 13981.8 3115.62   3
  -1  12   2 14030.4 3466.68   3
   1 -12   2 12784.3 1190.36   5
  -1 -12  -2 13363.9 1108.38   5
  -1  12   1 14767.5 2988.28   3
   1 -12   1 14174.0 1254.65   5
  -1 -12  -1 12511.1 1076.43   5
  -1 -12   0 213.360 327.995   5
   1 -12   0 128.712 410.278   5
   1 -12  -1 13024.6 1178.98   5
  -1 -12   1 11635.2 1057.56   5
   1  12   2 11520.2 2583.91   3
  -1 -12   2 13753.9 1145.18   5
  -1 -12   3 8984.99 988.523   5
   1  12   3 6790.72 2252.31   3
  -1 -12   4 3816.00 719.695   5
   1  12   4 2074.68 2059.86   3
   1  12   5 11605.6 3144.37   3
  -1 -12   5 11197.7 1130.55   5
  -1 -12   6 6732.87 946.139   5
  -1 -12   7 10144.7 1133.81   5
  -1 -12   8 11641.7 1174.51   5
  -1 -12   9 932.607 417.467   2
  -1 -12   9 464.182 311.238   4
  -1 -12   9 1279.00 537.956   5
  -1 -12  10 5024.33 686.553   2
  -1 -12  11 410.909 220.491   2
   1 -13  10 23601.5 1314.84   5
   1 -13  10 22180.2 1113.94   4
   1 -13   9 5403.08 793.202   5
   1 -13   9 6104.78 733.417   4
   1 -13   8 5400.08 879.549   5
   1 -13   8 3891.95 645.529   4
   1 -13   7 14286.6 1186.38   4
   1 -13   7 13960.1 1313.68   5
   1 -13   6 13921.4 1191.25   4
   1 -13   6 12063.3 1273.05   5
   1 -13   5 6976.90 994.086   5
   1 -13   5 6784.30 837.379   4
  -1 -13  -4 7273.56 919.047   5
   1 -13   4 7218.43 825.511   4
   1 -13   4 7280.47 1034.45   5
  -1  13   4 5120.36 2166.62   3
   1 -13   3 884.354 534.773   5
  -1 -13  -3 1254.28 449.416   5
   1 -13   2 14142.7 1307.12   5
  -1 -13  -2 13638.8 1162.45   5
   1 -13   1 15899.5 1374.78   5
  -1 -13  -1 15905.7 1250.31   5
   1 -13   0 188525. 4458.20   5
  -1 -13   0 183365. 4145.24   5
   1 -13  -1 14790.7 1324.00   5
  -1 -13   1 13925.6 1188.02   5
   1 -13  -2 12772.8 1242.10   5
  -1 -13   2 12263.4 1137.76   5
  -1 -13   3 1243.31 459.371   5
   1  13   3 135.707 308.775   3
   1  13   4 12146.3 2990.02   3
  -1 -13   4 7961.63 964.557   5
  -1 -13   5 6055.22 891.009   5
  -1 -13   6 11534.4 1187.71   5
  -1 -13   7 12394.8 1073.67   2
  -1 -13   7 13593.7 1239.17   5
  -1 -13   8 4981.92 679.300   2
  -1 -13   8 5286.88 825.857   5
  -1 -13   9 6400.02 782.706   5
  -1 -13   9 5966.58 700.910   2
  -1 -13  10 23329.1 1147.39   2
   1 -14   9 902.189 278.857   4
   1 -14   9 1578.84 485.319   5
   1 -14   8 2168.97 636.919   5
   1 -14   8 2683.76 507.913   4
   1 -14   7 12533.8 1039.80   4
   1 -14   7 11766.4 1193.43   5
   1 -14   6 1732.89 487.425   4
   1 -14   6 874.726 546.754   5
   1 -14   5 499.860 494.130   5
  -1 -14  -4 12021.7 1110.32   5
   1 -14   4 9649.00 1146.37   5
  -1 -14  -3 126.099 329.947   5
   1 -14   3-43.3573 462.358   5
   1 -14   2 511.406 457.123   5
  -1 -14  -2 587.548 376.987   5
  -1 -14  -1 15372.2 1297.81   5
   1 -14   1 15309.1 1384.45   5
   1 -14   0 1613.01 649.232   5
  -1 -14   0 1990.09 574.520   5
   1 -14  -1 14806.3 1343.46   5
  -1 -14   1 15070.6 1284.44   5
  -1 -14   2 1279.83 503.040   5
   1 -14  -2 1147.10 578.831   5
   1 -14  -3 120.149 403.640   5
  -1 -14   3 147.559 429.863   5
  -1 -14   4 10933.1 1134.86   5
   1 -14  -4 12553.0 1282.92   5
  -1 -14   5 34.2554 460.245   5
  -1 -14   6 1395.26 593.709   5
  -1 -14   7 11111.6 1076.63   5
  -1 -14   8 2201.30 500.148   5
  -1 -14   9 1565.24 413.690   5
   1 -15   9 2955.56 477.438   5
   1 -15   8 603.806 403.688   5
   1 -15   7 3309.50 673.313   5
   1 -15   6 19680.0 1458.90   5
   1 -15   5 34933.5 1953.23   5
   1 -15   4 11097.2 1192.66   5
   1 -15   3 619.263 564.974   5
  -1 -15  -3 1911.22 514.611   5
   1 -15   2 14374.3 1334.34   5
  -1 -15  -2 14660.7 1219.28   5
   1 -15   1 7796.41 1062.01   5
  -1 -15  -1 6777.24 899.561   5
  -1 -15   0 34489.7 1845.78   5
   1 -15   0 34867.8 2061.61   5
  -1 -15   1 5608.73 815.688   5
   1 -15  -1 5932.50 957.831   5
  -1 -15   2 13876.4 1230.86   5
   1 -15  -2 14078.3 1325.63   5
  -1 -15   3 835.930 419.495   5
   1 -15  -3 1669.61 621.717   5
   1 -15  -4 12734.0 1241.19   5
  -1 -15   4 11428.3 1107.44   5
   1 -15  -5 35046.8 1926.93   5
  -1 -15   5 33484.4 1790.88   5
  -1 -15   6 18260.7 1281.58   5
   1 -15  -6 14315.0 1193.04   5
   1 -15  -7 2088.46 529.401   5
  -1 -15   7 2551.22 549.373   5
  -1 -15   8 800.481 379.363   5
   1 -15  -8 1055.14 257.365   5
   1 -15  -9 608.384 164.651   5
   1 -16   8-99.4952 269.260   5
   1 -16   7 383.863 392.289   5
   1 -16   6 69.7649 410.508   5
   1 -16   5 2325.62 622.277   5
   1 -16   4 994.786 492.812   5
   1 -16   3 5413.25 867.805   5
   1 -16   2 5317.29 891.906   5
  -1 -16  -2 4442.04 675.233   5
   1 -16   1 623.840 504.265   5
  -1 -16  -1 495.205 467.042   5
  -1 -16   0 2979.19 592.228   5
   1 -16   0 2956.91 724.786   5
  -1 -16   1 199.706 271.213   5
   1 -16  -1 323.544 472.431   5
  -1 -16   2 5700.98 795.951   5
   1 -16  -2 4904.12 869.922   5
  -1 -16   3 6536.02 838.989   5
   1 -16  -3 4930.47 809.828   5
  -1 -16   4 1022.10 437.107   5
   1 -16  -4 1108.41 510.211   5
   1 -16  -5 1331.15 466.538   5
  -1 -16   5 2386.79 548.201   5
   1 -16  -6 454.083 300.335   5
  -1 -16   6-48.4554 348.790   5
  -1 -16   7 110.759 255.244   5
   1 -16  -7-224.509 240.787   5
  -1 -16   8 119.224 149.706   5
   1 -16  -8 489.552 153.596   5
   1 -17   7 1004.75 336.249   5
   1 -17   6 9502.15 821.366   5
   1 -17   5 32526.5 1588.53   5
   1 -17   4 10489.1 1003.64   5
   1 -17   3 898.441 483.032   5
   1 -17   2 1984.33 588.150   5
   1 -17   1 8822.51 984.985   5
  -1 -17   0 3629.87 605.203   5
   1 -17   0 2977.05 629.761   5
  -1 -17   1 9100.77 879.751   5
   1 -17  -1 9371.64 999.983   5
  -1 -17   2 2781.07 552.303   5
   1 -17  -2 2496.53 542.806   5
  -1 -17   3 486.755 260.820   5
   1 -17  -3 1639.71 533.140   5
  -1 -17   4 9340.70 847.080   5
   1 -17  -4 9163.31 899.008   5
  -1 -17   5 31329.2 1401.16   5
   1 -17  -5 28699.3 1410.12   5
  -1 -17   6 8780.34 696.403   5
   1 -17  -6 5841.36 613.580   5
  -1 -17   7 696.680 163.927   5
   1 -18   6 1571.97 323.547   5
   1 -18   5 289.141 247.416   5
   1 -18   4 3117.64 525.025   5
   1 -18   3 676.163 344.753   5
   1 -18   2 5908.58 725.536   5
   1 -18   1 1013.80 467.267   5
   1 -18   0 234.883 348.701   5
   1 -18  -1 1659.62 477.784   5
   1 -18  -2 5837.89 688.129   5
  -1 -18   3-618.812 239.970   5
   1 -18  -3 473.878 276.896   5
  -1 -18   4-179.460 124.454   5
   1 -18  -4 2884.88 445.945   5
   1 -18  -5 389.205 180.379   5
   1 -19   4 7577.63 587.091   5
   1 -19   3 452.547 261.932   5
   1 -19   2 2284.44 383.250   5
   1 -19   1 5204.55 590.484   5
   1 -19   0 9038.82 722.935   5
   1 -19  -1 5192.02 573.789   5
   1 -19  -2 1487.24 328.098   5
   1 -19  -3 2.12930 19.2063   5
  -2   0   0 629354. 8707.32   3
  -2   0  -1 3486.06 816.185   1
  -2   0   1 3759.07 852.849   3
  -2   0  -1 3331.59 912.272   3
  -2   0  -2 372409. 7595.81   1
  -2   0   2 358017. 6758.72   3
  -2   0  -3 5413.22 1312.89   1
  -2   0   3 5498.98 1026.48   3
  -2   0  -4 77658.3 4828.42   1
  -2   0   4 82446.4 3851.14   3
  -2   0  -5 59334.6 4833.07   1
  -2   0   5 69987.6 3876.52   3
  -2   0  -6 11632.6 2565.89   1
  -2   0   6 6992.25 1451.15   3
  -2   0  -7 51206.3 5562.74   1
  -2   0  -8 5512.05 2036.75   1
  -2   0   8 7709.86 881.672   4
  -2   0   8 8591.63 911.285   6
   2   0   8 8321.95 896.610   6
  -2   0   9 15599.7 1342.12   4
   2   0   9 17375.6 1322.26   4
  -2   0  -9 18719.4 4062.49   1
  -2   0   9 17333.8 1359.84   6
   2   0   9 17472.0 1373.27   6
  -2   0  10 110244. 3493.28   6
   2   0  10 105475. 3273.27   4
  -2   0 -10 100598. 9200.88   1
   2   0  10 104854. 3392.25   6
  -2   0  11 38368.4 2120.59   6
   2   0  11 37765.7 2103.73   6
   2   0  11 37403.4 1982.93   4
   2   0  12 76.6188 375.079   4
  -2   0  12-509.878 542.255   6
   2   0  12 96.3884 475.263   6
   2   0  13 2096.26 554.192   6
  -2   0  13 1759.08 592.095   6
   2   0  14 263.831 322.369   6
   2  -1  14 11.4010 303.591   6
   2  -1  13 3137.03 634.000   6
  -2   1  13 2769.82 635.764   6
   2  -1  12 1390.70 579.966   4
   2  -1  12 1521.93 631.825   6
  -2   1  12 1150.30 653.494   6
  -2   1  11 7234.14 1043.42   6
   2  -1  11 5880.44 965.477   6
   2  -1  11 6960.21 945.475   4
  -2   1  10 14864.5 1368.96   6
   2  -1  10 16252.4 1420.95   6
   2  -1  10 14995.7 1343.11   4
   2  -1   9 12139.8 1151.41   4
  -2   1   9 11061.0 1163.95   6
   2  -1   9 11376.0 1148.50   6
   2  -1   8 6371.36 895.856   4
  -2   1   8 10379.0 1014.35   6
   2  -1   8 10976.9 1015.76   6
  -2   1   8 11508.3 1057.38   4
  -2  -1  -8 8617.15 2676.12   1
  -2  -1  -7 71750.7 6277.67   1
  -2   1   7 69721.1 4858.18   3
  -2  -1  -6 8191.31 2192.63   1
  -2   1   6 3893.10 1376.74   3
  -2   1   5 5708.23 1430.47   3
  -2  -1  -5 3900.42 1691.16   1
  -2  -1  -4 48709.2 3766.65   1
  -2   1   4 45668.9 3135.18   3
  -2   1   3 83512.4 3910.87   3
  -2  -1  -3 90436.8 4429.34   1
  -2  -1  -2 160680. 4895.20   1
  -2   1   2 159018. 4953.07   3
  -2   1   1 12401.5 1449.00   3
  -2  -1  -1 12933.2 1194.16   1
  -2   1   0 10105.7 1315.61   3
  -2  -1   0 10508.8 1289.87   3
  -2  -1   1 12225.6 1219.98   3
  -2   1  -1 13696.9 1509.88   3
  -2  -1   2 155770. 4075.95   3
  -2   1  -2 158321. 5251.75   1
  -2  -1   3 84463.3 3187.19   3
  -2   1  -3 91471.2 4630.66   1
  -2  -1   4 45181.2 2576.45   3
  -2   1  -4 44363.2 3711.42   1
  -2   1  -5 1627.12 1207.90   1
  -2  -1   5 4760.38 1004.14   3
  -2   1  -6 8466.53 2119.92   1
  -2   1  -7 69171.5 6342.14   1
  -2  -1   8 12793.0 1081.01   6
  -2   1  -8 10593.0 2614.20   1
   2   1   8 10640.3 999.382   6
  -2  -1   8 11907.9 1092.75   4
   2   1   9 11024.7 1120.99   6
  -2  -1   9 11408.8 1122.93   6
  -2  -1   9 10936.1 1146.54   4
  -2   1  -9 10562.1 3023.12   1
   2   1   9 11677.1 1097.90   4
  -2  -1  10 16051.8 1390.95   6
   2   1  10 14778.4 1248.52   4
  -2  -1  10 14566.4 1350.04   4
   2   1  10 15205.8 1395.07   6
  -2   1 -10 16711.4 3656.02   1
   2   1  11 6310.15 1006.02   6
  -2  -1  11 4586.32 834.628   6
   2   1  11 7133.20 901.425   4
   2   1  12 1960.70 705.066   6
  -2  -1  12 738.234 453.490   6
   2   1  13 2806.89 625.471   6
  -2  -1  13 2940.15 592.398   6
   2   1  14 322.919 292.002   6
   2  -2  14 548.042 303.818   6
   2  -2  13 1709.00 481.339   6
  -2   2  13 1619.50 539.803   6
   2  -2  12 5441.97 844.565   6
  -2   2  12 4564.84 915.837   6
  -2   2  11 27519.7 1846.71   6
   2  -2  11 27544.3 1817.18   6
   2  -2  11 28170.9 1778.75   4
   2  -2  10 38093.6 2082.65   4
   2  -2  10 41163.6 2136.95   6
  -2   2  10 41015.3 2197.45   6
   2  -2   9 20924.0 1484.20   4
   2  -2   9 22040.7 1500.42   6
  -2   2   9 21499.1 1526.66   6
  -2  -2  -9 20005.2 4363.76   1
   2  -2   8 3532.01 665.399   4
   2  -2   8 3582.33 656.607   5
  -2  -2  -8 3810.68 2171.53   1
  -2   2   8 3878.23 647.817   6
   2  -2   8 4824.80 713.719   6
  -2   2   7 75877.4 5461.94   3
  -2  -2  -7 68161.0 6210.01   1
   2   2  -6 77500.7 5489.46   1
  -2  -2  -6 70688.0 5770.83   1
  -2   2   6 63612.3 4709.66   3
  -2  -2  -5 54749.2 4531.34   1
  -2   2   5 63708.8 4343.04   3
   2   2  -5 63063.0 4398.90   1
   2   2  -4 37434.7 2952.08   1
  -2  -2  -4 37499.7 3311.27   1
  -2   2   4 37169.3 3112.87   3
  -2  -2  -3 225247. 6860.27   1
   2   2  -3 220257. 5957.80   1
  -2  -2  -2 36141.8 2337.94   1
  -2   2   2 32026.4 2504.10   3
  -2  -2  -1 64064.3 2434.12   1
  -2   2   1 62598.5 3236.33   3
  -2   2   0 924395. 11522.2   3
  -2  -2   0 895085. 4993.09   1
  -2   2  -1 55353.1 2885.17   3
  -2   2  -2 31910.7 2293.79   3
  -2   2  -2 33746.2 2595.62   1
  -2  -2   2 32536.0 1814.72   3
  -2  -2   3 228086. 4587.57   3
  -2   2  -3 229692. 7489.66   1
  -2   2  -4 35481.4 3426.10   1
  -2  -2   4 35375.1 1865.46   3
  -2   2  -5 61016.2 5095.68   1
  -2   2  -6 89274.8 6568.77   1
  -2   2  -7 76417.5 6603.91   1
  -2  -2   8 3368.62 621.910   4
   2   2   8 4147.51 704.699   6
  -2   2  -8 5066.39 2121.66   1
  -2  -2   8 5116.65 676.071   6
  -2   2  -9 16947.3 3548.36   1
   2   2   9 23389.2 1585.03   6
  -2  -2   9 22064.1 1519.62   6
  -2  -2   9 21431.1 1559.96   4
   2   2   9 21738.2 1438.62   4
  -2  -2  10 39590.1 2164.49   4
   2   2  10 38712.3 1882.03   4
  -2   2 -10 44261.7 5969.05   1
  -2  -2  10 39486.8 2062.09   6
   2   2  10 37825.5 2072.28   6
  -2  -2  11 27593.5 1776.52   6
   2   2  11 28315.8 1824.39   6
  -2  -2  11 29561.4 1911.96   4
   2   2  12 5695.93 895.190   6
  -2  -2  12 6758.23 946.685   6
   2   2  13 1398.57 491.348   6
  -2  -2  13 855.892 426.597   6
   2   2  14 172.857 255.163   6
   2  -3  14 770.432 283.054   6
   2  -3  13 1208.09 494.561   4
   2  -3  13 726.014 390.854   6
   2  -3  12 12483.2 1170.59   6
   2  -3  12 14292.9 1242.96   4
  -2   3  12 14141.8 1312.33   6
   2  -3  11 1286.58 631.033   4
  -2   3  11 547.274 561.369   6
   2  -3  11 1106.74 571.555   6
   2  -3  10 2211.82 677.835   4
   2  -3  10 1517.98 603.052   6
  -2   3  10 2139.57 708.090   6
   2  -3   9 2565.79 660.635   4
   2  -3   9 2271.47 593.906   6
  -2   3   9 3119.86 690.350   6
   2  -3   8 15724.9 1248.19   4
   2  -3   8 14136.7 1179.53   5
   2  -3   8 13969.9 1123.84   6
  -2   3   8 14599.4 2758.45   3
  -2   3   8 14746.2 1211.37   6
  -2  -3  -8 10815.4 2625.36   1
  -2  -3  -7 8270.50 2423.89   1
  -2   3   7 6501.21 2052.31   3
   2   3  -6 8350.03 1813.65   1
  -2  -3  -6 6130.30 2014.98   1
  -2   3   6 6135.36 1933.94   3
   2   3  -5 34114.5 3257.51   1
  -2  -3  -5 24323.7 3067.10   1
  -2   3   5 24737.3 2988.23   3
  -2   3   4 56691.5 4113.47   3
  -2  -3  -4 55860.3 4053.21   1
   2   3  -4 63416.9 3732.07   1
  -2   3   3 30246.0 2942.75   3
   2   3  -3 32139.1 2206.69   1
  -2  -3  -3 32764.9 2659.78   1
  -2   3   2 255689. 7533.92   3
  -2  -3  -2 260854. 6083.07   1
  -2  -3  -1 314300. 5124.56   1
  -2   3   1 338376. 7998.44   3
  -2   3   0 17000.0 1844.13   3
  -2   3  -1 336415. 7306.15   3
  -2   3  -2 239706. 6182.78   3
  -2   3  -3 32047.6 2976.46   1
  -2   3  -4 67735.1 4786.49   1
  -2   3  -5 28801.4 3545.46   1
  -2   3  -6 9066.53 2290.94   1
  -2   3  -7 15805.0 3051.82   1
  -2  -3   8 13782.3 1172.44   4
  -2  -3   8 16105.1 1181.94   6
   2   3   8 15327.4 1189.40   6
   2   3   9 2443.72 627.201   6
  -2  -3   9 2340.92 641.843   4
  -2  -3   9 2429.70 600.884   6
  -2  -3  10 2130.44 568.243   6
  -2  -3  10 1830.27 695.750   4
   2   3  10 2019.57 685.683   6
  -2  -3  11 1612.64 763.498   4
  -2  -3  11 663.898 476.042   6
   2   3  11 2108.60 728.819   6
   2   3  12 13455.2 1222.57   6
  -2  -3  12 11495.5 1089.99   6
   2   3  13 490.196 420.583   6
   2   3  14 320.257 284.459   6
   2  -4  14 2439.52 330.824   6
   2  -4  13 6339.29 690.687   6
   2  -4  13 5834.10 729.033   4
  -2   4  12 4731.82 829.568   6
   2  -4  12 4850.18 739.024   6
   2  -4  12 5245.62 822.580   4
   2  -4  11 35883.2 2035.50   4
   2  -4  11 38933.3 2005.65   6
  -2   4  11 35937.7 2106.60   6
   2  -4  10 12853.9 1293.44   4
  -2   4  10 13154.1 1329.46   6
   2  -4  10 13004.8 1223.55   6
   2  -4   9 20073.7 1530.48   4
  -2   4   9 20536.3 1531.40   6
   2  -4   9 20046.1 1463.20   6
   2  -4   9 19127.3 1483.47   5
   2  -4   8 4773.69 782.331   4
  -2   4   8 4914.39 1974.44   3
   2  -4   8 4032.45 646.222   6
   2  -4   8 3545.98 680.265   5
  -2   4   8 3669.64 686.592   6
   2   4  -7 19836.9 3098.13   1
  -2   4   7 12413.4 2908.07   3
  -2   4   6 31933.5 3912.76   3
   2   4  -6 37128.2 3663.63   1
  -2  -4  -6 33477.2 4086.93   1
   2   4  -5 253422. 8509.35   1
  -2   4   5 238742. 9645.72   3
  -2  -4  -5 232143. 9225.08   1
  -2   4   4 196621. 8159.81   3
   2   4  -4 195036. 6493.36   1
  -2  -4  -4 181584. 7229.30   1
  -2  -4  -3 44012.9 3080.53   1
   2   4  -3 45192.9 2585.75   1
  -2   4   3 41376.1 3589.10   3
  -2   4   2 76622.7 4448.11   3
   2   4  -2 75335.5 2335.08   1
  -2   4   1 146508. 5710.75   3
  -2   4   0 40780.3 2899.35   3
  -2   4  -1 157716. 5282.74   3
  -2   4  -2 66313.5 3358.79   3
  -2   4  -3 44047.6 2773.96   3
  -2   4  -3 41575.5 3546.57   1
  -2   4  -4 185535. 8120.23   1
  -2   4  -5 240505. 10162.9   1
  -2   4  -6 32718.9 4292.54   1
  -2   4  -7 12540.9 2738.93   1
  -2   4  -8 1832.36 1725.52   1
   2   4   8 3676.70 635.919   6
  -2  -4   8 3643.75 607.116   6
  -2  -4   8 5615.47 805.860   4
  -2   4  -9 19673.1 4334.07   1
  -2  -4   9 20051.9 1388.50   6
   2   4   9 20033.9 1464.94   6
  -2  -4   9 20622.4 1530.01   4
  -2  -4  10 16413.0 1338.86   6
   2   4  10 15281.5 1357.83   6
  -2  -4  10 14727.6 1369.29   4
   2   4  11 33855.8 1922.89   6
  -2  -4  11 34849.0 1830.96   6
  -2  -4  11 35997.0 2041.70   4
  -2  -4  12 3658.39 655.158   6
   2   4  12 4247.08 749.585   6
   2   4  13 5496.89 722.796   6
   2   4  14 2152.07 410.362   6
   2  -5  13 1980.90 417.292   6
   2  -5  13 1837.44 494.565   4
   2  -5  12 16877.0 1200.27   6
  -2   5  12 16730.7 1321.14   6
   2  -5  12 17556.9 1387.75   4
   2  -5  11 3333.94 798.224   4
  -2   5  11 3207.28 776.310   6
   2  -5  11 3425.50 655.965   6
   2  -5  10 428.100 512.239   4
   2  -5  10-179.452 440.146   6
  -2   5  10 680.590 559.239   6
   2  -5   9 3406.95 833.876   4
   2  -5   9 5108.56 821.178   5
  -2   5   9 4261.60 801.942   6
   2  -5   9 4618.88 752.538   6
   2  -5   8 23408.2 1569.64   4
  -2   5   8 23058.0 1524.01   6
   2  -5   8 20742.1 1432.28   5
   2  -5   8 21497.6 1401.91   6
  -2   5   8 23969.5 3984.05   3
   2   5  -7 22018.3 3150.43   1
   2  -5   7 18131.5 1300.19   4
   2  -5   7 18660.5 1316.56   5
  -2   5   7 19606.9 3481.08   3
   2   5  -6 13853.7 2250.87   1
  -2   5   6 13582.4 2897.36   3
  -2   5   5 16019.8 2816.04   3
   2   5  -5 16338.7 2207.87   1
   2   5  -4 45114.9 3122.14   1
  -2   5   4 37902.0 3946.89   3
   2   5  -3 17340.1 1622.57   1
  -2   5   3 11355.5 2215.11   3
  -2   5   2 57655.8 4100.66   3
   2   5  -2 51147.0 1909.66   1
  -2   5   1 3982.77 1251.59   3
  -2   5   0-59.0186 683.892   3
  -2   5  -1 4166.36 1000.83   3
  -2   5  -2 52713.5 3160.23   3
  -2   5  -3 19157.0 1847.25   3
  -2   5  -3 15394.4 2390.25   1
  -2   5  -4 42894.7 4079.69   1
  -2   5  -5 14083.0 2711.41   1
  -2   5  -6 14793.6 3067.22   1
  -2   5  -7 17907.6 3399.78   1
  -2  -5   7 16960.2 1263.68   5
  -2  -5   8 23742.1 1546.81   4
  -2  -5   8 23504.2 1553.59   5
   2   5   8 23910.7 1502.55   6
  -2   5  -8 20384.7 3899.05   1
   2   5   9 4100.62 703.346   6
  -2  -5   9 4125.43 775.531   4
   2   5  10 561.135 483.586   6
  -2  -5  10 634.860 526.197   4
  -2  -5  10 473.783 371.881   6
   2   5  11 3416.44 772.542   6
  -2  -5  11 2850.30 719.557   4
  -2  -5  11 1602.14 531.089   6
   2   5  12 18195.0 1304.31   6
   2   5  13 1950.58 416.586   6
  -2  -5  13 1614.24 429.885   2
   2  -6  13 6523.79 720.922   4
   2  -6  12 14450.3 1229.18   4
   2  -6  12 12281.1 932.409   6
   2  -6  11 25047.3 1479.35   6
   2  -6  11 31138.3 1893.96   4
  -2   6  11 29248.4 1826.03   6
  -2   6  10 405.500 548.279   6
   2  -6  10-19.9491 463.780   5
   2  -6  10 692.685 460.048   6
   2  -6  10 390.412 545.173   4
   2  -6   9 30061.0 1891.55   4
  -2   6   9 27093.3 1800.35   6
   2  -6   9 28634.4 1792.34   5
   2  -6   9 29764.6 1676.62   6
   2  -6   8 2387.28 635.558   5
  -2   6   8 3511.05 659.065   6
   2  -6   8 2229.78 678.039   4
   2  -6   8 3200.89 571.475   6
  -2   6   7 234.669 144.432   6
   2  -6   7 1061.67 479.561   4
   2  -6   7 1079.90 420.211   5
  -2   6   6 160461. 9595.05   3
  -2   6   5 63519.7 5649.98   3
  -2   6   4 102526. 6796.12   3
  -2   6   3 8004.94 2070.92   3
  -2   6   2 143563. 6976.13   3
  -2   6   1 18137.5 2458.17   3
  -2   6   0 70777.7 4329.52   3
  -2   6  -1 17273.9 2113.61   3
  -2   6  -2 145361. 5589.88   3
  -2   6  -3 10500.8 1491.07   3
  -2   6  -3 5584.62 1623.12   1
  -2   6  -4 119076. 6974.14   1
  -2   6  -5 51773.3 5128.86   1
  -2   6  -6 155402. 9438.34   1
  -2  -6   7 1373.88 395.925   4
  -2  -6   7 2056.03 515.283   5
   2   6   8 2737.89 549.411   6
  -2  -6   8 4022.59 683.127   4
  -2   6  -8 1315.81 1201.51   1
  -2  -6   8 2498.92 643.437   5
  -2  -6   9 30405.1 1823.57   4
   2   6   9 29424.5 1704.31   6
  -2  -6  10 960.555 627.404   4
   2   6  10 439.889 374.199   6
   2   6  11 28995.2 1663.33   6
  -2  -6  11 29356.1 1758.52   4
   2   6  12 13177.1 1047.96   6
   2   6  13 5349.86 588.103   6
  -2  -6  13 7174.08 733.990   2
   2  -7  13 5426.91 643.215   4
   2  -7  12 11032.2 1075.60   4
   2  -7  11 91.7105 516.676   4
   2  -7  10 3228.38 845.086   4
  -2   7  10 2274.35 651.864   6
   2  -7  10 2448.11 734.168   5
   2  -7   9 2512.84 792.553   4
  -2   7   9 3068.26 725.448   6
   2  -7   9 3755.42 791.334   5
   2  -7   8 6927.25 959.362   4
  -2   7   8 8203.64 997.321   6
   2  -7   8 8127.16 1030.92   5
   2  -7   7 18489.7 1396.66   4
  -2   7   7 17430.5 3865.09   3
   2  -7   7 18145.1 1350.39   5
  -2   7   7 16067.5 1266.20   6
   2  -7   6 1196.82 427.241   5
  -2   7   6 748.796 1334.33   3
   2  -7   6 460.869 365.578   4
  -2   7   5 10004.0 2539.34   3
  -2   7   4 32274.7 4136.62   3
  -2   7   3 45933.6 4475.44   3
  -2   7   2 84522.8 5790.20   3
  -2   7   1 20638.2 2747.88   3
  -2   7   0 4283.17 1271.22   3
  -2   7  -1 19316.7 2382.04   3
  -2   7  -2 86073.8 4510.56   3
  -2   7  -3 45570.3 4275.71   1
  -2   7  -3 44254.1 3081.72   3
  -2   7  -4 29857.5 3618.59   1
  -2   7  -5 10905.7 2469.85   1
  -2   7  -6 3432.13 1925.13   1
  -2  -7   7 17744.0 1314.88   4
  -2   7  -7 14666.2 3334.06   1
  -2  -7   7 18958.9 1373.26   5
  -2  -7   8 8059.09 951.617   4
  -2  -7   8 8275.66 1017.53   5
  -2  -7   9 3648.68 716.396   4
   2   7   9 3643.54 636.150   6
  -2  -7   9 3043.07 741.735   5
  -2  -7  10 2086.86 612.911   4
   2   7  10 2621.06 599.458   6
   2   7  11-36.0753 235.498   6
  -2  -7  11 437.291 449.583   4
   2   7  12 10841.0 878.585   6
  -2  -7  13 5473.58 622.995   2
   2  -8  13 1339.87 350.651   4
   2  -8  12 4949.24 700.669   4
   2  -8  11 40619.4 2018.30   4
   2  -8  10 8483.82 1143.67   4
   2  -8  10 9194.33 1134.61   5
   2  -8   9 7367.49 1109.53   4
   2  -8   9 8356.46 1065.28   5
   2  -8   8 7037.26 1038.54   4
  -2   8   8 6992.81 918.014   6
  -2   8   8 9844.18 2897.49   3
   2  -8   8 7263.00 1007.15   5
   2  -8   7 5332.43 870.361   4
   2  -8   7 7082.75 949.591   5
  -2   8   7 5901.14 787.859   6
   2  -8   6 62876.3 2425.18   4
   2  -8   6 61497.7 2382.47   5
  -2   8   6 57062.2 6464.66   3
  -2   8   5 62056.3 6360.32   3
  -2   8   4 105177. 7741.30   3
  -2   8   3 1437.67 874.770   3
  -2   8   2 76088.0 5749.42   3
  -2   8   1 55046.3 4715.75   3
  -2   8   0 11722.6 2195.53   3
  -2   8  -1 56903.5 4285.98   3
  -2   8  -2 63395.3 4193.49   3
  -2   8  -3 760.626 1266.96   1
  -2   8  -4 109059. 7295.22   1
  -2   8  -5 67573.5 6182.66   1
  -2   8  -6 66251.2 6434.18   1
  -2  -8   6 58616.9 2288.78   5
  -2  -8   7 6789.80 846.627   4
  -2  -8   7 6341.02 869.558   5
  -2  -8   8 5514.80 797.120   4
  -2  -8   8 5558.33 881.311   5
  -2   8  -8 7102.63 3318.55   1
  -2  -8   9 9808.49 1154.45   5
  -2  -8   9 10341.7 1082.59   4
  -2  -8  10 10338.7 1088.25   4
  -2  -8  11 39957.4 1861.98   4
  -2  -8  12 4196.08 692.399   2
  -2  -8  13 722.737 309.956   2
   2  -9  13 1094.89 238.612   4
   2  -9  12 7795.74 779.368   4
   2  -9  11 2115.56 627.824   4
   2  -9  10 2300.42 713.824   4
   2  -9  10 3189.54 748.053   5
   2  -9   9 7666.88 1038.43   5
   2  -9   9 7997.85 1066.23   4
   2  -9   8 671.123 620.732   5
   2  -9   8-11.6015 456.970   4
   2  -9   7 20672.1 1532.41   4
   2  -9   7 19054.6 1488.38   5
  -2   9   7 21855.7 4093.58   3
   2  -9   6 17929.1 1353.97   4
  -2   9   6 19452.3 3813.62   3
   2  -9   6 16643.8 1341.10   5
   2  -9   5 1572.56 462.560   5
   2  -9   5 1564.39 468.258   4
  -2   9   4 16968.3 3138.91   3
  -2   9   3 4688.93 1867.09   3
  -2   9   2 11196.8 2364.58   3
  -2   9   1 12042.2 2569.68   3
  -2   9   0 1038.35 1036.68   3
  -2   9  -1 13679.0 2207.53   3
  -2   9  -3 4120.28 1772.00   1
  -2   9  -4 11179.2 2366.07   1
  -2   9  -5 1422.75 1528.56   1
  -2  -9   5 1370.81 453.791   5
  -2  -9   6 18555.4 1359.94   5
  -2   9  -6 14696.9 3316.61   1
  -2  -9   7 20531.7 1508.04   5
  -2   9  -7 23532.8 4606.77   1
  -2  -9   8 369.982 469.803   5
  -2  -9   8-511.573 382.454   4
  -2  -9   9 7988.38 1055.27   5
  -2  -9   9 7499.34 884.141   4
  -2  -9  10 1914.22 508.841   4
  -2  -9  11 2227.86 531.367   4
  -2  -9  12 7249.56 754.668   2
  -2  -9  13 1017.39 245.719   2
   2 -10  12 1392.08 374.639   4
   2 -10  11 18706.9 1265.18   4
   2 -10  10 18807.2 1429.47   4
   2 -10  10 19589.7 1475.77   5
   2 -10   9 12451.8 1245.59   4
   2 -10   9 13379.7 1284.98   5
   2 -10   8-34.5847 601.676   5
   2 -10   8 137.751 445.866   4
   2 -10   7 27698.8 1787.74   4
   2 -10   7 28710.9 1862.73   5
  -2  10   7 27573.6 5062.17   3
   2 -10   6 63252.4 2548.64   4
  -2  10   6 64735.2 7228.01   3
   2 -10   6 61115.2 2568.28   5
   2 -10   5 27593.6 1659.17   4
  -2  10   5 31993.3 5210.41   3
   2 -10   5 28418.5 1756.27   5
   2 -10   4 17732.2 1357.95   5
   2 -10   4 19528.8 1345.38   4
  -2  10   4 17327.6 3537.17   3
   2 -10   3 16648.5 1247.33   5
  -2  10   3 17279.3 3168.15   3
  -2  10   2 8046.31 2153.80   3
  -2  10   1 94524.2 6880.38   3
  -2  10   0 182611. 8932.20   3
  -2  10  -1 91841.6 5967.43   3
  -2  10  -2 6567.83 1993.40   1
  -2  10  -3 20054.8 3382.84   1
  -2 -10   4 19460.1 1295.25   5
  -2  10  -4 21515.3 3722.35   1
  -2 -10   5 26047.1 1563.23   5
  -2  10  -5 32985.6 4634.88   1
  -2 -10   6 61000.6 2460.53   5
  -2  10  -6 60462.0 6605.38   1
  -2 -10   7 30373.8 1819.45   5
  -2 -10   8 712.374 265.330   4
  -2 -10   8-22.0112 454.569   5
  -2 -10   9 11259.5 1061.07   4
  -2 -10   9 12784.1 1270.38   5
  -2 -10  10 17440.0 1178.73   4
  -2 -10  11 19073.7 1298.99   2
  -2 -10  12 1935.14 422.300   2
   2 -11  12 1388.73 295.516   4
   2 -11  11 1148.33 409.543   4
   2 -11  10 5380.75 796.745   4
   2 -11  10 5508.39 840.965   5
   2 -11   9 5064.45 857.637   4
   2 -11   9 3503.22 786.781   5
   2 -11   8 9022.40 1111.46   4
   2 -11   8 10147.3 1242.24   5
   2 -11   7 11273.0 1226.57   4
   2 -11   7 9157.70 1143.25   5
   2 -11   6 8119.99 996.683   4
   2 -11   6 7800.40 1074.95   5
   2 -11   5 7979.45 990.596   4
   2 -11   5 8054.40 1005.60   5
  -2  11   4 291.285 569.408   3
   2 -11   4 1691.54 617.206   5
   2 -11   4 1551.04 489.752   4
   2 -11   3 6710.08 813.935   4
   2 -11   3 7207.20 905.742   5
  -2  11   3 7902.05 2451.73   3
   2 -11   2 12059.1 1124.30   5
  -2  11   2 7965.36 2492.49   3
   2 -11   1 4238.48 699.818   5
  -2  11   1 4811.23 1871.47   3
   2 -11   0 12086.2 1119.08   5
  -2  11   0 16765.9 2860.07   3
  -2  11  -2 7206.71 2331.67   1
  -2 -11   3 6387.89 759.311   5
  -2  11  -3 3074.28 1318.45   1
  -2  11  -4 4736.39 2097.37   1
  -2 -11   4 887.338 336.197   5
  -2 -11   5 7633.11 902.048   5
  -2 -11   5 8849.33 969.177   2
  -2 -11   6 7203.14 917.961   5
  -2 -11   7 11766.8 1184.08   5
  -2 -11   8 8949.25 1064.40   5
  -2 -11   9 4851.47 818.351   5
  -2 -11   9 4303.23 815.705   2
  -2 -11  10 4818.52 737.670   2
  -2 -11  11 945.904 371.301   2
  -2 -11  12 2255.37 375.247   2
   2 -12  11 14712.6 874.862   4
   2 -12  10 22461.4 1305.83   4
   2 -12  10 23724.2 1414.97   5
   2 -12   9 4205.27 762.712   4
   2 -12   9 5183.43 811.801   5
   2 -12   8 5343.64 925.803   5
   2 -12   8 4831.55 851.074   4
   2 -12   7 12719.5 1262.60   4
   2 -12   7 13512.9 1306.94   5
   2 -12   6 1895.41 606.891   4
   2 -12   6 1632.57 670.520   5
   2 -12   5 17084.7 1350.80   4
   2 -12   5 15257.5 1405.88   5
  -2  12   5 19087.4 4332.78   3
   2 -12   4 36867.2 1957.30   4
   2 -12   4 37039.5 2066.16   5
  -2  12   4 32823.1 5242.09   3
  -2  12   3 8675.35 2965.66   3
   2 -12   3 10954.8 1051.12   4
   2 -12   3 10041.5 1103.23   5
   2 -12   2 7466.38 870.514   4
  -2  12   2 7155.45 2482.37   3
   2 -12   2 7642.37 977.599   5
   2 -12   1 17708.1 1397.94   5
  -2  12   1 14643.5 3102.48   3
   2 -12   0 115773. 3436.66   5
   2 -12  -1 17285.3 1389.25   5
  -2  12  -1 19611.7 3723.32   1
   2  12   2 9719.68 2693.68   3
  -2 -12   3 9632.71 924.291   5
  -2 -12   4 35906.7 1840.53   5
  -2 -12   5 17546.4 1318.36   2
  -2 -12   5 18247.4 1365.44   5
  -2 -12   6 2686.11 626.837   2
  -2 -12   6 2231.89 592.089   5
  -2 -12   7 12205.5 1174.84   2
  -2 -12   7 12385.4 1186.22   5
  -2 -12   8 4425.83 766.140   5
  -2 -12   8 3993.03 743.366   2
  -2 -12   9 4253.08 706.809   2
  -2 -12   9 4651.45 775.438   5
  -2 -12  10 22212.5 1294.59   2
  -2 -12  11 14299.5 874.326   2
   2 -13  10 1007.72 339.983   4
   2 -13  10 596.991 374.148   5
   2 -13   9 92.4084 428.613   5
   2 -13   9 351.936 365.943   4
   2 -13   8 1520.19 524.702   4
   2 -13   8 1849.75 641.543   5
   2 -13   7 3897.29 863.017   5
   2 -13   7 3483.86 690.292   4
   2 -13   6 278.043 396.946   4
   2 -13   6 149.641 544.261   5
   2 -13   5 9702.41 1057.23   4
   2 -13   5 8257.04 1062.98   5
   2 -13   4 12641.8 1141.46   4
   2 -13   4 12599.7 1297.02   5
   2 -13   3 7164.17 909.359   4
  -2  13   3 7110.24 2635.68   3
   2 -13   3 6484.15 983.361   5
   2 -13   2 13051.4 1121.07   4
   2 -13   2 13847.1 1321.05   5
  -2  13   2 12638.9 2958.19   3
   2 -13   1 44492.2 2294.75   5
   2 -13   0 15536.1 1400.09   5
   2 -13  -1 45388.5 2266.22   5
   2 -13  -2 16067.9 1403.51   5
  -2 -13   2 13230.2 1125.19   5
  -2 -13   3 6706.74 821.096   5
   2  13   3 5149.23 3020.96   3
  -2 -13   4 12108.0 1131.01   5
  -2 -13   5 8567.50 979.160   5
  -2 -13   6 397.912 367.611   2
  -2 -13   6 264.201 380.659   5
  -2 -13   7 2778.89 560.930   2
  -2 -13   7 3632.82 682.674   5
  -2 -13   8 2009.90 560.514   5
  -2 -13   8 1971.04 476.657   2
  -2 -13   9 292.839 331.455   2
  -2 -13  10 614.204 299.302   2
   2 -14   9 2620.63 464.923   4
   2 -14   9 3238.08 583.286   5
   2 -14   8-733.445 416.204   4
   2 -14   8 2.15880 425.451   5
   2 -14   7 12306.6 1208.69   5
   2 -14   7 10673.1 992.463   4
   2 -14   6 33723.9 1762.82   4
   2 -14   6 39952.8 2117.35   5
   2 -14   5 31951.1 1757.71   4
   2 -14   5 32138.6 1942.86   5
   2 -14   4 8135.21 927.546   4
   2 -14   4 7324.01 1094.59   5
   2 -14   3 206.724 311.615   4
   2 -14   3 253.507 567.202   5
   2 -14   2 3994.12 651.994   4
   2 -14   2 3435.10 820.038   5
   2 -14   1 11623.9 1252.94   5
   2 -14   0 161378. 4331.18   5
   2 -14  -1 11708.9 1278.45   5
   2 -14  -2 2278.09 715.565   5
  -2 -14   3-517.933 361.936   5
   2 -14  -3 414.040 469.659   5
  -2 -14   4 9671.99 983.857   5
   2 -14  -4 9271.46 1135.80   5
  -2 -14   5 31829.3 1729.96   5
  -2 -14   6 34207.2 1768.43   5
  -2 -14   7 10012.2 955.108   5
  -2 -14   8 273.760 184.982   2
  -2 -14   8 443.363 349.382   5
  -2 -14   9 7.98475 115.659   2
   2 -14 -10 2945.83 387.088   5
   2 -15   9 3233.15 480.099   5
   2 -15   8 7.17078 368.604   5
   2 -15   8 162.957 211.869   4
   2 -15   7 4061.87 540.781   4
   2 -15   7 3727.98 709.756   5
   2 -15   6 1158.50 595.033   5
   2 -15   6 640.153 397.684   4
   2 -15   5 2500.92 459.023   4
   2 -15   5 734.563 607.510   5
   2 -15   4 2818.59 575.208   4
   2 -15   4 3144.05 725.376   5
   2 -15   3 5649.46 941.625   5
   2 -15   2 274.125 557.591   5
   2 -15   1 248.986 568.647   5
   2 -15   0-170.677 590.085   5
   2 -15  -1 1722.53 648.184   5
   2 -15  -2 887.739 645.765   5
   2 -15  -3 6765.82 993.830   5
  -2 -15   3 6158.48 767.330   5
   2 -15  -4 2764.68 671.848   5
  -2 -15   4 2784.87 568.718   5
   2 -15  -5 1727.65 618.353   5
  -2 -15   5 2840.77 571.528   5
  -2 -15   6 825.296 429.451   5
   2 -15  -6 757.284 437.838   5
  -2 -15   7 4034.31 601.585   5
   2 -15  -7 3213.73 638.557   5
   2 -15  -8 343.392 314.337   5
   2 -15  -9 622.900 215.420   5
   2 -16   8 2935.10 459.774   5
   2 -16   7 4733.96 663.175   5
   2 -16   6 13236.7 1106.92   5
   2 -16   5 24975.9 1576.56   5
   2 -16   4 2788.85 714.945   5
   2 -16   3 2517.23 733.922   5
   2 -16   2 19160.7 1507.41   5
   2 -16   1 8368.37 1096.94   5
   2 -16   0 185.250 531.051   5
   2 -16  -1 8689.72 1077.33   5
   2 -16  -2 18977.1 1506.46   5
   2 -16  -3 5186.35 864.307   5
   2 -16  -4 2183.24 637.196   5
   2 -16  -5 23105.7 1504.49   5
  -2 -16   5 23707.4 1267.09   5
   2 -16  -6 10816.7 989.017   5
  -2 -16   6 11413.9 820.086   5
  -2 -16   7-103.119 199.869   5
   2 -16  -7 2908.28 494.158   5
   2 -16  -8 1220.81 294.668   5
   2 -17   7 471.235 281.548   5
   2 -17   6 303.988 312.259   5
   2 -17   5 653.086 420.367   5
   2 -17   4 6456.99 851.902   5
   2 -17   3 3769.99 695.649   5
   2 -17   2 5858.88 843.585   5
   2 -17   1 3018.24 684.301   5
   2 -17   0 5311.48 855.589   5
   2 -17  -1 3218.52 723.303   5
   2 -17  -2 5258.45 807.676   5
   2 -17  -3 3234.63 678.760   5
   2 -17  -4 5038.07 729.757   5
   2 -17  -5 894.408 393.020   5
   2 -17  -6 755.383 337.168   5
   2 -17  -7-142.763 141.221   5
   2 -18   6 5812.27 534.478   5
   2 -18   5 21325.8 1099.86   5
   2 -18   4 14733.4 1011.11   5
   2 -18   3 725.437 383.316   5
   2 -18   2 1354.72 461.569   5
   2 -18   1 8823.94 909.470   5
   2 -18   0 18270.7 1228.28   5
   2 -18  -1 9047.32 896.654   5
   2 -18  -2 1201.37 417.039   5
   2 -18  -3 803.483 390.334   5
   2 -18  -4 13182.4 914.243   5
   2 -18  -5 19089.2 974.455   5
   2 -19   4 2362.93 354.401   5
   2 -19   3 1831.46 384.124   5
   2 -19   2 3232.41 480.471   5
   2 -19   1 2518.93 461.179   5
   2 -19   0-94.4945 236.683   5
   2 -19  -1 2396.56 408.223   5
   2 -19  -2 3157.19 439.022   5
   2 -19  -3 1047.66 261.309   5
  -3   0   0 265.877 557.298   3
  -3   0   1 525813. 9781.86   3
  -3   0  -1 516852. 10352.5   3
  -3   0  -2 372.872 770.680   1
  -3   0   2-54.1150 639.624   3
  -3   0  -3 1807.85 919.100   1
  -3   0   3 1051.18 596.752   3
  -3   0   4 37044.9 2910.10   3
  -3   0  -4 36150.1 3508.15   1
  -3   0  -5 610.112 944.324   1
  -3   0   5 1829.95 743.179   3
  -3   0   6 2144.94 769.508   3
  -3   0  -6 617.556 1300.42   1
  -3   0  -7 42519.2 5121.74   1
   3   0   8 11460.1 1029.38   4
   3   0   8 10658.7 1051.99   6
  -3   0   8 10338.0 1032.62   6
  -3   0   8 11719.9 1095.73   4
   3   0   9 9510.24 1009.75   4
  -3   0  -9 9130.36 2555.17   1
   3   0   9 9778.63 1086.01   6
  -3   0   9 9976.32 1085.18   6
  -3   0  10 6136.29 973.297   6
   3   0  10 5720.75 845.588   4
   3   0  10 5606.93 923.937   6
  -3   0  11 4217.77 843.229   6
   3   0  11 3858.55 830.350   6
   3   0  11 6004.53 837.676   4
   3   0  12 184.377 491.601   6
   3   0  12 437.301 339.419   4
  -3   0  12 378.743 431.748   6
   3   0  13 5219.50 724.621   6
   3   0  14 272.261 265.831   6
   3  -1  14 2548.24 409.083   6
   3  -1  13 5536.41 747.581   6
   3  -1  12 4201.10 782.605   6
   3  -1  12 3781.96 642.208   4
  -3   1  12 3913.28 832.010   6
   3  -1  11 13171.1 1305.71   6
   3  -1  11 12759.9 1191.51   4
  -3   1  11 13416.0 1352.44   6
   3  -1  10 34083.0 1884.87   4
   3  -1  10 31617.6 1916.55   6
  -3   1  10 30307.7 1938.13   6
   3  -1   9 14713.5 1264.29   4
  -3   1   9 15208.9 1340.43   6
   3  -1   9 14448.4 1279.43   6
  -3  -1  -9 13161.3 3519.77   1
   3  -1   8 21068.8 1377.42   4
  -3  -1  -8 23030.0 4080.27   1
   3  -1   8 22248.1 1436.58   6
  -3  -1  -7 89581.8 7388.21   1
  -3  -1  -6 74751.3 6054.01   1
  -3   1   6 70825.3 4914.87   3
  -3   1   5 10173.2 1884.97   3
  -3  -1  -5 9588.15 2142.22   1
  -3   1   4 75400.3 4439.62   3
  -3  -1  -4 73544.3 4905.93   1
  -3  -1  -3 34578.3 2977.34   1
  -3   1   3 34984.5 2892.68   3
  -3   1   2 159422. 5809.88   3
  -3  -1  -2 164127. 5552.18   1
  -3  -1  -1 144123. 4342.58   1
  -3   1   1 136833. 5248.75   3
  -3   1   0 731587. 12022.6   3
  -3  -1   0 716610. 11606.3   3
  -3  -1   1 146528. 5096.80   3
  -3   1  -1 144774. 5489.41   3
  -3   1  -2 159814. 5848.07   1
  -3  -1   2 170292. 5447.77   3
  -3   1  -2 156845. 5942.56   3
  -3   1  -3 33262.9 3142.33   1
  -3  -1   3 39273.9 2689.24   3
  -3  -1   4 76465.0 3841.56   3
  -3   1  -4 73823.9 5153.46   1
  -3  -1   5 8301.84 1327.95   3
  -3   1  -5 10561.3 2383.73   1
  -3   1  -6 81632.4 6484.34   1
  -3   1  -7 94054.1 7534.64   1
  -3   1  -8 26187.2 4320.86   1
  -3  -1   8 21548.2 1443.95   6
   3   1   8 21094.3 1397.12   6
  -3  -1   8 22473.2 1480.15   4
  -3   1  -9 17743.5 3807.70   1
  -3  -1   9 15425.7 1340.10   4
   3   1   9 15653.0 1334.54   6
  -3  -1   9 17628.0 1403.65   6
   3   1   9 15551.5 1222.20   4
  -3  -1  10 31075.6 1895.99   6
   3   1  10 34076.3 1980.65   6
   3   1  10 32514.5 1732.01   4
   3   1  11 14790.4 1372.97   6
   3   1  11 14243.7 1149.11   4
  -3  -1  11 13043.7 1318.46   6
  -3  -1  12 4965.20 654.769   2
   3   1  12 4036.88 765.337   6
  -3  -1  12 3256.16 714.657   6
   3   1  13 6413.56 799.649   6
   3   1  14 1777.41 381.830   6
   3  -2  14 1322.54 299.306   6
   3  -2  13 1757.54 487.153   6
   3  -2  12 11281.8 1134.20   6
   3  -2  12 11610.4 1072.24   4
   3  -2  11 3571.76 732.352   4
  -3   2  11 4486.25 892.342   6
   3  -2  11 3669.39 808.035   6
   3  -2  10 5513.05 864.921   4
  -3   2  10 4536.49 899.528   6
   3  -2  10 4440.70 815.671   6
   3  -2   9 16206.3 1334.22   4
  -3  -2  -9 17306.3 3841.45   1
   3  -2   9 16343.1 1354.65   6
  -3   2   9 16590.4 1402.27   6
   3  -2   8 8238.68 917.813   4
  -3   2   8 8479.21 966.061   6
   3  -2   8 6956.23 858.446   6
  -3  -2  -8 8501.04 2535.66   1
   3  -2   8 6639.58 818.023   5
  -3  -2  -7 21191.3 3694.62   1
  -3   2   7 26596.6 3539.14   3
  -3   2   6 25348.1 3196.51   3
  -3  -2  -6 31812.6 3940.66   1
  -3  -2  -5 25566.8 3323.43   1
  -3   2   5 24001.2 2926.83   3
  -3   2   4 89905.2 5174.47   3
  -3  -2  -4 88755.4 5228.53   1
  -3  -2  -3 6936.84 1455.13   1
  -3   2   3 5869.53 1423.55   3
  -3   2   2 21699.7 2420.65   3
  -3  -2  -2 19809.2 1928.27   1
  -3   2   1 163228. 6006.39   3
  -3  -2  -1 168882. 4386.47   1
  -3  -2   0 38879.8 1691.79   1
  -3   2   0 41740.1 3028.53   3
  -3  -2   1 167054. 5397.04   3
  -3   2  -1 154104. 5737.09   3
  -3   2  -2 19664.2 2297.54   1
  -3   2  -2 22923.6 2385.15   3
  -3  -2   2 24150.2 2026.97   3
  -3  -2   3 6057.13 1163.68   3
  -3   2  -3 6227.91 1553.40   1
  -3  -2   4 104690. 4057.36   3
  -3   2  -4 102544. 6086.40   1
  -3   2  -5 25836.7 3497.61   1
  -3   2  -6 30689.5 4091.62   1
  -3   2  -7 21871.6 3808.87   1
  -3  -2   8 6950.78 873.184   6
   3   2   8 7803.53 898.325   6
  -3   2  -8 7781.35 2291.16   1
  -3  -2   8 7727.97 924.057   4
   3   2   9 14477.4 1294.28   6
  -3  -2   9 15129.1 1297.49   6
  -3   2  -9 15956.7 3519.10   1
  -3  -2   9 15177.2 1314.23   4
   3   2  10 5110.49 908.938   6
  -3  -2  10 5546.14 876.267   6
  -3  -2  11 3251.20 734.649   6
   3   2  11 3520.05 861.292   6
  -3  -2  12 10333.5 1075.84   6
   3   2  12 12207.2 1158.43   6
   3   2  13 2508.13 560.419   6
  -3  -2  13 1572.09 328.982   2
   3   2  14 861.519 310.243   6
   3  -3  14 1695.66 320.070   6
   3  -3  13 3135.21 558.201   6
   3  -3  13 3327.83 532.885   4
   3  -3  12 6186.32 855.353   6
   3  -3  12 5874.79 823.986   4
   3  -3  11 40914.5 2087.06   6
  -3   3  11 39961.3 2212.46   6
   3  -3  11 39794.4 2063.83   4
   3  -3  10 27506.9 1769.45   4
   3  -3  10 30919.3 1868.87   6
  -3   3  10 28601.0 1914.03   6
   3  -3   9 12968.3 1213.84   4
   3  -3   9 12536.3 1148.67   6
  -3   3   9 12372.2 1272.26   6
   3  -3   8 8613.10 958.329   4
   3  -3   8 8864.35 956.788   6
  -3   3   8 10268.5 1090.94   6
   3  -3   8 8793.83 965.457   5
  -3  -3  -7 17620.5 3524.26   1
  -3   3   7 18320.7 3145.10   3
  -3  -3  -6 31904.3 4087.17   1
  -3   3   6 36031.0 3912.34   3
  -3   3   5 130315. 7043.62   3
  -3  -3  -5 123883. 6962.68   1
  -3  -3  -4 175578. 7229.56   1
  -3   3   4 174834. 7698.18   3
  -3  -3  -3 53357.3 3486.55   1
  -3   3   3 48266.0 3887.12   3
  -3  -3  -2 69702.1 3347.89   1
  -3   3   2 68744.0 4338.41   3
  -3   3   1 104110. 5141.86   3
  -3  -3  -1 103499. 3101.69   1
  -3   3   0 8805.37 1574.92   3
  -3   3  -1 101566. 4810.84   3
  -3   3  -2 70177.0 4103.60   3
  -3   3  -3 53144.3 4149.05   1
  -3   3  -4 167517. 8051.09   1
  -3   3  -5 129301. 7697.40   1
  -3   3  -6 37794.1 4638.33   1
  -3   3  -7 19179.2 3735.31   1
  -3  -3   8 9637.24 965.063   6
   3   3   8 10007.6 1004.52   6
  -3   3  -8 12130.9 3146.99   1
  -3  -3   8 11744.7 1099.92   4
  -3   3  -9 14811.8 3840.27   1
   3   3   9 11105.3 1141.20   6
  -3  -3   9 10951.3 1079.91   6
  -3  -3   9 12972.0 1203.73   4
   3   3  10 28388.1 1804.38   6
  -3  -3  10 29611.5 1776.85   6
  -3  -3  10 29013.4 1863.73   4
  -3  -3  11 42014.9 2064.86   6
   3   3  11 40863.7 2100.02   6
   3   3  12 4759.30 794.382   6
  -3  -3  13 2929.63 468.476   2
   3   3  13 2419.75 522.836   6
   3   3  14 1184.92 299.480   6
   3  -4  13 1832.93 451.631   4
   3  -4  13 1302.60 387.984   6
   3  -4  12 24396.2 1474.56   6
   3  -4  12 24177.2 1494.57   4
   3  -4  11 2189.99 624.949   6
   3  -4  11 3129.23 704.578   4
  -3   4  11 2681.57 755.576   6
   3  -4  10 7445.75 1042.22   4
   3  -4  10 7661.54 1007.34   6
  -3   4  10 7811.28 1082.92   6
  -3   4   9 14982.5 1435.94   6
   3  -4   9 13910.2 1298.58   4
   3  -4   9 14916.9 1275.98   5
   3  -4   9 14595.2 1251.05   6
   3  -4   8 2458.55 575.236   5
  -3   4   8 2470.80 637.225   6
   3  -4   8 1889.93 489.267   6
   3  -4   8 1848.57 575.344   4
   3  -4   7 33639.0 1723.02   4
   3  -4   7 32864.8 1681.88   6
  -3   4   7 32975.7 1748.27   6
  -3  -4  -7 27969.2 4270.30   1
  -3   4   7 27171.1 4014.12   3
  -3   4   6 21426.5 3325.83   3
  -3  -4  -6 17512.5 3016.21   1
  -3   4   5 3959.70 1394.49   3
  -3  -4  -5 2439.79 1336.05   1
  -3  -4  -4 27512.6 2966.25   1
  -3   4   4 30030.9 3667.50   3
  -3  -4  -3 5699.53 1266.54   1
  -3   4   3 2853.12 1501.08   3
  -3  -4  -2 17406.7 1588.84   1
  -3   4   2 18001.9 2565.79   3
  -3   4   1 2772.28 1270.61   3
  -3   4   0 29646.4 2841.39   3
  -3   4  -1 2145.03 860.051   3
  -3   4  -2 18607.2 2300.78   3
  -3   4  -3 6580.93 1779.06   1
  -3   4  -3 7944.96 1558.73   3
  -3   4  -4 33494.7 3697.74   1
  -3   4  -5 3095.19 1264.14   1
  -3   4  -6 23369.9 3650.88   1
  -3   4  -7 35333.4 5057.12   1
  -3  -4   8 1551.20 378.499   6
  -3  -4   8 2651.45 617.610   4
   3   4   8 2668.21 603.272   6
  -3  -4   9 15389.6 1255.13   6
   3   4   9 14808.9 1271.23   6
  -3   4  -9 11870.9 3411.95   1
  -3  -4   9 15346.0 1322.06   4
  -3  -4  10 8411.97 951.367   6
   3   4  10 7861.60 1017.18   6
  -3  -4  10 7774.29 1021.39   4
   3   4  11 2941.94 678.929   6
  -3  -4  11 2152.96 549.729   6
   3   4  12 26923.3 1580.25   6
  -3  -4  13 2032.45 393.687   2
   3   4  13 2288.12 471.338   6
   3  -5  13 5146.48 552.797   6
   3  -5  13 5964.12 666.300   4
   3  -5  12 11095.5 946.017   6
   3  -5  12 11399.7 1073.67   4
   3  -5  11 20818.9 1549.35   4
   3  -5  11 22483.5 1469.49   6
   3  -5  10 7998.09 1087.41   4
  -3   5  10 8317.61 1121.18   6
   3  -5  10 8311.72 990.365   6
   3  -5   9 27820.1 1826.89   4
   3  -5   9 27639.1 1677.31   6
   3  -5   9 26967.9 1706.93   5
  -3   5   9 26717.8 1797.75   6
   3  -5   8 835.074 464.373   4
   3  -5   8 1612.83 485.192   6
  -3   5   8 915.940 538.414   6
   3  -5   8 1386.83 479.613   5
  -3   5   8 1389.86 1930.26   3
   3  -5   7 3144.84 652.226   4
  -3   5   7 2607.73 564.709   6
   3  -5   7 3001.08 629.096   6
   3  -5   7 3903.34 647.110   5
  -3   5   6 98600.0 7296.86   3
  -3   5   5 75645.8 6097.10   3
  -3   5   4 56273.8 5005.94   3
  -3   5   3 87742.1 5772.23   3
  -3   5   2 164820. 7587.87   3
  -3   5   1 43973.6 3752.00   3
  -3   5   0 498.390 779.730   3
  -3   5  -1 40417.4 3364.19   3
  -3   5  -2 159913. 6446.56   3
  -3   5  -3 84379.3 5768.13   1
  -3   5  -3 93694.3 4991.10   3
  -3   5  -4 57955.6 5076.25   1
  -3   5  -5 83235.6 6538.06   1
  -3   5  -6 113435. 8227.35   1
  -3   5  -7 1858.68 1033.26   1
   3   5   7 3554.94 583.858   6
  -3  -5   7 3477.18 615.665   5
  -3  -5   8 2183.53 587.140   4
   3   5   8 2198.58 549.724   6
  -3   5  -8 4274.12 1933.82   1
   3   5   9 26851.8 1659.17   6
  -3   5  -9 27551.9 5187.99   1
  -3  -5   9 24767.1 1666.03   4
   3   5  10 7960.93 979.981   6
  -3  -5  10 9163.95 1065.77   4
   3   5  11 23973.7 1542.57   6
  -3  -5  12 11306.9 1043.66   2
   3   5  12 11710.4 1012.36   6
   3   5  13 4750.83 567.283   6
  -3  -5  13 5181.27 602.051   2
   3  -6  13 104.049 230.955   6
   3  -6  13 5268.39 596.687   4
   3  -6  12 7957.17 773.925   6
   3  -6  12 10576.9 1040.21   4
   3  -6  11 880.305 420.108   6
   3  -6  11 62.2316 572.435   4
   3  -6  10 5601.88 978.568   4
   3  -6  10 4112.54 664.553   6
  -3   6   9 7654.30 993.023   6
   3  -6   9 8864.58 1106.46   4
   3  -6   9 8599.85 963.287   6
   3  -6   9 10165.5 1108.34   5
   3  -6   8 4237.37 804.038   4
  -3   6   8 3540.94 776.847   6
   3  -6   8 3359.06 623.685   6
   3  -6   8 3759.47 725.232   5
  -3   6   8 4124.42 2085.52   3
  -3   6   7 37888.7 5013.05   3
   3  -6   7 39156.1 1965.64   4
   3  -6   7 39937.0 1916.98   5
  -3   6   7 40667.3 2033.64   6
   3  -6   7 37792.7 1801.13   6
   3  -6   6-127.822 335.725   4
  -3   6   6 1211.21 1212.55   3
  -3   6   5 5015.08 1817.65   3
  -3   6   4 39921.4 4464.24   3
  -3   6   3 6719.98 1968.20   3
  -3   6   2 56423.6 4696.01   3
  -3   6   1 2871.05 1240.78   3
  -3   6   0 968.332 1093.41   3
  -3   6  -1 4858.76 1453.37   3
  -3   6  -2 55598.8 3988.17   3
  -3   6  -3 5576.75 1858.83   1
  -3   6  -3 6115.13 1553.41   3
  -3   6  -4 34203.1 4116.94   1
  -3   6  -5 7017.83 2336.56   1
  -3   6  -6-1808.58 1033.39   1
  -3   6  -7 37984.8 5178.31   1
  -3  -6   7 39328.9 1905.65   5
  -3  -6   7 39681.8 1869.10   4
  -3  -6   8 2747.90 597.090   4
   3   6   8 3121.90 598.243   6
   3   6   9 9121.31 1002.78   6
  -3  -6   9 8359.14 986.588   4
   3   6  10 4518.17 741.366   6
  -3  -6  10 5327.67 845.175   4
   3   6  11 589.668 379.736   6
   3   6  12 9128.54 817.015   6
  -3  -6  12 8964.28 944.686   2
  -3  -6  13 5086.40 581.319   2
   3   6  13 3245.07 419.618   6
   3  -7  13 2162.32 383.400   4
   3  -7  12 12763.1 1052.69   4
   3  -7  11 28568.9 1736.72   4
   3  -7  11 25721.7 1371.37   6
   3  -7  10 1782.20 517.474   6
   3  -7  10 2437.08 788.995   4
   3  -7  10 1599.24 595.195   5
   3  -7   9 20684.5 1654.65   4
   3  -7   9 23956.2 1645.15   5
   3  -7   9 22332.7 1430.53   6
   3  -7   8 9267.78 1130.54   4
   3  -7   8 9050.78 939.306   6
   3  -7   8 9847.68 1077.44   5
  -3   7   8 8304.01 3508.31   3
   3  -7   7 4763.93 837.612   4
   3  -7   7 5190.45 825.020   5
  -3   7   7 6210.40 2217.68   3
   3  -7   6 45657.9 2061.38   4
  -3   7   6 43777.3 5304.26   3
   3  -7   6 44495.4 1986.84   5
  -3   7   5 90876.0 7489.56   3
  -3   7   4 107450. 7606.19   3
  -3   7   3 4850.95 1951.40   3
  -3   7   2 47414.9 4571.77   3
  -3   7   1 97850.4 6246.79   3
  -3   7   0 96133.9 5964.43   3
  -3   7  -1 98642.3 5767.29   3
  -3   7  -2 45504.8 3821.95   3
  -3   7  -3 7479.52 1473.56   3
  -3   7  -3 7481.56 2165.67   1
  -3   7  -4 112724. 7589.74   1
  -3   7  -5 103318. 7781.42   1
  -3  -7   6 41298.5 1866.19   5
  -3   7  -6 42107.3 5215.74   1
  -3  -7   7 4084.48 717.571   5
  -3   7  -7 2385.38 1389.94   1
  -3  -7   8 8415.05 1013.25   5
  -3  -7   8 8871.91 932.539   4
  -3   7  -8 7220.64 2676.15   1
   3   7   9 25286.6 1535.08   6
  -3  -7   9 23369.2 1547.01   4
  -3  -7  10 2143.73 619.162   4
   3   7  10 1832.80 540.253   6
   3   7  11 26531.1 1413.31   6
  -3  -7  12 13292.6 1089.27   2
   3   7  12 9166.71 732.035   6
  -3  -7  13 2155.17 383.136   2
   3  -8  13 377.349 229.453   4
   3  -8  12 8389.88 863.682   4
   3  -8  11 1757.51 615.620   4
   3  -8  10 77.0971 463.351   5
   3  -8  10 1189.80 687.674   4
   3  -8   9 5489.46 959.445   4
   3  -8   9 4924.49 861.302   5
   3  -8   8 7272.40 1032.03   4
   3  -8   8 9027.90 1101.90   5
   3  -8   7 12748.5 1234.22   4
   3  -8   7 12325.0 1177.69   5
  -3   8   7 14779.0 3274.05   3
   3  -8   6 13639.7 1216.64   4
   3  -8   6 14808.4 1223.43   5
  -3   8   6 16248.9 3386.98   3
   3  -8   5 9235.40 975.153   4
   3  -8   5 7815.93 897.558   5
  -3   8   4 24912.6 3728.37   3
  -3   8   3 18630.7 3262.72   3
  -3   8   2 19509.3 3292.72   3
  -3   8   1 6524.37 1932.51   3
  -3   8   0-209.333 877.465   3
  -3   8  -1 7898.49 1873.18   3
  -3   8  -2 20251.1 2682.16   3
  -3   8  -3 18813.3 3260.66   1
  -3   8  -4 25371.2 3952.47   1
  -3   8  -5 7399.17 2153.80   1
  -3   8  -6 14290.0 3218.90   1
  -3  -8   6 14157.3 1142.49   5
  -3   8  -7 19654.5 3893.47   1
  -3  -8   7 15646.2 1286.05   5
  -3  -8   8 8413.93 1005.16   5
  -3  -8   8 8413.38 944.458   4
  -3  -8   9 6341.48 825.093   4
  -3  -8  10 191.478 435.288   4
  -3  -8  11 2178.24 654.908   2
  -3  -8  12 8856.90 855.942   2
  -3  -8  13 376.997 192.670   2
   3  -9  12-565.170 351.995   4
   3  -9  11 19525.7 1332.97   4
   3  -9  10 23993.2 1634.29   4
   3  -9  10 21294.5 1538.48   5
   3  -9   9 21390.6 1650.20   4
   3  -9   9 22867.0 1642.55   5
   3  -9   8 7306.95 1071.45   4
   3  -9   8 8846.97 1077.87   5
   3  -9   7 14783.5 1351.32   4
   3  -9   7 14399.0 1321.58   5
  -3   9   7 16359.9 3777.50   3
   3  -9   6 36317.0 1954.90   4
   3  -9   6 37163.4 1970.93   5
  -3   9   6 36131.7 5296.49   3
   3  -9   5 52936.4 2290.48   4
   3  -9   5 53817.6 2252.52   5
   3  -9   4 17304.5 1272.58   4
   3  -9   4 17149.5 1251.12   5
  -3   9   4 13465.1 3212.50   3
  -3   9   3 3416.10 1832.85   3
  -3   9   2 10254.9 2789.43   3
  -3   9   1 85450.7 6464.03   3
  -3   9   0 137678. 7839.35   3
  -3   9  -1 70189.6 5331.67   3
  -3   9  -2 9900.67 2010.58   3
  -3   9  -3 1018.10 998.740   1
  -3   9  -4 16630.0 3258.51   1
  -3  -9   4 19511.7 1356.02   2
  -3  -9   5 51621.8 2053.93   5
  -3   9  -5 56620.9 6068.07   1
  -3  -9   6 37083.0 1862.25   5
  -3   9  -6 31081.8 4869.27   1
  -3   9  -7 12734.4 3783.60   1
  -3  -9   7 14899.5 1271.17   5
  -3  -9   8 6310.37 892.010   5
  -3  -9  10 22285.2 1612.60   2
  -3  -9  10 20493.6 1288.49   4
  -3  -9  11 19901.0 1357.87   2
  -3  -9  12 285.749 256.844   2
   3 -10  12 2102.93 379.956   4
   3 -10  11 245.947 381.913   4
   3 -10  10 2508.88 689.232   5
   3 -10  10 1807.63 638.887   4
   3 -10   9 3035.49 737.862   5
   3 -10   9 3137.09 796.932   4
   3 -10   8 12957.9 1315.05   4
   3 -10   8 12550.1 1294.00   5
   3 -10   7 24906.8 1731.37   4
   3 -10   7 21750.7 1598.61   5
   3 -10   6 6254.15 919.724   4
   3 -10   6 6519.42 947.868   5
  -3  10   6 5683.49 2466.13   3
   3 -10   5 15848.5 1318.07   4
   3 -10   5 13469.1 1250.75   5
  -3  10   5 15190.0 3597.23   3
   3 -10   4 3852.67 661.938   4
  -3  10   4 2275.19 2117.71   3
   3 -10   4 3770.19 715.394   5
   3 -10   3 2149.06 507.048   4
  -3  10   3 1636.64 1713.56   3
   3 -10   3 2234.65 529.917   5
   3 -10   2 13442.2 1140.78   5
  -3  10   2 13341.8 3104.97   3
   3 -10   1 5936.61 791.346   5
  -3  10   1 4055.83 1820.56   3
  -3  10   0 21711.4 3377.39   3
  -3  10  -1 4093.72 1345.63   3
  -3  10  -2 11607.9 2628.82   1
  -3 -10   3 1307.23 375.800   2
  -3  10  -3 1738.80 1343.77   1
  -3  10  -4-1647.41 1148.26   1
  -3 -10   4 2809.06 574.731   2
  -3 -10   5 14584.3 1237.09   2
  -3 -10   5 13771.1 1109.60   5
  -3  10  -5 10962.9 3064.43   1
  -3 -10   6 5894.20 917.874   2
  -3 -10   6 6116.45 823.410   5
  -3  10  -6 6680.20 2591.39   1
  -3 -10   7 25999.2 1647.75   5
  -3 -10   7 21196.4 1615.95   2
  -3 -10   8 13577.4 1318.57   2
  -3 -10   8 14015.4 1244.21   5
  -3 -10   9 2317.54 692.391   2
  -3 -10  10 2082.51 629.770   2
  -3 -10  11 663.717 459.409   2
  -3 -10  12 2949.30 449.468   2
   3 -11  12 2145.50 307.173   4
   3 -11  11 15701.6 1015.87   4
   3 -11  10 19554.1 1351.18   4
   3 -11  10 18433.4 1266.52   5
   3 -11   9 1686.19 623.303   4
   3 -11   9 1328.79 557.815   5
   3 -11   8 617.692 543.465   5
   3 -11   8 435.537 552.515   4
   3 -11   7 36600.9 2060.10   4
   3 -11   7 40735.3 2187.21   5
   3 -11   6 44432.5 2235.09   4
   3 -11   6 39364.6 2137.15   5
   3 -11   5 18842.3 1453.44   4
   3 -11   5 17368.5 1445.85   5
  -3  11   5 19077.1 4078.98   3
   3 -11   4 4780.54 789.794   4
  -3  11   4 3572.40 1625.66   3
   3 -11   4 5408.87 872.482   5
   3 -11   3 20276.8 1439.11   4
   3 -11   3 16834.4 1372.50   5
  -3  11   2 13952.5 3115.31   3
   3 -11   2 16112.7 1317.10   5
   3 -11   1 41052.1 2032.04   5
  -3  11   1 43223.5 5032.26   3
  -3  11   0 90098.5 6939.13   3
   3 -11   0 93559.7 3035.03   5
   3 -11  -1 40805.0 2034.54   5
  -3  11  -2 17264.5 3455.35   1
  -3  11  -3 20450.0 3761.32   1
  -3 -11   4 5692.43 736.494   2
  -3  11  -4 10070.9 3098.43   1
  -3 -11   5 16718.1 1334.84   2
  -3  11  -5 14370.5 3941.55   1
  -3 -11   6 40216.7 2099.27   2
  -3 -11   6 41198.3 1977.07   5
  -3 -11   7 40805.5 1993.87   5
  -3 -11   7 37003.3 2080.36   2
  -3 -11   8 802.001 500.027   2
  -3 -11   8 675.266 391.927   5
  -3 -11   9 1515.86 543.425   2
  -3 -11  10 19281.1 1310.14   2
  -3 -11  11 14688.6 988.052   2
   3 -12  11 1967.07 366.247   4
   3 -12  10 2568.07 541.497   4
   3 -12  10 1986.47 506.775   5
   3 -12   9 4094.48 727.116   4
   3 -12   9 2470.08 631.190   5
   3 -12   8 1955.57 600.563   4
   3 -12   8 3046.57 754.555   5
   3 -12   7 4669.15 878.672   5
   3 -12   7 3665.21 769.466   4
   3 -12   6 906.935 528.983   4
   3 -12   6 417.046 611.906   5
   3 -12   5 11694.9 1185.62   4
   3 -12   5 10187.6 1166.59   5
   3 -12   4 7752.62 996.481   4
   3 -12   4 7232.80 1014.67   5
  -3  12   4 8350.69 2804.04   3
   3 -12   3 3119.57 671.561   4
  -3  12   3 2953.53 2756.84   3
   3 -12   3 2440.32 647.769   5
  -3  12   2 19505.5 3630.62   3
   3 -12   2 16892.1 1426.79   5
  -3  12   1 13115.3 3459.92   3
   3 -12   1 7183.31 977.618   5
   3 -12   0 292.633 536.779   5
   3 -12  -1 6541.16 1007.31   5
  -3  12  -2 17801.9 3719.45   1
  -3  12  -3 5365.56 2160.70   1
  -3 -12   4 7656.43 896.522   2
  -3  12  -4 22005.7 4609.82   1
  -3 -12   5 11001.5 1071.49   2
  -3 -12   6 943.697 541.196   2
  -3 -12   6 1118.58 433.509   5
  -3 -12   7 3246.46 702.219   2
  -3 -12   7 3935.40 670.202   5
  -3 -12   8 1287.47 537.417   2
  -3 -12   8 2425.89 526.614   5
  -3 -12   9 3051.20 606.654   2
  -3 -12  10 2887.69 524.986   2
  -3 -12  11 2075.05 354.512   2
   3 -13  10 11137.3 810.084   4
   3 -13   9 2087.67 505.024   4
   3 -13   9 2422.55 565.990   5
   3 -13   8 2306.51 607.327   4
   3 -13   8 1289.91 585.901   5
   3 -13   7 5201.95 842.422   4
   3 -13   7 3219.51 777.932   5
   3 -13   6 11127.2 1146.51   4
   3 -13   6 11618.9 1221.39   5
   3 -13   5 37936.0 2113.31   5
   3 -13   5 35261.4 1959.13   4
   3 -13   4 30237.0 1853.96   4
   3 -13   4 30545.6 1932.13   5
   3 -13   3 2057.19 628.752   4
   3 -13   3 2281.81 748.331   5
   3 -13   2 473.468 402.804   4
   3 -13   2 1120.17 598.808   5
   3 -13   1 24053.8 1738.31   5
   3 -13   0 157408. 4246.90   5
   3 -13  -1 29501.4 1940.91   5
  -3  13  -1 24062.7 4058.58   1
   3 -13  -2 1183.14 596.759   5
  -3 -13   5 37290.6 1861.03   2
  -3 -13   6 10780.5 1042.51   2
  -3 -13   6 9763.12 938.658   5
  -3 -13   7 4576.10 637.922   5
  -3 -13   7 4269.24 739.646   2
  -3 -13   8 1877.48 453.870   2
  -3 -13   9 3169.93 512.182   2
  -3 -13  10 12028.0 804.616   2
   3 -14   9 1432.63 393.812   4
   3 -14   9 990.509 434.341   5
   3 -14   8 339.484 416.671   5
   3 -14   8 571.445 361.776   4
   3 -14   7 1832.83 527.089   4
   3 -14   7 2428.47 693.629   5
   3 -14   6 2910.29 766.995   5
   3 -14   6 2874.21 623.527   4
   3 -14   5 1205.60 528.234   4
   3 -14   5 667.380 556.456   5
   3 -14   4 10737.0 1097.56   4
   3 -14   4 11802.0 1261.41   5
   3 -14   3-67.8794 296.462   4
   3 -14   3 702.684 569.091   5
   3 -14   2 1528.28 631.850   5
   3 -14   2 2680.08 572.698   4
   3 -14   1 23318.4 1554.89   4
   3 -14   1 22995.1 1707.58   5
   3 -14   0 7661.54 1103.90   5
   3 -14  -1 22932.3 1761.82   5
   3 -14  -2 1602.61 656.644   5
   3 -14  -3 342.885 626.815   5
   3 -14  -4 12805.8 1337.80   5
  -3 -14   7 1383.10 382.618   2
  -3 -14   8 141.364 204.428   2
  -3 -14   9 1180.21 247.206   2
   3 -14 -10 327.533 193.707   5
   3 -15   9 563.521 263.283   5
   3 -15   8 1206.01 370.891   4
   3 -15   8 1447.97 452.879   5
   3 -15   7 1933.71 460.218   4
   3 -15   7 3294.02 643.004   5
   3 -15   6 13230.4 1056.06   4
   3 -15   6 14724.8 1215.22   5
   3 -15   5 24190.2 1448.78   4
   3 -15   5 26102.1 1651.78   5
   3 -15   4 9524.22 975.863   4
   3 -15   4 9859.72 1139.28   5
   3 -15   3 6455.98 828.153   4
   3 -15   3 5640.49 962.034   5
   3 -15   2 15054.4 1224.33   4
   3 -15   2 17561.1 1475.32   5
   3 -15   1 10555.7 1021.29   4
   3 -15   1 10424.2 1235.59   5
   3 -15   0 10475.6 1008.16   4
   3 -15   0 9402.79 1174.28   5
   3 -15  -1 9446.74 1161.23   5
   3 -15  -2 15597.8 1431.31   5
   3 -15  -3 6831.88 1046.80   5
   3 -15  -4 10844.9 1237.83   5
   3 -15  -5 24299.5 1665.24   5
   3 -15  -6 11443.2 1125.16   5
   3 -15  -7 2002.24 559.473   5
   3 -15  -8 762.668 371.709   5
   3 -15  -9 17.1172 166.983   5
   3 -16   8-570.601 232.257   5
   3 -16   7-327.378 133.452   4
   3 -16   7 1099.48 443.215   5
   3 -16   6 453.890 191.369   4
   3 -16   6 514.993 409.481   5
   3 -16   5 2360.35 412.952   4
   3 -16   5 2121.31 586.235   5
   3 -16   4 387.287 173.763   4
   3 -16   4 76.9069 479.471   5
   3 -16   3 4498.16 593.075   4
   3 -16   3 4848.79 850.399   5
   3 -16   2 2268.69 704.621   5
   3 -16   1 548.365 615.081   5
   3 -16   0-149.455 549.338   5
   3 -16  -1 945.307 647.524   5
   3 -16  -2 1900.69 742.261   5
   3 -16  -3 5399.39 932.504   5
   3 -16  -4 632.408 489.339   5
   3 -16  -5 1071.58 547.489   5
   3 -16  -6 209.012 381.192   5
   3 -16  -7 1028.01 356.107   5
   3 -16  -8 299.285 212.021   5
   3 -17   7 3030.05 432.655   5
   3 -17   6 14548.7 951.138   5
   3 -17   5 18159.9 1158.10   5
   3 -17   4 956.156 456.307   5
   3 -17   3-856.445 477.636   5
   3 -17   2 3669.66 712.466   5
   3 -17   1 12140.8 1159.79   5
   3 -17   0 10318.6 1094.24   5
   3 -17  -1 14630.2 1240.80   5
   3 -17  -2 3509.09 714.886   5
   3 -17  -3-28.8221 417.178   5
   3 -17  -4 766.943 462.445   5
   3 -17  -5 18900.7 1199.27   5
   3 -17  -6 13874.1 905.870   5
   3 -17  -7 2804.58 384.563   5
   3 -18   5 50.1240 212.821   5
   3 -18   4 6182.68 696.277   5
   3 -18   3 1139.00 396.299   5
   3 -18   2 6935.42 763.143   5
   3 -18   1 4751.92 695.813   5
   3 -18   0 21.2332 333.902   5
   3 -18  -1 5048.92 711.449   5
   3 -18  -2 6841.55 768.489   5
   3 -18  -3 815.913 356.202   5
   3 -18  -4 5779.05 630.640   5
   3 -18  -5-36.6829 209.788   5
   3 -19   3 893.748 297.701   5
   3 -19   2 763.658 289.569   5
   3 -19   1 6755.10 659.351   5
   3 -19   0 10283.2 777.241   5
   3 -19  -1 5541.26 585.575   5
   3 -19  -2 869.414 267.301   5
   3 -19  -3 517.402 211.586   5
  -4   0   0 356876. 9820.64   3
  -4   0  -1 536.798 789.708   3
  -4   0   1 1173.56 863.051   3
  -4   0  -2 16776.9 2127.81   1
  -4   0   2 12081.4 1887.82   3
  -4   0   3 59217.8 4069.51   3
  -4   0  -3 61045.7 4348.95   1
  -4   0   4 97207.4 5323.69   3
  -4   0  -4 81082.9 5440.47   1
  -4   0   5 45275.6 3696.02   3
  -4   0  -5 48549.3 4761.02   1
  -4   0  -6 31306.3 4307.85   1
   4   0   7 63925.1 2349.36   6
  -4   0  -7 60533.0 6203.94   1
  -4   0   7 65903.0 2425.30   6
  -4   0   8 19938.1 1466.78   6
   4   0   8 18238.2 1378.36   6
  -4   0  -8 15159.6 3229.88   1
  -4   0   9 1461.64 587.147   6
   4   0   9 1018.88 528.817   6
   4   0   9 1607.41 471.632   4
  -4   0  10 8182.76 1126.33   6
   4   0  10 8241.81 1048.40   6
   4   0  10 10460.0 1005.74   4
   4   0  11 20804.6 1574.41   6
   4   0  11 20396.9 1298.78   4
   4   0  12 16690.1 1296.56   6
   4   0  13 4915.29 694.513   6
   4   0  14 61.2780 176.733   6
   4  -1  14 6364.15 537.400   6
   4  -1  13 2192.47 509.086   6
   4  -1  12 6232.28 888.489   6
   4  -1  12 5794.43 687.831   4
   4  -1  11 6382.36 959.734   6
   4  -1  11 6606.17 813.757   4
   4  -1  10 4956.50 757.489   4
  -4   1  10 3773.82 848.816   6
   4  -1  10 3491.63 755.350   6
   4  -1   9 10208.4 1038.66   4
  -4   1   9 9504.32 1149.48   6
   4  -1   9 11552.1 1185.68   6
   4  -1   8 18087.4 1300.17   4
  -4   1   8 17531.1 1372.33   6
  -4  -1  -8 15836.8 3572.70   1
   4  -1   8 17989.8 1375.84   6
   4  -1   7 7964.93 880.264   6
  -4  -1  -7 5662.29 1963.97   1
  -4   1   7 7783.21 903.919   6
  -4   1   6 49891.5 4430.21   3
  -4  -1  -6 54596.7 5413.93   1
  -4   1   5 45832.7 4084.35   3
  -4  -1  -5 51590.0 4863.92   1
  -4   1   4 58607.5 4352.87   3
  -4  -1  -4 49428.4 4353.65   1
  -4   1   3 72841.3 4713.95   3
  -4  -1  -3 70215.2 4523.21   1
  -4   1   2 1604.07 967.955   3
  -4  -1  -2 2861.73 1070.06   1
  -4  -1  -1 202126. 5993.27   1
  -4   1   1 191643. 7217.34   3
  -4  -1   0 308.820 757.402   3
  -4   1   0 141.351 731.135   3
  -4   1  -1 202402. 7601.70   3
  -4  -1   1 191753. 7086.69   3
  -4   1  -2 1412.25 962.042   1
  -4  -1   2 752.964 766.463   3
  -4   1  -3 71427.3 4834.34   1
  -4  -1   3 75094.8 4406.86   3
  -4  -1   4 59048.0 3920.47   3
  -4   1  -4 58873.6 4869.67   1
  -4  -1   5 50143.8 3652.17   3
  -4   1  -5 46011.4 4729.24   1
  -4   1  -6 64416.8 6044.29   1
  -4  -1   7 7951.86 887.044   6
   4   1   7 9102.62 920.216   6
  -4   1  -7 9335.28 2346.37   1
  -4  -1   8 18013.2 1368.62   6
  -4   1  -8 17468.6 3760.76   1
   4   1   8 17531.6 1340.68   6
  -4  -1   9 8842.43 1072.94   6
   4   1   9 9579.49 1084.73   6
  -4   1  -9 8076.33 2752.77   1
  -4  -1  10 3164.92 779.391   6
   4   1  10 2898.26 740.772   6
  -4  -1  11 7436.12 886.333   2
   4   1  11 6928.87 963.171   6
   4   1  12 5965.28 865.298   6
   4   1  13 2114.45 515.956   6
   4   1  14 5634.82 519.062   6
   4  -2  14 945.146 226.530   6
   4  -2  13 5857.24 687.271   6
   4  -2  12 2720.64 536.518   4
   4  -2  12 3269.88 669.829   6
   4  -2  11 24054.5 1662.00   6
   4  -2  11 28953.9 1649.43   4
   4  -2  10 37855.2 2085.83   6
   4  -2  10 35875.4 1932.23   4
  -4   2  10 42074.3 2279.44   6
   4  -2   9 14114.3 1227.00   4
  -4  -2  -9 11913.0 3418.04   1
   4  -2   9 14916.8 1342.35   6
  -4   2   9 13213.9 1345.22   6
   4  -2   8 2893.22 623.856   4
   4  -2   8 3645.18 724.232   6
  -4   2   8 3436.05 715.601   6
  -4  -2  -8 3760.68 1849.40   1
   4  -2   7 48385.6 1991.36   4
  -4   2   7 51104.2 2193.90   6
  -4  -2  -7 51769.4 5741.73   1
   4  -2   7 49622.1 2098.38   6
  -4  -2  -6 42706.4 4771.26   1
  -4   2   6 33883.6 3917.74   3
  -4  -2  -5 99271.3 6490.35   1
  -4   2   5 91790.7 5974.46   3
  -4   2   4 49439.4 4253.54   3
  -4  -2  -4 44134.4 4003.54   1
  -4   2   3 70123.6 4864.10   3
  -4  -2  -3 73471.4 4437.62   1
  -4   2   2 66504.9 4493.08   3
  -4  -2  -2 71435.0 3876.04   1
  -4   2   1 84107.3 4994.48   3
  -4  -2  -1 87606.7 3657.14   1
  -4   2   0 105723. 5526.24   3
  -4  -2   0 113800. 3574.89   1
  -4   2  -1 91715.5 5174.01   3
  -4   2  -2 72174.8 4656.48   1
  -4  -2   2 69574.6 4092.93   3
  -4   2  -2 67997.8 4597.74   3
  -4   2  -3 70078.3 4961.37   1
  -4  -2   3 78214.7 4276.23   3
  -4  -2   4 53895.0 3499.42   3
  -4   2  -4 51229.1 4719.30   1
  -4   2  -5 112915. 7449.33   1
  -4   2  -6 45819.9 5296.85   1
  -4  -2   7 46101.8 1984.96   6
   4   2   7 47911.3 2057.41   6
  -4   2  -7 47569.4 5943.42   1
  -4  -2   8 3715.80 710.713   6
  -4   2  -8 6176.56 3022.54   1
   4   2   8 4809.69 736.988   6
  -4  -2   9 15058.5 1330.88   6
  -4   2  -9 12649.0 3372.50   1
   4   2   9 15386.8 1342.99   6
  -4  -2  10 34268.9 1982.37   6
   4   2  10 34597.5 1986.31   6
   4   2  11 26232.8 1682.96   6
  -4  -2  11 23639.5 1521.26   2
  -4  -2  12 3406.08 529.803   2
   4   2  12 3096.09 676.102   6
   4   2  13 5869.83 702.995   6
   4   2  14 847.348 231.921   6
   4  -3  13 3259.92 523.632   6
   4  -3  12 11320.4 1087.07   6
   4  -3  12 11582.5 973.131   4
   4  -3  11 11713.6 1089.57   4
   4  -3  11 9930.46 1126.58   6
   4  -3  10 946.984 559.307   4
   4  -3  10 1279.80 592.412   6
   4  -3   9 28992.3 1769.51   4
  -4   3   9 29687.4 1903.73   6
  -4  -3  -9 27580.7 4568.60   1
   4  -3   9 29525.5 1816.87   6
   4  -3   8 216.250 328.953   4
  -4   3   8 321.838 548.815   6
   4  -3   8 170.182 398.029   6
   4  -3   7 49090.1 2068.43   4
  -4   3   7 46136.2 2160.64   6
  -4  -3  -7 43682.3 5343.97   1
  -4   3   7 42403.5 4706.56   3
   4  -3   7 49861.8 2107.95   6
  -4  -3  -6 9777.40 2479.99   1
  -4   3   6 10813.6 2512.97   3
  -4  -3  -5 9137.21 2032.43   1
  -4   3   5 9286.31 2183.72   3
  -4  -3  -4 7487.25 1830.64   1
  -4   3   4 11820.6 2336.44   3
  -4   3   3 8322.34 1895.51   3
  -4  -3  -3 8360.47 1630.73   1
  -4  -3  -2 20891.5 2009.54   1
  -4   3   2 16211.4 2651.28   3
  -4  -3  -1 31161.6 1942.81   1
  -4   3   1 24027.0 2900.98   3
  -4   3   0 108076. 5787.50   3
  -4   3  -1 31036.5 3171.06   3
  -4   3  -2 20277.1 2651.20   3
  -4   3  -3 7372.47 1884.10   1
  -4   3  -4 14094.3 2801.66   1
  -4   3  -5 12082.1 2800.57   1
  -4   3  -6 10745.1 2517.18   1
  -4  -3   7 45514.8 1976.88   6
   4   3   7 50796.5 2090.34   6
  -4   3  -7 49132.8 6034.42   1
  -4  -3   7 48691.2 2056.91   4
   4   3   8 50.1659 324.458   6
  -4  -3   8-124.514 305.274   6
  -4   3  -8 183.431 745.517   1
   4   3   9 28352.0 1757.77   6
  -4  -3   9 29285.4 1735.79   6
   4   3  10 728.914 543.509   6
  -4  -3  11 10433.0 1062.96   2
   4   3  11 10870.4 1123.09   6
   4   3  12 11436.3 1057.49   6
  -4  -3  12 10482.9 939.588   2
  -4  -3  13 3033.13 400.233   2
   4   3  13 2231.60 471.536   6
   4  -4  13 13033.6 853.394   6
   4  -4  13 11196.9 778.988   4
   4  -4  12 8337.58 876.918   6
   4  -4  12 7899.63 845.478   4
   4  -4  11 41369.2 2002.20   4
   4  -4  11 35768.1 1887.34   6
   4  -4  10 10259.4 1147.76   4
   4  -4  10 9217.74 1033.46   6
   4  -4   9 29719.6 1820.25   4
   4  -4   9 29847.5 1801.96   6
   4  -4   8-18.3459 405.727   4
  -4   4   8 163.325 463.074   6
   4  -4   8 419.527 534.020   6
   4  -4   8-633.284 399.630   5
   4  -4   7 22999.8 1465.36   6
   4  -4   7 22744.7 1483.23   4
  -4   4   7 21044.0 1496.72   6
  -4  -4  -7 18916.5 3606.38   1
  -4   4   7 22694.2 3925.82   3
  -4  -4  -6 110602. 7333.51   1
  -4   4   6 108215. 7749.18   3
  -4  -4  -5 72292.5 5389.25   1
  -4   4   5 70318.6 5872.85   3
  -4  -4  -4 7412.58 1630.71   1
  -4   4   4 6374.57 1770.59   3
  -4  -4  -3 19321.1 2147.84   1
  -4   4   3 13925.2 2520.59   3
  -4  -4  -2 90324.4 3772.72   1
  -4   4   2 81241.5 5533.38   3
  -4   4   1 92291.5 5707.07   3
  -4   4   0 130649. 6563.50   3
  -4   4  -1 96977.2 5652.77   3
  -4   4  -2 93111.9 5594.61   3
  -4   4  -3 12085.2 2353.34   1
  -4   4  -3 17378.0 2556.11   3
  -4   4  -4 8745.63 2313.21   1
  -4   4  -5 74910.7 6435.84   1
  -4   4  -6 119507. 8705.57   1
  -4   4  -7 21113.5 4040.94   1
   4   4   7 24051.5 1473.30   6
  -4  -4   7 21648.4 1379.87   4
  -4  -4   8-443.158 397.456   4
   4   4   8-203.728 434.752   6
   4   4   9 28449.8 1738.05   6
   4   4  10 12116.1 1188.16   6
  -4  -4  11 45778.8 2180.09   2
   4   4  11 44822.5 2077.73   6
   4   4  12 8995.22 898.773   6
  -4  -4  12 8293.96 860.566   2
  -4  -4  13 10615.1 742.998   2
   4   4  13 11008.3 785.594   6
   4  -5  13 1634.89 358.624   4
   4  -5  13 1659.72 297.226   6
   4  -5  12 7203.99 775.142   6
   4  -5  12 7459.49 806.050   4
   4  -5  11 1006.73 535.915   4
   4  -5  11 1024.95 447.071   6
   4  -5  10 6182.75 980.011   4
   4  -5  10 8741.22 1027.10   6
   4  -5   9 7334.44 1009.49   4
   4  -5   9 7104.54 941.274   6
   4  -5   9 7578.55 960.041   5
   4  -5   8 4944.63 841.232   4
   4  -5   8 6391.51 881.970   6
   4  -5   8 4749.02 758.177   5
  -4   5   8 3061.74 2300.41   3
   4  -5   7 6196.55 855.117   4
   4  -5   7 5824.65 798.175   6
   4  -5   7 5050.66 692.996   5
  -4   5   7 6726.47 2247.18   3
   4  -5   6 2320.74 542.637   4
   4  -5   6 1550.99 471.006   6
  -4  -5  -5 2675.58 1364.09   1
  -4   5   5 8130.98 2384.75   3
  -4   5   4 68307.3 5827.33   3
  -4   5   3 56338.2 5099.40   3
  -4   5   2 110964. 6786.32   3
  -4   5   1 844.016 940.514   3
  -4   5   0 111907. 6372.84   3
  -4   5  -1 1204.55 1159.52   3
  -4   5  -2 117800. 6345.12   3
  -4   5  -3 66059.3 5435.81   1
  -4   5  -3 65048.6 4782.42   3
  -4   5  -4 68733.8 5895.84   1
  -4   5  -5 7632.38 2090.37   1
  -4   5  -6 3949.34 1762.83   1
  -4   5  -7 8014.21 3084.69   1
   4   5   7 5332.39 703.197   6
  -4  -5   7 6415.25 773.115   4
   4   5   8 5598.16 782.362   6
  -4  -5   8 5038.44 744.172   4
   4   5   9 7630.70 991.784   6
   4   5  10 10270.2 1074.10   6
  -4  -5  11 1252.26 544.984   2
   4   5  11 588.993 399.173   6
  -4  -5  12 7360.91 818.242   2
   4   5  12 9658.69 871.059   6
  -4  -5  13 1507.42 332.243   2
   4   5  13 2272.85 360.482   6
   4  -6  13 4732.70 493.865   4
   4  -6  12 7169.20 690.247   6
   4  -6  12 7155.39 797.984   4
   4  -6  11 40271.5 1957.22   4
   4  -6  11 39597.4 1794.98   6
   4  -6  10 6932.69 1000.81   4
   4  -6  10 6536.96 872.602   6
   4  -6   9 12954.1 1288.39   4
   4  -6   9 14383.7 1245.85   6
   4  -6   9 14420.9 1261.26   5
   4  -6   8 27364.6 1788.84   4
   4  -6   8 28351.1 1675.93   5
  -4   6   8 29743.0 5429.25   3
   4  -6   8 31231.7 1745.68   6
   4  -6   7 7434.77 956.579   4
   4  -6   7 6608.46 855.107   6
   4  -6   7 7181.11 890.940   5
  -4   6   7 7323.98 2455.78   3
   4  -6   6 37378.6 1877.09   4
   4  -6   6 33289.3 1672.61   6
  -4   6   6 32832.7 4893.69   3
   4  -6   6 31973.1 1635.28   5
  -4   6   5 95270.2 7608.17   3
  -4   6   4 67240.6 6164.65   3
  -4   6   3 17404.9 3120.11   3
  -4   6   2 56345.8 5178.41   3
  -4   6   1 112120. 6824.22   3
  -4   6   0 76742.2 5565.69   3
  -4   6  -1 105973. 6378.39   3
  -4   6  -2 54117.8 4591.38   3
  -4   6  -3 17490.6 3151.17   1
  -4   6  -3 18895.8 2672.36   3
  -4   6  -4 74476.0 6317.80   1
  -4   6  -5 87847.6 7463.77   1
  -4   6  -6 45252.2 5618.91   1
  -4   6  -7 8858.30 2919.93   1
   4   6   8 30678.8 1688.41   6
  -4  -6   8 30731.9 1717.26   4
   4   6   9 14042.7 1189.10   6
   4   6  10 4553.40 742.065   6
  -4  -6  10 6236.28 970.322   2
   4   6  11 38352.3 1726.08   6
  -4  -6  11 36694.7 1956.35   2
   4   6  12 7362.36 672.028   6
  -4  -6  12 7184.15 809.870   2
  -4  -6  13 5298.21 519.397   2
   4  -7  13 2311.83 354.679   4
   4  -7  12 4508.69 610.737   4
   4  -7  11 686.963 537.001   4
   4  -7  11 1137.76 378.719   6
   4  -7  10 5231.72 908.119   4
   4  -7  10 3681.55 644.521   6
   4  -7   9 3187.02 770.336   4
   4  -7   9 2407.26 573.386   6
   4  -7   9 2629.74 676.163   5
   4  -7   8 12097.6 1268.71   4
   4  -7   8 14352.2 1244.13   5
   4  -7   8 13369.5 1176.00   6
   4  -7   7 23961.7 1635.81   4
   4  -7   7 20358.8 1461.71   5
  -4   7   7 20115.7 4118.61   3
   4  -7   7 23070.9 1452.50   6
   4  -7   6 9780.60 1048.40   4
   4  -7   6 8465.30 907.967   5
   4  -7   6 9016.39 900.353   6
   4  -7   5 5390.64 793.531   4
   4  -7   5 4486.14 655.372   5
  -4   7   5 5734.47 2358.61   3
  -4   7   4 17221.3 3462.81   3
  -4   7   3 4470.43 1588.58   3
  -4   7   2 9991.15 2292.91   3
  -4   7   1 6326.81 1934.44   3
  -4   7   0 2650.22 1344.98   3
  -4   7  -1 3784.67 1462.66   3
  -4   7  -2 8070.52 2123.70   3
  -4   7  -3 8268.15 2321.03   1
  -4   7  -3 7410.81 1960.90   3
  -4   7  -4 13711.0 2900.94   1
  -4  -7   5 5277.05 734.665   2
  -4   7  -5 5227.07 2010.34   1
  -4   7  -6 10278.7 3152.05   1
  -4   7  -7 29169.0 5242.73   1
  -4  -7   9 2775.01 806.206   2
  -4  -7  10 4965.64 888.227   2
  -4  -7  11 989.248 557.376   2
  -4  -7  12 3677.27 597.530   2
  -4  -7  13 2291.33 359.101   2
   4  -8  12 1811.40 452.109   4
   4  -8  11 19595.2 1347.58   4
   4  -8  10 21120.7 1546.55   4
   4  -8   9 35672.8 2058.13   4
   4  -8   9 34225.0 1889.32   5
   4  -8   8 19728.8 1602.15   4
   4  -8   8 21057.9 1497.88   5
   4  -8   7 770.792 521.254   5
   4  -8   7-65.4887 455.987   4
   4  -8   6 63225.0 2580.48   4
  -4   8   6 72724.1 7413.45   3
   4  -8   6 65715.4 2513.51   5
   4  -8   5 56361.8 2352.83   4
  -4   8   5 60966.6 6765.50   3
   4  -8   5 58448.8 2290.59   5
   4  -8   4 48919.8 2122.77   4
  -4   8   4 47600.4 5784.76   3
   4  -8   4 47633.8 2035.90   5
  -4   8   3 19545.5 3449.80   3
  -4   8   2 3842.29 1797.55   3
  -4   8   1 38420.8 4370.81   3
  -4   8   0 129188. 7929.99   3
  -4   8  -1 42569.3 4349.62   3
  -4   8  -2 4596.80 1384.11   3
  -4   8  -3 19711.3 3069.76   3
  -4   8  -3 18327.6 3460.70   1
  -4   8  -4 54698.7 5828.89   1
  -4  -8   4 45469.4 2038.82   2
  -4  -8   5 62169.8 2493.33   2
  -4   8  -5 69251.5 7031.77   1
  -4  -8   6 68902.9 2758.97   2
  -4   8  -6 61102.3 6964.53   1
  -4  -8   7-77.7565 447.476   2
  -4  -8   7-269.056 347.294   5
  -4  -8   8 17492.2 1520.50   2
  -4  -8   9 37176.5 2125.97   2
  -4  -8  10 19402.7 1529.66   2
  -4  -8  11 20327.8 1395.27   2
  -4  -8  12 1330.24 408.294   2
   4  -9  12 7229.55 642.067   4
   4  -9  11 520.237 417.865   4
   4  -9  10 2363.80 649.033   4
   4  -9  10 2285.45 596.759   5
   4  -9   9 6512.10 1007.75   4
   4  -9   9 6110.80 872.849   5
   4  -9   8 215.703 588.017   4
   4  -9   8 313.070 523.248   5
   4  -9   7 28361.7 1871.14   4
   4  -9   7 30568.7 1812.93   5
   4  -9   6 5470.96 912.653   4
   4  -9   6 6086.43 874.711   5
  -4   9   6 5325.46 2207.54   3
   4  -9   5 4669.33 791.554   4
   4  -9   5 4690.63 748.267   5
   4  -9   4 12606.2 1163.01   4
   4  -9   4 12406.2 1112.09   5
  -4   9   4 15720.2 3680.82   3
  -4   9   3 2663.18 1495.66   3
   4  -9   3 3700.85 637.711   5
  -4   9   2 2939.69 1490.24   3
  -4   9   1-1160.59 754.545   3
  -4   9   0 2458.45 1211.11   3
  -4   9  -1 1821.93 1690.57   3
  -4   9  -2 5170.32 1557.63   3
  -4  -9   3 3151.50 612.409   2
  -4   9  -3 5890.61 2217.32   1
  -4   9  -4 7525.70 2568.56   1
  -4  -9   4 12613.0 1132.57   2
  -4  -9   5 4563.32 774.487   2
  -4   9  -5 10271.7 3374.53   1
  -4  -9   6 4438.00 805.642   2
  -4   9  -6 9423.69 3777.74   1
  -4  -9   7 31995.8 1995.32   2
  -4  -9   8-12.1382 546.408   2
  -4  -9   9 5957.59 984.471   2
  -4  -9  10 2239.84 655.894   2
  -4  -9  11 705.315 431.728   2
  -4  -9  12 7188.50 656.701   2
   4 -10  12-16.7152 206.131   4
   4 -10  11 22470.2 1242.26   4
   4 -10  10 19227.1 1366.32   4
   4 -10  10 16876.4 1168.40   5
   4 -10   9 2257.38 687.710   4
   4 -10   9 1477.49 572.642   5
   4 -10   8 1247.10 637.532   4
   4 -10   8 1638.06 614.626   5
   4 -10   7 19515.3 1594.84   4
   4 -10   7 19529.6 1510.35   5
   4 -10   6 26919.7 1807.84   4
   4 -10   6 28794.8 1790.32   5
   4 -10   5 59069.9 2571.08   4
  -4  10   5 60177.2 6976.70   3
   4 -10   5 59749.8 2467.93   5
   4 -10   4 21754.3 1538.89   4
   4 -10   4 21819.1 1507.90   5
  -4  10   4 19911.5 4036.57   3
   4 -10   3 10032.1 1046.38   5
  -4  10   3 9290.94 2644.67   3
  -4  10   2 29490.9 4493.90   3
   4 -10   2 37094.0 1897.11   5
   4 -10   1 42909.2 2026.01   5
  -4  10   1 40599.1 5025.03   3
  -4  10   0 56672.7 5722.33   3
   4 -10   0 51912.5 2244.99   5
  -4  10  -1 36453.1 4503.43   3
  -4  10  -2 33483.5 4565.77   1
  -4 -10   2 34870.3 1735.88   2
  -4  10  -3 14206.1 3306.24   1
  -4 -10   3 9679.33 1006.13   2
  -4  10  -4 20299.5 3966.94   1
  -4 -10   4 18676.5 1393.41   2
  -4 -10   5 57398.6 2496.52   2
  -4  10  -5 59966.7 6853.01   1
  -4 -10   6 26557.6 1810.71   2
  -4 -10   7 20156.4 1606.59   2
  -4 -10   8 1116.24 614.130   2
  -4 -10   9 2145.61 626.964   2
  -4 -10  10 16941.2 1278.92   2
  -4 -10  11 23012.5 1268.56   2
  -4 -10  12 239.752 183.723   2
   4 -11  11 201.227 278.305   4
   4 -11  10 4206.08 683.374   4
   4 -11   9 703.278 515.947   4
   4 -11   9 919.814 417.970   5
   4 -11   8 6999.79 987.384   4
   4 -11   8 4822.49 822.663   5
   4 -11   7 6314.76 969.455   4
   4 -11   7 7737.64 1040.27   5
   4 -11   6 561.015 536.432   4
   4 -11   6 951.846 531.688   5
   4 -11   5 2328.44 664.586   4
   4 -11   5 2331.96 680.660   5
   4 -11   4 5357.53 834.006   4
  -4  11   4 6993.56 3128.53   3
   4 -11   4 2525.88 676.727   5
   4 -11   3 2303.70 593.199   4
   4 -11   3 1746.69 601.778   5
  -4  11   2 2030.05 1910.88   3
   4 -11   2 683.150 470.591   5
   4 -11   1 10553.2 1104.48   5
  -4  11   1 9754.99 2525.30   3
  -4  11   0 6139.79 2217.15   3
   4 -11   0 12515.6 1210.76   5
   4 -11  -1 9769.17 1097.73   5
  -4  11  -2 3152.81 1664.79   1
  -4 -11   3 1771.40 528.354   2
  -4  11  -3-2726.66 2165.45   1
  -4  11  -4 1510.45 1560.82   1
  -4 -11   4 4575.90 768.830   2
  -4 -11   5 2750.11 696.102   2
  -4 -11   6 1348.34 575.815   2
  -4 -11   7 6973.07 990.870   2
  -4 -11   8 5865.40 883.652   2
  -4 -11   9 921.986 559.129   2
  -4 -11  10 3028.39 614.935   2
  -4 -11  11 860.736 359.630   2
   4 -12  11 5333.45 486.547   4
   4 -12  10 12748.1 937.420   4
   4 -12   9 4581.29 734.293   4
   4 -12   9 3911.09 634.127   5
   4 -12   8 455.758 541.656   4
   4 -12   8 300.764 463.492   5
   4 -12   7 12041.2 1225.27   4
   4 -12   7 9539.38 1078.17   5
   4 -12   6 19106.2 1508.83   4
   4 -12   6 17573.9 1448.48   5
   4 -12   5 20655.9 1603.54   4
   4 -12   5 19783.6 1539.48   5
   4 -12   4 17652.6 1480.81   5
   4 -12   4 16376.7 1399.37   4
   4 -12   3 6236.34 944.240   4
   4 -12   3 6087.46 914.669   5
  -4  12   2 5639.31 2621.88   3
   4 -12   2 2720.77 730.130   5
  -4  12   1 10086.0 3035.16   3
   4 -12   1 9259.55 1115.31   5
   4 -12   0 125522. 3749.82   5
   4 -12  -1 6909.60 1004.73   5
  -4  12  -2 4723.43 2026.81   1
   4 -12  -2 2167.07 717.214   5
  -4 -12   3 6084.98 781.792   2
  -4  12  -3 10230.5 3061.24   1
  -4 -12   4 19685.2 1412.81   2
  -4 -12   5 22474.3 1562.94   2
  -4 -12   6 20238.0 1491.31   2
  -4 -12   7 10690.2 1099.86   2
  -4 -12   8 264.704 393.487   2
  -4 -12   9 4237.62 670.890   2
  -4 -12  10 13022.8 937.860   2
  -4 -12  11 4021.13 414.737   2
   4 -13  10 1148.99 324.472   4
   4 -13   9 2470.03 523.081   4
   4 -13   9 3273.93 560.039   5
   4 -13   8-6.31462 358.897   4
   4 -13   8-297.170 417.437   5
   4 -13   7 2703.79 664.726   4
   4 -13   7 2592.40 633.703   5
   4 -13   6 1001.39 594.125   4
   4 -13   6 1004.27 565.618   5
   4 -13   5 1121.93 618.415   4
   4 -13   5 1493.61 602.221   5
   4 -13   4 5701.19 906.829   4
   4 -13   4 6324.92 1000.81   5
   4 -13   3 1142.53 568.261   4
   4 -13   3 1198.93 581.994   5
   4 -13   2 3175.41 733.782   4
   4 -13   2 3981.76 797.711   5
   4 -13   1 23436.9 1716.95   5
   4 -13   0 75.4166 505.903   5
   4 -13  -1 23767.9 1750.74   5
   4 -13  -2 3666.45 844.056   5
   4 -13  -3 1515.65 741.877   5
  -4 -13   4 7038.08 844.413   2
  -4 -13   5 1948.81 478.981   2
  -4 -13   6 851.851 498.738   2
  -4 -13   7 1922.65 536.764   2
  -4 -13   8-585.280 344.242   2
  -4 -13   9 2948.68 501.052   2
  -4 -13  10 1071.36 269.041   2
   4 -14   9-27.1264 221.921   4
   4 -14   9 25.3141 244.854   5
   4 -14   8-1.72015 348.723   4
   4 -14   8 78.3164 353.752   5
   4 -14   7 8075.12 866.641   4
   4 -14   7 7520.80 860.955   5
   4 -14   6 13454.0 1163.83   4
   4 -14   6 14345.1 1247.47   5
   4 -14   5 28028.6 1679.93   4
   4 -14   5 25443.3 1669.33   5
   4 -14   4 14478.9 1311.18   4
   4 -14   4 14909.9 1350.05   5
   4 -14   3 676.595 541.227   4
   4 -14   3 22.7307 565.884   5
   4 -14   2 5714.84 879.860   4
   4 -14   2 6453.26 993.650   5
   4 -14   1 9642.80 1061.37   4
   4 -14   1 9175.97 1151.61   5
   4 -14   0 49001.0 2448.70   5
   4 -14  -1 10934.6 1264.22   5
   4 -14  -2 6751.07 1044.92   5
   4 -14  -3 419.397 591.159   5
   4 -14  -4 14197.1 1406.35   5
   4 -14  -5 29557.3 1877.71   5
  -4 -14   6 10115.5 893.817   2
  -4 -14   7 7672.57 750.497   2
  -4 -14   8 69.3760 207.498   2
   4 -14  -8 446.204 425.925   5
  -4 -14   9-2.13510 81.0504   2
   4 -14  -9-65.3375 318.937   5
   4 -15   8 68.2540 167.937   4
   4 -15   8 221.059 242.586   5
   4 -15   7 313.816 317.188   4
   4 -15   7 237.864 333.503   5
   4 -15   6 275.174 315.027   4
   4 -15   6 418.807 406.574   5
   4 -15   5 733.323 416.200   4
   4 -15   5 1559.70 569.160   5
   4 -15   4 2919.47 613.322   4
   4 -15   4 2906.42 720.562   5
   4 -15   3 1710.22 548.597   4
   4 -15   3 1891.91 668.966   5
   4 -15   2 4382.07 850.973   5
   4 -15   2 3105.75 645.519   4
   4 -15   1 6373.14 823.249   4
   4 -15   1 8141.85 1107.45   5
   4 -15   0 127.956 305.238   4
   4 -15   0-92.5532 597.458   5
   4 -15  -1 8816.08 1139.29   5
   4 -15  -2 3411.17 858.653   5
   4 -15  -3 3004.47 809.020   5
   4 -15  -4 3288.16 742.519   5
   4 -15  -5 803.634 555.405   5
   4 -15  -6 100.728 482.685   5
   4 -15  -7 390.940 383.404   5
   4 -15  -8 123.103 244.995   5
   4 -16   7 2477.19 373.977   4
   4 -16   7 2871.13 443.324   5
   4 -16   6 8895.83 731.663   4
   4 -16   6 10477.4 883.103   5
   4 -16   5 14766.8 1005.39   4
   4 -16   5 16721.8 1187.38   5
   4 -16   4 4274.88 638.677   4
   4 -16   4 3987.72 715.870   5
   4 -16   3 3114.55 594.700   4
   4 -16   3 3795.43 763.250   5
   4 -16   2 6120.01 760.934   4
   4 -16   2 8093.99 985.254   5
   4 -16   1 3481.67 599.464   4
   4 -16   1 5032.15 850.738   5
   4 -16   0 4937.49 688.117   4
   4 -16   0 5703.13 897.509   5
   4 -16  -1 4031.86 600.407   4
   4 -16  -1 5391.94 895.562   5
   4 -16  -2 8247.96 1065.09   5
   4 -16  -3 2893.77 723.198   5
   4 -16  -4 3683.57 716.010   5
   4 -16  -5 16978.5 1241.89   5
   4 -16  -6 8373.28 824.902   5
   4 -16  -7 2138.04 442.944   5
   4 -17   6 2083.75 411.487   5
   4 -17   5 52.0317 181.188   4
   4 -17   5 1394.26 385.877   5
   4 -17   4-55.8373 219.670   4
   4 -17   4 8397.33 826.733   5
   4 -17   3 217.986 238.710   4
   4 -17   3-332.168 402.626   5
   4 -17   2 6404.01 831.898   5
   4 -17   1 2170.07 606.181   5
   4 -17   0 2998.24 652.240   5
   4 -17  -1 2742.76 639.399   5
   4 -17  -2 6664.59 845.544   5
   4 -17  -3-38.5956 436.687   5
   4 -17  -4 7352.37 796.388   5
   4 -17  -5 1067.69 381.841   5
   4 -17  -6 1851.00 390.291   5
   4 -18   5 3566.23 429.084   5
   4 -18   4 2965.60 472.674   5
   4 -18   3 982.083 374.234   5
   4 -18   2 4203.92 588.504   5
   4 -18   1 9319.38 840.548   5
   4 -18   0 6197.85 705.614   5
   4 -18  -1 9008.48 820.369   5
   4 -18  -2 3729.87 583.481   5
   4 -18  -3 982.572 359.187   5
   4 -18  -4 2837.54 429.103   5
   4 -18  -5 6840.17 544.736   5
   4 -19   2 170.018 195.408   5
   4 -19   1 421.302 219.729   5
   4 -19   0 309.754 231.635   5
   4 -19  -1-134.461 218.944   5
   4 -19  -2 266.478 187.072   5
  -5   0   0 210.813 930.726   3
  -5   0  -1 113431. 5496.28   1
  -5   0   1 119729. 6478.65   3
  -5   0  -2 7301.80 1644.58   1
  -5   0   2 3794.17 1430.12   3
  -5   0  -3 3423.82 1380.94   1
  -5   0   3 6176.01 1679.37   3
  -5   0  -4 5753.97 1933.39   1
  -5   0   4 4240.07 1657.00   3
  -5   0  -5 10275.4 2409.12   1
  -5   0   5 9569.61 2096.36   3
  -5   0  -6 3297.47 1967.46   1
   5   0   6 2923.67 555.530   6
   5   0   7 15241.0 1253.11   6
  -5   0  -7 16169.6 3285.30   1
   5   0   8 844.032 550.427   6
  -5   0  -8 901.265 864.323   1
   5   0   9 9494.16 1105.63   6
   5   0  10 3922.47 842.935   6
   5   0  11 5818.73 893.332   6
   5   0  12 2333.49 592.724   6
   5   0  13 1354.52 403.892   6
   5  -1  13 4367.11 552.314   6
   5  -1  12 6594.49 824.935   6
   5  -1  11 19674.3 1474.91   6
   5  -1  10 29970.2 1880.98   6
   5  -1   9 3047.83 750.676   6
   5  -1   8 697.809 497.200   6
  -5  -1  -8 2202.11 2222.96   1
   5  -1   7 82110.3 2804.14   6
  -5  -1  -7 85807.5 7526.42   1
  -5   1   6 55237.0 5077.65   3
  -5  -1  -6 54629.7 5689.38   1
   5  -1   6 52555.7 2142.75   6
  -5   1   5 113956. 6969.35   3
  -5  -1  -5 105976. 7275.01   1
  -5   1   4 38201.5 4019.76   3
  -5  -1  -4 40485.5 4100.69   1
  -5   1   3 23054.3 3255.56   3
  -5  -1  -3 22004.9 2816.49   1
  -5  -1  -2 25752.2 2737.60   1
  -5   1   2 25648.0 3173.80   3
  -5  -1  -1 49318.4 3396.69   1
  -5   1   1 43487.5 4065.45   3
  -5   1   0 243855. 9446.29   3
  -5  -1   1 44544.5 3944.34   3
  -5   1  -1 47311.7 4346.81   3
  -5   1  -2 20658.5 2766.71   1
  -5  -1   2 18981.8 2702.36   3
  -5   1  -3 22751.6 3195.68   1
  -5  -1   3 22450.3 2779.47   3
  -5  -1   4 27150.2 3021.76   3
  -5   1  -4 41692.7 4399.15   1
  -5   1  -5 122910. 8102.58   1
   5   1   6 49105.7 2032.98   6
  -5   1  -6 53556.6 5733.70   1
   5   1   7 83310.1 2784.70   6
  -5  -1   7 78494.5 2668.66   2
  -5   1  -7 81959.1 7832.99   1
  -5  -1   8 570.500 404.406   2
   5   1   8 1206.58 602.215   6
  -5  -1   9 3732.57 662.843   2
   5   1   9 3206.62 732.490   6
   5   1  10 28030.7 1803.67   6
  -5  -1  10 28393.2 1669.74   2
   5   1  11 20447.6 1507.72   6
   5   1  12 6493.32 818.900   6
   5   1  13 5143.18 604.488   6
   5  -2  13 1715.48 405.316   6
   5  -2  12 8457.89 917.974   6
   5  -2  11 12580.6 1234.41   6
   5  -2  11 12316.3 1028.68   4
   5  -2  10 1509.91 541.275   4
   5  -2  10 584.364 597.377   6
   5  -2   9 6193.43 878.337   4
   5  -2   9 12321.4 1249.64   6
   5  -2   8 654.304 470.748   6
   5  -2   8 497.641 335.490   4
   5  -2   7 4572.30 668.439   4
   5  -2   7 4920.25 761.851   6
   5  -2   6 4835.85 734.771   6
  -5  -2  -6 7753.43 2265.45   1
  -5   2   6 6654.05 2169.34   3
  -5   2   5 2359.29 1065.96   3
  -5  -2  -5 5015.04 1540.97   1
  -5   2   4 71419.2 5702.49   3
  -5  -2  -4 69728.9 5165.36   1
  -5  -2  -3 7641.34 1495.59   1
  -5   2   3 9277.85 2102.36   3
  -5  -2  -2 4965.19 1204.25   1
  -5   2   2 2160.37 1623.40   3
  -5   2   1 77276.5 5513.26   3
  -5  -2  -1 91297.0 4215.48   1
  -5   2   0 931.715 1340.86   3
  -5  -2   0 450.733 567.244   1
  -5   2  -1 79166.8 5610.59   3
  -5   2  -2 2436.06 1406.04   1
  -5  -2   2 3070.08 1242.25   3
  -5   2  -2 4354.95 1586.49   3
  -5  -2   3 6380.24 1477.57   3
  -5   2  -3 10319.1 2039.65   1
  -5  -2   4 77005.8 4871.84   3
  -5   2  -4 80929.7 6271.98   1
  -5   2  -5 2312.55 1496.71   1
  -5   2  -6 6006.35 2474.00   1
   5   2   6 5864.21 748.498   6
  -5  -2   6 6909.50 821.366   2
  -5   2  -7 5042.16 2531.08   1
  -5  -2   7 5448.97 793.016   2
   5   2   7 6126.53 822.656   6
   5   2   8 840.760 501.094   6
  -5  -2   8 1305.08 560.189   2
  -5   2  -8 1515.63 1317.04   1
  -5  -2   9 12051.1 1191.62   2
   5   2   9 11590.7 1183.02   6
  -5  -2  10 839.740 516.186   2
   5   2  10 1359.86 604.995   6
   5   2  11 12750.2 1174.51   6
  -5  -2  11 12610.5 1067.72   2
   5   2  12 6909.05 811.006   6
   5   2  13 1847.86 402.234   6
   5  -3  13 2365.00 399.411   6
   5  -3  12 12752.7 1022.88   6
   5  -3  12 10252.6 790.577   4
   5  -3  11 26950.2 1650.45   6
   5  -3  11 25464.4 1474.24   4
   5  -3  10 9699.64 1024.62   4
   5  -3  10 7753.22 1033.98   6
   5  -3   9 4560.61 785.153   4
   5  -3   9 4404.88 832.394   6
  -5  -3  -8 234.033 2313.72   1
   5  -3   8 1493.39 484.995   4
   5  -3   8 548.786 486.743   6
   5  -3   7 25013.7 1529.03   4
   5  -3   7 26759.5 1629.18   6
  -5  -3  -7 26191.7 4353.19   1
  -5   3   7 27021.6 4049.35   3
   5  -3   6 74668.2 2453.47   4
  -5  -3  -6 74567.7 6301.79   1
  -5   3   6 78999.9 6611.10   3
   5  -3   6 78977.2 2640.87   6
  -5  -3  -5 109703. 6997.61   1
  -5   3   5 118425. 7783.73   3
  -5  -3  -4 16793.1 2377.50   1
  -5   3   4 14836.7 2680.89   3
  -5   3   3 5942.24 1940.50   3
  -5  -3  -3 3677.81 1337.69   1
  -5   3   2 37204.6 3958.78   3
  -5   3   1 185751. 8699.40   3
  -5   3   0 70576.5 5382.36   3
  -5   3  -1 185823. 8689.42   3
  -5   3  -2 36285.1 4049.61   1
  -5   3  -2 42575.7 4247.65   3
  -5   3  -3 4537.23 1759.31   1
  -5   3  -4 15718.2 2913.22   1
  -5   3  -5 120398. 8409.73   1
  -5  -3   6 77887.1 2660.93   2
   5   3   6 73623.6 2464.34   6
  -5   3  -6 72919.3 7030.07   1
  -5   3  -7 24389.4 4561.69   1
   5   3   7 26891.3 1592.65   6
  -5  -3   7 25466.3 1644.77   2
  -5  -3   8 1293.77 540.666   2
   5   3   8 1453.32 527.817   6
  -5   3  -8 756.215 769.486   1
  -5  -3   9 4423.30 817.810   2
   5   3   9 3076.27 705.860   6
   5   3  10 8275.12 1047.72   6
  -5  -3  10 9037.19 1047.07   2
   5   3  11 29434.2 1673.79   6
  -5  -3  11 27891.4 1580.62   2
  -5  -3  12 11079.0 834.171   2
   5   3  12 11754.8 975.997   6
   5   3  13 2993.07 441.954   6
   5  -4  13 887.773 249.402   6
   5  -4  12 9942.62 885.249   6
   5  -4  12 9743.96 802.909   4
   5  -4  11 800.455 471.304   4
   5  -4  11 722.510 477.712   6
   5  -4  10 14373.7 1249.66   4
   5  -4  10 13211.8 1226.54   6
   5  -4   9 2683.06 691.272   4
   5  -4   9 2388.61 681.091   6
   5  -4   8 7390.56 957.734   4
   5  -4   8 7026.06 962.715   6
   5  -4   7 6640.34 855.021   4
   5  -4   7 9106.79 1033.15   6
   5  -4   6 5169.56 702.914   4
   5  -4   6 5167.53 787.804   6
  -5   4   6 6221.80 2003.01   3
  -5   4   5 2751.19 2007.00   3
  -5   4   4 25028.1 3595.56   3
  -5   4   3 3677.59 1373.84   3
  -5   4   2 17323.6 3014.89   3
  -5   4   1 13875.5 2589.62   3
  -5   4   0 17775.0 2906.63   3
  -5   4  -1 17340.6 2801.11   3
  -5   4  -2 17933.3 2907.21   3
  -5   4  -3 2357.66 1246.82   1
  -5   4  -4 26957.9 4006.08   1
  -5   4  -5-1262.77 1399.82   1
  -5  -4   6 4767.39 778.479   2
  -5   4  -6 2325.61 1245.84   1
   5   4   6 3681.15 577.551   6
   5   4   7 7671.98 914.525   6
  -5   4  -7 6494.39 2436.01   1
  -5  -4   7 7762.09 973.581   2
  -5  -4   8 7218.06 983.286   2
   5   4   8 6916.32 901.951   6
  -5   4  -8 7160.00 2904.26   1
  -5  -4   9 3972.27 853.466   2
   5   4   9 3185.02 740.080   6
   5   4  10 13872.2 1224.57   6
  -5  -4  10 13433.3 1280.13   2
  -5  -4  11 1250.02 450.484   2
   5   4  11 827.278 478.155   6
   5   4  12 11301.1 882.991   6
  -5  -4  12 10612.7 848.053   2
   5   4  13 620.518 171.730   6
   5  -5  12 8936.25 784.243   6
   5  -5  12 9218.72 761.544   4
   5  -5  11 24799.2 1463.79   4
   5  -5  11 27648.5 1537.23   6
   5  -5  10 9348.86 1059.52   4
   5  -5  10 8413.15 967.966   6
   5  -5   9 38316.2 2015.19   6
   5  -5   9 34735.6 1958.38   4
   5  -5   8 13850.3 1248.45   4
   5  -5   8 13650.5 1236.27   6
   5  -5   7 1619.84 562.546   4
   5  -5   7 1981.22 559.252   6
  -5   5   7 2583.82 2174.73   3
   5  -5   6 25265.4 1548.37   4
   5  -5   6 24773.8 1525.20   6
  -5   5   6 22257.7 3763.98   3
   5  -5   5 54005.4 2159.93   4
   5  -5   5 51503.1 2082.25   6
  -5   5   5 59222.3 6133.17   3
  -5   5   4 78263.9 6692.46   3
  -5   5   3 6398.93 2116.47   3
  -5   5   2 9719.99 2564.85   3
  -5   5   1 79035.5 6135.70   3
  -5   5   0 155667. 8385.56   3
  -5   5  -1 91925.3 6452.00   3
  -5   5  -2 10825.2 2536.49   3
  -5   5  -3 7988.23 2173.18   1
  -5   5  -3 9223.76 1971.79   3
  -5   5  -4 76763.2 6695.84   1
  -5  -5   5 52171.2 2207.35   2
  -5   5  -5 53503.2 6061.42   1
  -5   5  -6 23016.5 4224.81   1
  -5  -5   6 23412.1 1586.07   2
  -5  -5   7 1117.54 615.829   2
   5   5   7 1491.19 411.507   6
   5   5   8 15169.7 1240.31   6
  -5  -5   8 14061.8 1362.18   2
  -5   5  -8 12987.6 3956.06   1
  -5  -5   9 35132.9 2079.08   2
   5   5   9 36320.8 1896.86   6
   5   5  10 7932.84 918.848   6
  -5  -5  10 8445.51 1058.55   2
   5   5  11 29656.5 1512.89   6
  -5  -5  11 29311.7 1651.72   2
   5   5  12 9573.53 750.710   6
  -5  -5  12 9423.03 814.822   2
   5  -6  12 6499.85 609.274   6
   5  -6  12 6780.95 673.582   4
   5  -6  11 138.392 412.948   4
   5  -6  11 499.258 370.705   6
   5  -6  10 2123.78 634.013   4
   5  -6  10 1402.90 509.103   6
   5  -6   9 4433.35 883.616   4
   5  -6   9 3255.16 688.919   6
   5  -6   8 7576.39 998.267   4
   5  -6   8 7234.66 920.040   6
   5  -6   7 21788.4 1505.22   6
   5  -6   7 20962.2 1528.33   4
  -5   6   7 23374.0 4166.82   3
   5  -6   6 13549.4 1209.92   4
   5  -6   6 12953.2 1124.82   6
  -5   6   6 11833.2 3281.88   3
   5  -6   5 8884.10 963.630   4
   5  -6   5 10062.3 963.961   6
  -5   6   5 11765.4 3267.95   3
  -5  -6  -5 9452.86 942.420   2
   5  -6   4 18225.7 1269.50   4
  -5   6   4 20859.0 3453.56   3
  -5   6   3 10554.3 2661.15   3
  -5   6   2 8096.25 2133.99   3
  -5   6   1 4872.34 1777.06   3
  -5   6   0 6069.91 1941.45   3
  -5   6  -1 7363.15 1947.27   3
  -5   6  -2 5839.19 1737.44   3
  -5   6  -3 9576.13 2541.23   1
  -5   6  -3 13531.4 2658.59   3
  -5   6  -4 19133.8 3558.31   1
  -5  -6   4 17225.8 1286.19   2
  -5  -6   5 9559.99 1015.90   2
  -5   6  -5 7673.93 2906.71   1
  -5  -6   6 13782.2 1303.98   2
  -5   6  -6 15942.7 3852.46   1
  -5   6  -7 23767.6 4761.62   1
  -5  -6   7 21399.4 1630.93   2
   5   6   8 7123.13 826.687   6
  -5  -6   8 6711.01 1048.33   2
   5   6   9 4500.46 690.386   6
  -5  -6   9 4136.26 881.668   2
  -5  -6  10 1959.91 657.450   2
   5   6  10 2216.01 487.706   6
  -5  -6  11-31.0178 397.146   2
   5   6  11 401.847 329.925   6
  -5  -6  12 6374.64 654.493   2
   5  -7  12 3550.11 495.679   4
   5  -7  11 29434.7 1536.23   4
   5  -7  11 29601.4 1377.65   6
   5  -7  10 13840.9 1211.72   4
   5  -7  10 11343.0 971.846   6
   5  -7   9 19909.4 1525.84   4
   5  -7   9 20326.1 1390.39   6
   5  -7   9 20118.1 1340.60   5
   5  -7   8 375.964 506.699   4
   5  -7   8-19.8409 408.318   6
   5  -7   8-11.8080 484.635   5
   5  -7   7 1662.76 618.540   4
   5  -7   7 1097.14 428.873   6
   5  -7   7 1062.44 513.147   5
   5  -7   6 67684.1 2658.38   4
   5  -7   6 69581.3 2523.31   6
  -5   7   6 67246.0 7308.81   3
   5  -7   6 63772.8 2371.10   5
   5  -7   5 51000.8 2248.27   4
   5  -7   5 47513.1 2018.66   6
  -5   7   5 51009.1 6015.20   3
   5  -7   5 47649.2 1986.91   5
  -5  -7  -5 47379.2 2048.45   2
   5  -7   4 13946.1 1182.65   4
  -5   7   4 15626.4 3635.03   3
  -5   7   3 704.754 807.735   3
  -5   7   2 32374.4 4437.10   3
  -5   7   1 67629.2 6079.42   3
  -5   7   0 65098.9 5868.12   3
  -5   7  -1 71823.8 6066.19   3
  -5   7  -2 41006.8 4575.52   3
  -5  -7   3 1921.03 505.953   2
  -5   7  -3 2243.61 1137.44   1
  -5   7  -3 3494.04 1351.28   3
  -5   7  -4 18150.8 3675.17   1
  -5  -7   4 14998.1 1247.54   2
  -5   7  -5 59706.6 6703.08   1
  -5  -7   5 51085.9 2315.31   2
  -5  -7   6 68679.0 2773.51   2
  -5   7  -6 67457.2 7413.86   1
  -5  -7   7 1305.96 683.965   2
  -5   7  -7 3238.14 2607.40   1
  -5  -7   8 627.265 592.618   2
  -5  -7   9 21605.4 1662.37   2
  -5  -7  10 11976.7 1186.80   2
  -5  -7  11 30556.2 1622.27   2
  -5  -7  12 2384.47 449.633   2
   5  -8  12 3337.99 438.455   4
   5  -8  11 960.966 456.110   4
   5  -8  10 2300.95 637.987   4
   5  -8  10 1468.87 373.532   6
   5  -8   9 13355.1 1267.25   4
   5  -8   9 11652.5 1067.92   5
   5  -8   9 11962.8 1004.11   6
   5  -8   8 9537.24 1133.62   4
   5  -8   8 9905.98 953.667   6
   5  -8   8 11276.2 1072.99   5
   5  -8   7 33242.9 1970.05   4
   5  -8   7 33342.0 1780.14   6
   5  -8   7 29526.0 1706.95   5
   5  -8   6 5250.54 867.127   4
   5  -8   6 4845.32 667.131   6
   5  -8   6 7495.04 896.242   5
  -5   8   6 4680.47 2033.11   3
   5  -8   5 17508.7 1440.80   4
   5  -8   5 17256.1 1235.43   6
   5  -8   5 17259.4 1260.48   5
   5  -8   4 16054.0 1290.35   4
   5  -8   4 13949.5 1164.11   5
  -5   8   4 12203.4 3531.43   3
   5  -8   3 13209.9 1075.96   5
  -5   8   3 11955.9 2909.04   3
  -5   8   2 8930.35 2300.71   3
  -5   8   1 2452.35 1802.46   3
  -5   8   0 6895.38 2247.67   3
  -5   8  -1 1690.38 1130.06   3
  -5  -8   2 13310.1 1104.11   2
  -5   8  -2 11815.7 2817.06   3
  -5  -8   3 15763.1 1243.37   2
  -5   8  -3 15661.6 3481.52   1
  -5   8  -3 13639.9 2739.12   3
  -5   8  -4 14582.9 3150.51   1
  -5  -8   4 17841.0 1377.12   2
  -5  -8   5 18956.7 1503.47   2
  -5   8  -5 13506.1 3178.08   1
  -5  -8   6 6406.14 976.567   2
  -5   8  -6-240.479 530.277   1
  -5  -8   7 33741.2 2062.16   2
  -5  -8   8 10759.3 1232.91   2
  -5  -8   9 15260.8 1419.28   2
  -5  -8  10 1478.50 640.128   2
  -5  -8  11 1222.78 478.452   2
  -5  -8  12 3130.44 438.541   2
   5  -9  11 18493.4 1096.01   4
   5  -9  10 16370.6 1247.42   4
   5  -9   9 8096.64 1009.86   4
   5  -9   9 6209.35 776.125   5
   5  -9   8 4135.91 867.117   4
   5  -9   8 4515.93 667.223   5
   5  -9   7 12241.1 1272.20   4
   5  -9   7 14370.6 1221.98   5
   5  -9   6 37129.9 2081.58   4
   5  -9   6 38123.2 1951.88   5
   5  -9   5 25745.3 1778.05   4
   5  -9   5 27272.4 1627.85   5
  -5   9   5 27941.7 4880.46   3
   5  -9   4 23632.2 1628.14   4
   5  -9   4 28061.2 1629.96   5
  -5   9   4 21944.3 4073.55   3
   5  -9   3 10860.3 1031.68   5
  -5   9   3 10902.4 2869.56   3
   5  -9   2 17051.7 1270.52   5
  -5   9   2 17448.7 3557.13   3
  -5  -9  -1 36844.8 1744.30   2
  -5   9   1 38455.3 5220.77   3
   5  -9   1 38617.0 1883.79   5
  -5  -9   0 45043.0 1947.12   2
  -5   9   0 41509.0 5124.91   3
   5  -9   0 47555.0 2083.47   5
  -5  -9   1 40617.7 1902.98   2
  -5   9  -1 38158.7 4864.75   3
  -5  -9   2 18444.6 1324.52   2
  -5   9  -2 22782.5 3968.06   1
  -5   9  -2 17553.2 3146.08   3
  -5   9  -3 9087.23 2610.72   1
  -5  -9   3 9588.98 1015.25   2
  -5   9  -4 25369.5 4688.66   1
  -5  -9   4 25948.3 1665.36   2
  -5  -9   5 28756.5 1822.37   2
  -5   9  -5 25721.0 4548.57   1
  -5  -9   6 36573.9 2127.34   2
  -5  -9   7 14092.7 1380.66   2
  -5  -9   8 4273.35 868.788   2
  -5  -9   9 7517.25 1031.97   2
  -5  -9  10 15060.5 1231.88   2
  -5  -9  11 18399.5 1143.93   2
  -5  -9  12 814.592 252.163   2
   5 -10  11-32.3830 275.802   4
   5 -10  10 3860.65 663.251   4
   5 -10   9 1174.67 574.266   4
   5 -10   9 2290.14 519.198   5
   5 -10   8 751.337 627.158   4
   5 -10   8 158.531 368.141   5
   5 -10   7 8177.82 1083.54   4
   5 -10   7 8104.71 960.470   5
   5 -10   6 7837.73 1024.32   4
   5 -10   6 8454.65 1015.82   5
   5 -10   5 4023.34 811.562   4
   5 -10   5 4403.58 776.434   5
   5 -10   4 6955.33 973.705   4
   5 -10   4 6219.16 866.716   5
  -5  10   4 6106.40 2287.99   3
   5 -10   3 9378.44 1004.98   5
  -5  10   3 10167.5 3224.12   3
  -5  10   2 2391.80 1607.69   3
   5 -10   2 3148.37 630.262   5
   5 -10   1 9084.58 1033.61   5
  -5  10   1 6527.15 2195.74   3
   5 -10   0 229.089 467.849   5
  -5 -10   0-843.132 411.010   2
  -5 -10   1 7794.20 847.616   2
  -5  10  -1 6499.58 1757.50   3
   5 -10  -1 7574.02 1000.34   5
  -5  10  -2 2388.21 1305.47   1
  -5 -10   2 3572.45 662.412   2
  -5 -10   3 10743.3 1115.09   2
  -5  10  -3 8935.42 2541.36   1
  -5  10  -4 8107.87 2557.97   1
  -5 -10   4 5639.20 909.249   2
  -5 -10   5 3627.26 786.028   2
  -5 -10   6 7811.79 1103.66   2
  -5 -10   7 7372.59 1016.11   2
  -5 -10   8 1213.94 641.097   2
  -5 -10   9 2199.78 646.788   2
  -5 -10  10 4921.33 738.223   2
  -5 -10  11-141.504 319.209   2
   5 -11  11 4432.75 458.840   4
   5 -11  10 9541.31 843.061   4
   5 -11   9 6887.04 881.613   4
   5 -11   9 5983.91 687.812   5
   5 -11   8 2034.14 685.376   4
   5 -11   8 1982.52 566.448   5
   5 -11   7 6351.05 990.169   4
   5 -11   7 6348.10 847.803   5
   5 -11   6 11409.1 1222.79   4
   5 -11   6 11584.0 1134.31   5
   5 -11   5 38381.6 2146.26   4
   5 -11   5 37308.3 1979.65   5
   5 -11   4 34372.7 2034.63   4
   5 -11   4 35025.6 1956.97   5
   5 -11   3 1571.34 606.899   4
   5 -11   3 2302.13 611.732   5
  -5  11   2 5785.58 2783.61   3
   5 -11   2 1751.65 551.064   5
   5 -11   1 33643.1 1910.54   5
  -5  11   1 28495.3 5069.90   3
  -5  11   0 137920. 9771.09   3
   5 -11   0 147140. 3941.95   5
  -5 -11   1 29663.6 1648.36   2
   5 -11  -1 30137.2 1858.23   5
  -5 -11   2 1676.12 471.418   2
  -5  11  -2 2804.28 1788.26   1
   5 -11  -2 1843.36 687.161   5
  -5 -11   3 2138.83 569.266   2
  -5  11  -3-126.271 1969.15   1
  -5 -11   4 36063.8 1996.90   2
  -5 -11   5 35750.9 2019.30   2
  -5 -11   6 9806.64 1134.72   2
  -5 -11   7 6330.64 977.292   2
  -5 -11   8 2831.63 699.308   2
  -5 -11   9 5840.86 797.222   2
  -5 -11  10 8628.15 808.627   2
  -5 -11  11 3381.52 411.963   2
   5 -12  10 254.526 275.060   4
   5 -12   9 2772.20 569.580   4
   5 -12   9 2528.72 461.597   5
   5 -12   8 229.577 467.603   4
   5 -12   8 189.843 312.437   5
   5 -12   7 1590.54 606.574   4
   5 -12   7 1661.08 511.243   5
   5 -12   6 1409.29 705.118   4
   5 -12   6 2109.90 659.733   5
   5 -12   5 114.036 469.629   4
   5 -12   5 1055.51 582.529   5
   5 -12   4 4957.05 925.922   4
   5 -12   4 5976.13 904.852   5
   5 -12   3 13162.8 1301.79   4
   5 -12   3 14004.6 1302.60   5
   5 -12   2 3470.89 760.398   5
   5 -12   1 26713.7 1791.58   5
  -5  12   1 23685.8 4284.86   3
   5 -12   0 35143.7 2042.40   5
   5 -12  -1 26663.4 1813.47   5
   5 -12  -2 3430.63 829.909   5
  -5 -12   2 2492.16 543.311   2
  -5 -12   3 12692.6 1147.87   2
  -5 -12   4 6972.92 911.927   2
  -5 -12   5 743.677 479.580   2
  -5 -12   6 2427.51 632.037   2
  -5 -12   7 696.400 454.512   2
  -5 -12   8 139.441 354.568   2
  -5 -12   9 1776.47 439.228   2
  -5 -12  10 454.647 287.298   2
   5 -13   9 263.667 312.136   4
   5 -13   9 555.009 232.816   5
   5 -13   8 240.323 338.378   4
   5 -13   8 461.125 336.078   5
   5 -13   7 6103.26 855.794   4
   5 -13   7 6990.96 822.497   5
   5 -13   6 15247.8 1331.58   4
   5 -13   6 15724.0 1228.56   5
   5 -13   5 22803.9 1610.49   4
   5 -13   5 22186.9 1530.17   5
   5 -13   4 13140.5 1301.01   4
   5 -13   4 11101.9 1152.17   5
   5 -13   3 9369.72 1135.96   4
   5 -13   3 9559.97 1107.45   5
   5 -13   2 13812.2 1325.67   4
   5 -13   2 14414.9 1355.53   5
   5 -13   1 4558.16 822.614   5
   5 -13   0 13759.3 1363.75   5
   5 -13  -1 5849.90 963.931   5
   5 -13  -2 16060.6 1473.10   5
  -5 -13   3 8150.24 901.070   2
   5 -13  -3 9543.14 1174.44   5
  -5 -13   4 12695.3 1108.30   2
   5 -13  -4 13308.3 1374.59   5
  -5 -13   5 19707.0 1387.35   2
  -5 -13   6 12996.3 1104.46   2
  -5 -13   7 6463.45 784.689   2
  -5 -13   8-49.0644 285.601   2
  -5 -13   9 71.3607 198.400   2
   5 -14   9 2562.53 349.783   4
   5 -14   8 1054.40 340.698   4
   5 -14   8 713.251 272.489   5
   5 -14   7 3558.06 620.344   4
   5 -14   7 3241.95 546.620   5
   5 -14   6 112.031 350.552   4
   5 -14   6-28.5186 398.348   5
   5 -14   5 3097.36 699.792   4
   5 -14   5 3003.41 661.249   5
   5 -14   4 2243.83 641.594   4
   5 -14   4 4191.37 737.891   5
   5 -14   3 4959.95 864.770   4
   5 -14   3 4677.85 853.801   5
   5 -14   2 4082.07 787.674   4
   5 -14   2 4528.54 860.351   5
   5 -14   1 4641.98 810.782   4
   5 -14   1 5296.14 914.831   5
   5 -14   0 6878.93 1039.16   5
   5 -14  -1 5179.72 959.165   5
   5 -14  -2 5523.98 936.467   5
   5 -14  -3 5610.15 946.767   5
   5 -14  -4 3225.79 788.811   5
   5 -14  -5 2523.69 703.058   5
  -5 -14   5 1402.37 380.269   2
   5 -14  -6 252.744 430.467   5
  -5 -14   6 284.706 242.295   2
  -5 -14   7 3249.62 497.238   2
   5 -14  -7 2603.11 581.408   5
   5 -14  -8 1071.43 372.667   5
  -5 -14   8 1012.33 283.375   2
   5 -14  -9 691.849 256.759   5
   5 -15   8 498.260 209.956   4
   5 -15   7 6862.26 656.141   4
   5 -15   7 6059.10 599.045   5
   5 -15   6 11774.6 928.698   4
   5 -15   6 11603.0 940.457   5
   5 -15   5 12260.7 1034.69   4
   5 -15   5 12616.4 1047.92   5
   5 -15   4 2633.87 591.818   4
   5 -15   4 2853.37 636.506   5
   5 -15   3 1038.68 437.155   4
   5 -15   3 1558.64 596.429   5
   5 -15   2 6165.77 861.576   4
   5 -15   2 7823.17 969.038   5
   5 -15   1 8358.73 942.879   4
   5 -15   1 8338.51 1063.16   5
   5 -15   0 14505.6 1251.19   4
   5 -15   0 15328.6 1341.40   5
   5 -15  -1 9737.13 1097.44   5
   5 -15  -2 7344.83 953.267   5
   5 -15  -3 1758.53 664.580   5
   5 -15  -4 3017.00 697.070   5
   5 -15  -5 13147.2 1147.28   5
   5 -15  -6 9735.14 924.297   5
   5 -15  -7 5960.53 672.756   5
   5 -15  -8 358.778 199.879   5
   5 -16   6 3818.59 458.345   4
   5 -16   6 3775.81 495.837   5
   5 -16   5 771.287 333.269   4
   5 -16   5 513.717 328.895   5
   5 -16   4 6715.24 721.281   4
   5 -16   4 8088.28 840.585   5
   5 -16   3 1144.82 369.226   4
   5 -16   3 1261.80 481.103   5
   5 -16   2 3099.26 585.552   4
   5 -16   2 3708.98 721.421   5
   5 -16   1 6732.30 802.300   4
   5 -16   1 7402.58 945.546   5
   5 -16   0-123.563 288.139   4
   5 -16   0 125.519 464.752   5
   5 -16  -1 6962.66 797.622   4
   5 -16  -1 8077.31 978.603   5
   5 -16  -2 3964.87 758.232   5
   5 -16  -3 1528.49 548.811   5
   5 -16  -4 7738.40 864.134   5
   5 -16  -5 679.001 403.059   5
   5 -16  -6 4138.66 536.708   5
   5 -16  -7 1607.76 313.086   5
   5 -17   5 8207.76 639.162   5
   5 -17   4 5459.13 500.371   4
   5 -17   4 7170.13 676.955   5
   5 -17   3 1015.83 266.963   4
   5 -17   3 1074.79 375.246   5
   5 -17   2 1997.77 417.452   4
   5 -17   2 2816.36 559.678   5
   5 -17   1 4894.26 542.897   4
   5 -17   1 6314.60 764.481   5
   5 -17   0 5458.42 555.457   4
   5 -17   0 5583.17 747.487   5
   5 -17  -1-419.261 213.324   4
   5 -17  -1 6133.44 762.990   5
   5 -17  -2 2533.51 527.578   5
   5 -17  -3 1319.61 429.656   5
   5 -17  -4 6263.44 677.372   5
   5 -17  -5 10299.5 749.994   5
   5 -18   3 321.087 198.584   5
   5 -18   2 1273.12 335.485   5
   5 -18   1 593.095 341.627   5
   5 -18   0-78.1259 293.609   5
   5 -18  -1 406.660 275.203   5
   5 -18  -2 1949.19 406.361   5
   5 -18  -3 521.584 222.943   5
  -6   0   0 169527. 8923.65   3
  -6   0  -1 9402.86 1956.33   1
  -6   0   1 13976.0 2745.21   3
  -6   0  -2 8378.97 1698.50   1
  -6   0   2 6525.95 1772.45   3
  -6   0   3 2435.73 1397.98   3
  -6   0  -3-580.178 872.142   1
  -6   0   4 45105.6 4696.96   3
  -6   0  -4 55119.9 5247.51   1
  -6   0   5 98997.2 6945.37   3
  -6   0  -5 110117. 7920.75   1
  -6   0  -5 99617.6 3102.39   2
   6   0   5 101622. 2955.66   6
   6   0   6 61096.9 2433.01   6
  -6   0  -6 57358.6 6143.22   1
   6   0   7 28940.6 1755.29   6
  -6   0  -7 36439.3 5486.32   1
   6   0   8-50.3502 424.035   6
  -6   0  -8-2663.08 1705.48   1
   6   0   9 259.783 543.994   6
   6   0  10 16576.2 1390.53   6
   6   0  11 25573.5 1563.93   6
   6   0  12 2603.51 539.068   6
   6   0  13 792.007 230.628   6
   6  -1  13 776.908 267.129   6
   6  -1  12 1338.57 472.115   6
   6  -1  11 6609.45 876.367   6
   6  -1  10 440.281 564.792   6
   6  -1   9 6291.20 949.115   6
   6  -1   8 414.991 467.817   6
   6  -1   7 7759.66 1018.43   6
  -6  -1  -7 9123.84 2637.15   1
   6  -1   6 5890.93 809.942   6
  -6  -1  -6 7906.54 2092.83   1
  -6  -1  -5 11649.3 2758.84   1
  -6   1   5 11251.8 2343.86   3
  -6  -1  -5 7403.58 912.741   2
  -6  -1  -4 4918.87 1748.91   1
  -6   1   4 3877.08 1956.63   3
  -6  -1  -3 2501.96 1064.69   1
  -6   1   3 2799.20 1449.88   3
  -6   1   2 3409.43 1627.56   3
  -6  -1  -2 2064.37 914.827   1
  -6  -1  -1 40975.7 3502.10   1
  -6   1   1 44871.1 4637.06   3
  -6   1   0 3458.21 1730.00   3
  -6   1  -1 40776.8 4001.76   1
  -6  -1   1 49266.1 4779.48   3
  -6   1  -1 48505.2 4935.93   3
  -6  -1   2 1100.90 1069.12   3
  -6   1  -2 1818.96 1037.79   1
  -6  -1   3 4120.04 1599.51   3
  -6   1  -3 1827.17 967.623   1
  -6   1  -4 2908.95 1676.58   1
  -6  -1   4 2065.81 1254.54   3
   6   1   5 8127.74 906.963   6
  -6   1  -5 8847.19 2434.62   1
  -6   1  -6 5625.58 2094.01   1
  -6  -1   6 5341.84 781.793   2
   6   1   6 5986.76 829.582   6
   6   1   7 5855.72 844.798   6
  -6  -1   7 6193.85 849.092   2
  -6  -1   8 661.319 357.958   2
   6   1   8 1213.58 577.826   6
  -6   1  -8 2761.21 2417.75   1
   6   1   9 5747.39 901.335   6
  -6  -1   9 6169.92 804.001   2
   6   1  10 360.161 477.577   6
   6   1  11 7434.01 903.263   6
   6   1  12 1422.90 429.485   6
   6   1  13 307.171 214.601   6
   6  -2  13 761.726 232.967   6
   6  -2  12 4468.36 648.218   6
   6  -2  11 18826.8 1321.92   6
   6  -2  10 19015.9 1474.78   6
   6  -2   9 6389.17 976.358   6
   6  -2   8 2313.01 713.085   6
   6  -2   7 17893.0 1422.13   6
   6  -2   6 90562.2 2966.72   6
  -6   2   6 88425.5 7116.77   3
  -6   2   5 40054.4 4878.98   3
  -6  -2  -5 42502.1 4702.52   1
  -6  -2  -5 45265.0 2124.27   2
  -6   2   4 23827.5 3775.27   3
  -6   2   3 25125.6 3733.00   3
  -6   2   2 12473.2 2682.15   3
  -6   2   1 41188.1 4492.84   3
  -6   2   0 152384. 8600.22   3
  -6   2  -1 45032.2 4696.33   3
  -6   2  -2 14962.0 2559.08   1
  -6   2  -3 22963.0 3599.42   1
  -6   2  -4 26382.7 3929.60   1
  -6   2  -5 48176.5 5662.58   1
  -6  -2   5 43825.9 1981.02   2
   6   2   5 45016.2 1955.22   6
   6   2   6 79541.6 2719.50   6
  -6  -2   6 83283.7 2840.21   2
  -6   2  -6 76221.9 7428.53   1
  -6   2  -7 13406.1 3854.23   1
   6   2   7 15709.1 1303.38   6
  -6  -2   7 15148.8 1321.95   2
  -6  -2   8 4348.01 804.323   2
   6   2   8 2725.25 628.776   6
   6   2   9 7629.98 990.264   6
  -6  -2   9 8244.50 950.665   2
   6   2  10 19721.4 1468.44   6
  -6  -2  10 18991.7 1307.54   2
   6   2  11 19891.5 1342.60   6
   6   2  12 4331.13 592.274   6
   6   2  13 1018.64 257.989   6
   6  -3  13 875.666 213.145   6
   6  -3  12 2042.29 438.076   6
   6  -3  11 357.459 397.404   6
   6  -3  10 1118.20 401.878   4
   6  -3  10 1242.95 583.386   6
   6  -3   9 4429.66 693.335   4
   6  -3   9 3591.88 835.647   6
   6  -3   8 576.997 395.987   4
   6  -3   8 372.959 467.192   6
   6  -3   7 6307.17 794.351   4
   6  -3   7 6479.75 950.810   6
   6  -3   6 3944.58 671.928   4
   6  -3   6 2806.60 638.299   6
  -6   3   6 2256.62 1180.81   3
  -6   3   5 12143.2 2998.79   3
  -6  -3  -5 11121.9 1094.59   2
  -6   3   4 11233.6 2885.16   3
  -6   3   3 502.484 1376.85   3
  -6   3   2 3614.23 1815.50   3
  -6   3   1 7243.40 2195.40   3
  -6   3   0 17824.1 3121.53   3
  -6   3  -1 9979.32 2602.25   3
  -6   3  -2 5303.52 1607.63   1
  -6   3  -2 8317.70 2447.11   3
  -6   3  -3-2469.57 1644.66   1
  -6   3  -4 8203.60 2524.38   1
  -6  -3   5 10767.0 1043.75   2
  -6   3  -5 10787.9 2578.08   1
   6   3   5 11756.6 1023.02   6
  -6  -3   6 2039.61 637.393   2
  -6   3  -6 2661.66 1852.38   1
   6   3   6 2046.47 502.975   6
  -6   3  -7 4418.62 2208.55   1
   6   3   7 5734.29 789.234   6
  -6  -3   7 6562.54 917.058   2
  -6  -3   8 935.989 509.735   2
   6   3   8 1239.25 579.567   6
  -6  -3   9 4180.37 756.176   2
   6   3   9 3904.12 709.485   6
  -6  -3  10 1643.81 475.840   2
   6   3  10 1453.89 509.403   6
  -6  -3  11 417.316 277.134   2
   6   3  11 578.245 455.071   6
   6   3  12 1410.12 341.045   6
   6  -4  12 7797.96 698.091   6
   6  -4  11 28073.2 1523.07   6
   6  -4  11 26783.8 1286.05   4
   6  -4  10 6228.43 748.280   4
   6  -4  10 5625.09 892.468   6
   6  -4   9 3631.48 696.442   4
   6  -4   9 4177.33 745.220   6
   6  -4   8 1779.56 580.204   4
   6  -4   8 1217.77 583.203   6
   6  -4   7 23049.3 1512.02   4
   6  -4   7 23777.6 1625.42   6
   6  -4   6 36074.4 1827.51   4
   6  -4   6 37898.2 1968.94   6
  -6   4   6 42711.1 5405.01   3
  -6  -4  -6 37005.6 2004.49   2
   6  -4   5 79466.0 2618.05   4
  -6   4   5 79084.7 7247.99   3
  -6  -4  -5 78793.0 2788.45   2
  -6  -4  -4 33725.4 1786.07   2
  -6   4   4 31004.7 4531.37   3
  -6   4   3 1073.29 1459.30   3
  -6   4   2 16922.6 3291.18   3
  -6   4   1 56230.4 5603.21   3
  -6   4   0 69233.2 6023.02   3
  -6   4  -1 59605.4 5612.91   3
  -6   4  -2 14404.9 3245.15   3
  -6   4  -2 18815.2 3334.69   1
  -6   4  -3 1793.02 1137.96   1
  -6   4  -4 32797.8 4662.97   1
  -6  -4   4 34183.0 1781.33   2
  -6  -4   5 79538.8 2799.36   2
   6   4   5 74421.7 2470.08   6
   6   4   6 36347.3 1807.24   6
  -6  -4   6 37126.4 1998.72   2
  -6   4  -6 31510.4 5151.30   1
  -6   4  -7 21522.9 4841.54   1
   6   4   7 22557.7 1477.98   6
  -6  -4   7 23525.6 1663.99   2
  -6  -4   8 1208.55 624.895   2
   6   4   8 1317.45 489.404   6
  -6  -4   9 4014.52 821.373   2
   6   4   9 3373.48 701.514   6
   6   4  10 6672.33 874.209   6
  -6  -4  10 7448.49 941.200   2
   6   4  11 31321.8 1496.61   6
  -6  -4  11 28362.8 1482.48   2
  -6  -4  12 8830.23 621.872   2
   6   4  12 8084.85 665.605   6
   6  -5  12 3585.14 456.835   6
   6  -5  11 21.0719 245.012   4
   6  -5  11 103.056 349.070   6
   6  -5  10 1312.06 475.572   4
   6  -5  10 1350.91 533.170   6
   6  -5   9 1367.61 515.773   4
   6  -5   9 1589.35 560.780   6
   6  -5   8 5154.47 802.937   4
   6  -5   8 5010.64 860.198   6
   6  -5   7 8179.61 978.666   4
   6  -5   7 7077.24 952.160   6
   6  -5   6 5490.74 791.313   4
   6  -5   6 4616.77 822.435   6
  -6  -5  -6 4269.09 785.248   2
  -6   5   6 2869.77 2381.43   3
   6  -5   5 8069.42 922.446   4
  -6   5   5 5814.38 2663.92   3
  -6  -5  -5 7805.15 933.503   2
  -6  -5  -4 5115.04 801.884   2
   6  -5   4 6418.48 801.336   4
  -6   5   4 6053.37 2516.56   3
  -6  -5  -3 8883.69 956.622   2
  -6   5   3 7289.30 2291.44   3
  -6   5   2 2787.52 1841.30   3
  -6   5   1 1114.70 1660.84   3
  -6   5   0-1707.35 1219.25   3
  -6   5  -1 2302.07 1510.45   3
  -6   5  -2 5817.82 1880.77   1
  -6   5  -2 3235.63 1849.19   3
  -6  -5   3 9770.84 994.803   2
  -6   5  -3 9323.63 2314.31   1
  -6   5  -4 3784.38 1739.79   1
  -6  -5   4 5888.16 811.209   2
  -6  -5   5 7386.40 949.659   2
  -6   5  -5 6789.53 2402.37   1
  -6  -5   6 4228.35 840.549   2
  -6   5  -6 4013.14 1917.10   1
   6   5   7 7625.72 879.898   6
  -6  -5   7 7582.93 1021.70   2
  -6  -5   8 5276.14 926.593   2
   6   5   8 5205.33 782.308   6
  -6  -5   9 1547.12 609.987   2
   6   5   9 1610.62 525.933   6
  -6  -5  10 1709.35 614.162   2
   6   5  10 1672.25 485.510   6
  -6  -5  11 269.241 321.379   2
   6   5  11 355.074 273.893   6
   6   5  12 3050.99 355.967   6
  -6  -5  12 4053.88 461.043   2
   6  -6  12 4097.10 411.413   6
   6  -6  11 26281.0 1283.73   4
   6  -6  11 26707.0 1304.14   6
   6  -6  10 15978.1 1196.46   4
   6  -6  10 13727.3 1113.98   6
   6  -6   9 23601.5 1563.89   4
   6  -6   9 21634.0 1498.08   6
   6  -6   8 5082.20 854.491   4
   6  -6   8 4844.96 828.567   6
   6  -6   7 1903.43 612.031   4
   6  -6   7 1258.70 505.134   6
   6  -6   6 37658.2 1974.60   4
   6  -6   6 35572.1 1922.97   6
  -6   6   6 39480.6 5520.57   3
  -6  -6  -6 33710.8 1905.84   2
   6  -6   5 63752.5 2493.06   4
   6  -6   5 65363.2 2532.26   6
  -6   6   5 72282.0 7404.43   3
  -6  -6  -5 63092.2 2522.76   2
  -6  -6  -4 52278.9 2262.42   2
   6  -6   4 50575.0 2174.81   4
  -6   6   4 53570.4 6400.99   3
  -6  -6  -3 7181.96 881.071   2
  -6   6   3 5599.87 2513.87   3
  -6  -6  -2 5276.83 727.275   2
  -6   6   2 4638.79 1896.47   3
  -6   6   1 24335.8 3790.89   3
  -6   6   0 64869.2 6306.92   3
  -6   6  -1 27261.8 3942.73   3
  -6  -6   2 5685.61 762.800   2
  -6   6  -2 3555.71 1790.56   3
  -6   6  -2 6550.81 2193.04   1
  -6   6  -3 7448.63 2508.76   1
  -6  -6   3 7562.41 891.106   2
  -6   6  -4 56949.4 6490.64   1
  -6  -6   4 53239.0 2323.81   2
  -6  -6   5 62035.9 2588.49   2
  -6   6  -5 61798.3 7155.97   1
  -6  -6   6 32936.3 2016.47   2
  -6   6  -6 34517.2 5368.36   1
  -6  -6   7 1870.90 653.149   2
  -6  -6   8 5651.23 955.428   2
  -6  -6   9 23551.6 1674.69   2
  -6  -6  10 17223.4 1336.80   2
  -6  -6  11 25838.5 1371.13   2
  -6  -6  12 4352.56 469.602   2
   6  -7  11 87.5244 271.742   4
   6  -7  11 174.844 189.958   6
   6  -7  10 1231.32 465.048   4
   6  -7  10 1274.76 422.088   6
   6  -7   9 2363.80 653.725   4
   6  -7   9 2452.71 531.684   6
   6  -7   8 115.475 550.959   4
   6  -7   8 650.915 449.538   6
   6  -7   7 20980.0 1588.13   4
   6  -7   7 20467.9 1454.60   6
   6  -7   6 2319.03 625.583   4
   6  -7   6 3008.80 629.292   6
  -6   7   6 2456.25 2445.53   3
  -6  -7  -5 798.765 460.582   2
   6  -7   5 972.279 525.847   4
  -6  -7  -4 10758.9 1093.27   2
   6  -7   4 10370.4 1078.97   4
  -6   7   4 8307.94 2829.63   3
  -6  -7  -3 1325.22 475.652   2
  -6   7   3-3063.23 2380.39   3
  -6  -7  -2 8101.57 931.219   2
  -6   7   2 9402.37 2444.80   3
  -6  -7  -1 4244.62 709.324   2
  -6   7   1 2505.20 1491.19   3
  -6  -7   0 6390.46 803.784   2
  -6   7   0 6750.55 2381.30   3
  -6  -7   1 4045.58 640.310   2
  -6   7  -1 2386.05 1789.22   3
  -6  -7   2 6928.24 868.544   2
  -6   7  -2 8693.93 2678.63   1
  -6   7  -2 9871.92 2939.91   3
  -6   7  -3 2531.43 1452.98   1
  -6  -7   3 1300.20 460.613   2
  -6   7  -4 8984.10 3252.12   1
  -6  -7   4 9627.63 1076.11   2
  -6  -7   5 1081.38 599.242   2
  -6   7  -5-1550.35 2168.33   1
  -6  -7   6 3156.20 791.667   2
  -6   7  -6 3633.93 3070.13   1
  -6  -7   7 19866.0 1627.46   2
  -6  -7   8-246.612 589.071   2
  -6  -7   9 3745.85 792.426   2
  -6  -7  10 1270.32 554.057   2
  -6  -7  11 483.717 338.720   2
  -6  -7  12 1605.88 285.179   2
   6  -8  11 14182.1 878.291   4
   6  -8  10 4025.42 678.577   4
   6  -8  10 5175.34 557.181   6
   6  -8   9 8068.46 977.384   4
   6  -8   9 7853.65 802.200   6
   6  -8   8 10873.7 1156.89   4
   6  -8   8 11224.2 1011.70   6
   6  -8   7 21167.4 1420.61   6
   6  -8   7 20823.6 1600.76   4
   6  -8   6 35493.4 2014.18   4
   6  -8   6 36386.7 1850.42   6
   6  -8   5 27253.9 1816.43   4
   6  -8   5 27920.1 1637.65   6
  -6  -8  -5 30244.4 1777.03   2
   6  -8   4 3203.72 718.190   4
  -6  -8  -4 2989.88 634.328   2
  -6   8   4 1077.66 1849.13   3
  -6  -8  -3 8975.91 969.119   2
  -6   8   3 11311.5 3620.89   3
  -6  -8  -2 24252.7 1540.16   2
  -6   8   2 22666.9 4376.12   3
  -6  -8  -1 72864.8 2591.76   2
  -6   8   1 74750.2 7147.40   3
  -6  -8   0 65419.7 2474.78   2
  -6   8   0 61995.2 6509.10   3
   6  -8   0 57487.4 2235.66   5
  -6  -8   1 74731.1 2661.55   2
  -6   8  -1 67164.5 6720.43   3
   6  -8  -1 70521.8 2490.77   5
  -6   8  -2 24224.5 4423.93   1
  -6  -8   2 25699.2 1621.78   2
  -6   8  -2 22872.3 3817.81   3
  -6  -8   3 7701.87 982.113   2
  -6   8  -3 4228.29 2108.86   3
  -6   8  -3 5290.69 2672.45   1
  -6  -8   4 2117.53 654.413   2
  -6   8  -4 4504.52 1962.92   1
  -6  -8   5 31653.7 1946.52   2
  -6   8  -5 31487.6 5422.83   1
  -6  -8   6 38435.6 2191.55   2
  -6  -8   7 19764.6 1615.84   2
  -6  -8   8 11656.0 1259.32   2
  -6  -8   9 8552.15 1034.87   2
  -6  -8  10 6084.77 827.915   2
  -6  -8  11 14952.0 988.595   2
   6  -9  11 477.220 235.019   4
   6  -9  10 2612.67 537.099   4
   6  -9   9 424.631 479.733   4
   6  -9   8 3576.42 797.522   4
   6  -9   7 9171.07 1110.69   4
   6  -9   7 8279.45 872.432   6
   6  -9   6 486.342 613.804   4
   6  -9   6-259.270 255.936   6
   6  -9   6 332.324 285.164   5
   6  -9   5 786.773 583.436   4
   6  -9   5 401.051 390.290   6
   6  -9   5 1105.64 449.691   5
   6  -9   4 89.6713 503.516   4
   6  -9   4 484.394 430.197   6
  -6   9   4-371.629 2264.92   3
   6  -9   4 84.4600 328.190   5
  -6  -9  -3 11461.6 1091.73   2
   6  -9   3 11002.7 1073.54   5
  -6   9   2 4862.37 2926.56   3
  -6  -9  -2 2346.96 589.111   2
   6  -9   2 2808.24 585.168   5
  -6  -9  -1 6663.12 853.876   2
   6  -9   1 7125.15 889.063   5
  -6   9   1 9760.93 2725.87   3
  -6  -9   0-22.7969 420.896   2
   6  -9   0-48.3266 351.945   5
  -6  -9   1 4761.45 767.206   2
  -6   9  -1 6718.57 1879.18   3
   6  -9  -1 5645.34 841.234   5
  -6  -9   2 1128.70 495.368   2
  -6   9  -2 1606.48 1457.32   3
  -6   9  -2 2224.00 1616.12   1
  -6  -9   3 10568.6 1126.52   2
  -6   9  -3 8312.34 2622.51   1
  -6  -9   4 163.286 418.759   2
  -6   9  -4-393.354 1032.73   1
  -6  -9   5 574.398 578.319   2
  -6  -9   6-263.700 531.303   2
  -6  -9   7 9234.59 1133.33   2
  -6  -9   8 2841.75 756.526   2
  -6  -9   9 1061.44 567.691   2
  -6  -9  10 2324.89 537.791   2
  -6  -9  11 454.766 273.842   2
   6 -10  10 6857.92 687.655   4
   6 -10   9 7150.54 858.871   4
   6 -10   8 62.1974 500.595   4
   6 -10   7 3209.78 776.935   4
   6 -10   7 3228.87 605.115   5
   6 -10   6 14731.1 1366.50   4
   6 -10   6 12242.3 1089.58   5
   6 -10   5 26016.1 1800.97   4
   6 -10   5 24963.3 1547.12   5
   6 -10   4 25417.7 1783.58   4
   6 -10   4 27362.4 1614.87   5
   6 -10   3 8276.93 895.906   5
  -6  10   3 7024.54 2974.70   3
  -6  10   2 273.695 2327.10   3
  -6 -10  -2-102.322 441.236   2
   6 -10   2 644.075 434.209   5
  -6 -10  -1 22718.4 1489.18   2
   6 -10   1 22281.9 1514.09   5
  -6  10   1 18495.4 3866.59   3
  -6 -10   0 88917.8 2939.76   2
  -6  10   0 88177.9 8389.74   3
   6 -10   0 92529.5 3009.96   5
  -6 -10   1 18907.9 1411.54   2
  -6  10  -1 15020.9 3429.15   3
   6 -10  -1 19034.7 1438.45   5
  -6  10  -2 1178.16 1427.64   1
   6 -10  -2 516.980 462.711   5
  -6 -10   2 738.121 478.301   2
  -6 -10   3 6775.35 920.207   2
  -6  10  -3 12344.9 3235.60   1
  -6 -10   4 25254.6 1737.34   2
  -6 -10   5 25261.3 1758.62   2
  -6 -10   6 14877.8 1369.19   2
  -6 -10   7 3248.29 808.759   2
  -6 -10   8 174.502 519.743   2
  -6 -10   9 7200.90 860.137   2
  -6 -10  10 6943.91 714.475   2
  -6 -10  11 8253.99 596.907   2
   6 -11  10 369.922 273.254   4
   6 -11   9 781.167 411.848   4
   6 -11   8 259.855 455.903   4
   6 -11   8-50.9392 223.860   5
   6 -11   7 1348.18 633.160   4
   6 -11   7 2480.72 523.389   5
   6 -11   6 1211.18 672.699   4
   6 -11   6 1293.09 434.262   5
   6 -11   5 2097.90 771.249   4
   6 -11   5 3317.24 662.063   5
   6 -11   4 11635.3 1252.87   4
   6 -11   4 14156.2 1233.04   5
   6 -11   3 6015.65 961.144   4
   6 -11   3 5626.13 823.493   5
   6 -11   2 12151.0 1153.48   5
   6 -11   1 42969.9 2100.42   5
  -6 -11   0 27638.5 1657.70   2
   6 -11   0 27462.4 1742.18   5
  -6 -11   1 39021.6 1990.03   2
   6 -11  -1 37860.8 2031.90   5
  -6 -11   2 10748.8 1110.42   2
   6 -11  -2 10958.4 1167.63   5
  -6 -11   3 6352.12 924.315   2
   6 -11  -3 6092.44 931.230   5
  -6 -11   4 11214.4 1174.66   2
  -6 -11   5 3434.71 776.993   2
  -6 -11   6 1522.61 611.222   2
  -6 -11   7 1813.27 619.646   2
  -6 -11   8 200.740 469.020   2
  -6 -11   9 869.308 407.254   2
  -6 -11  10 496.200 247.012   2
   6 -12   9 1598.54 413.159   4
   6 -12   8 340.621 432.425   4
   6 -12   8 605.384 208.851   5
   6 -12   7 6294.88 873.838   4
   6 -12   7 5978.25 657.689   5
   6 -12   6 8496.67 1018.03   4
   6 -12   6 7315.93 833.103   5
   6 -12   5 26154.4 1737.21   4
   6 -12   5 23936.3 1488.66   5
   6 -12   4 13555.8 1328.25   4
   6 -12   4 13694.6 1192.33   5
   6 -12   3 1057.15 617.909   4
   6 -12   3 1061.96 514.242   5
   6 -12   2 3088.16 673.928   5
   6 -12   1 7806.64 1036.94   5
   6 -12   0 44266.1 2218.37   5
  -6 -12   1 7766.48 880.112   2
   6 -12  -1 8262.28 1046.36   5
   6 -12  -2 3629.17 810.350   5
  -6 -12   2 3072.10 679.882   2
   6 -12  -3 791.009 576.419   5
  -6 -12   3 101.462 392.954   2
  -6 -12   4 13124.5 1218.22   2
   6 -12  -4 13197.8 1301.89   5
  -6 -12   5 23473.3 1578.01   2
  -6 -12   6 8726.30 938.035   2
  -6 -12   7 5153.45 729.442   2
  -6 -12   8 364.090 338.948   2
  -6 -12   9 1108.84 335.822   2
   6 -13   9 5090.14 501.016   4
   6 -13   8 285.332 337.029   4
   6 -13   7 5398.66 749.891   4
   6 -13   7 4942.65 588.098   5
   6 -13   6 968.456 538.259   4
   6 -13   6 1056.77 385.656   5
   6 -13   5 436.880 512.149   4
   6 -13   5 272.080 443.273   5
   6 -13   4 571.425 525.220   4
   6 -13   4 890.126 444.533   5
   6 -13   3 1367.50 624.896   4
   6 -13   3 1475.94 562.127   5
   6 -13   2 6366.06 1013.35   4
   6 -13   2 7974.76 973.383   5
   6 -13   1 3367.41 724.706   5
   6 -13   0 8207.61 1035.29   5
   6 -13  -1 2428.55 648.553   5
  -6 -13   2 7882.32 864.495   2
   6 -13  -2 8197.19 1035.26   5
   6 -13  -3 2435.28 682.677   5
  -6 -13   3 662.558 372.128   2
   6 -13  -4 736.249 467.770   5
  -6 -13   4 1099.57 421.498   2
   6 -13  -5-108.154 466.974   5
  -6 -13   5 356.073 377.915   2
   6 -13  -6 626.775 506.370   5
  -6 -13   6 134.831 381.879   2
  -6 -13   7 4721.98 657.123   2
   6 -13  -7 4942.49 722.149   5
   6 -13  -8-98.0694 288.702   5
  -6 -13   8 473.120 297.148   2
   6 -13  -9 2161.56 352.734   5
   6 -14   8 1601.74 341.840   4
   6 -14   7 11483.4 888.789   4
   6 -14   7 9745.48 686.254   5
   6 -14   6 13093.3 1033.28   4
   6 -14   6 14223.4 946.943   5
   6 -14   5 10540.2 1009.86   4
   6 -14   5 10161.2 901.991   5
   6 -14   4 2317.68 618.170   4
   6 -14   4 2344.62 549.695   5
   6 -14   3 9831.55 1087.93   4
   6 -14   3 10690.8 1017.26   5
   6 -14   2 9016.12 1089.79   4
   6 -14   2 8747.78 1007.47   5
   6 -14   1 10653.8 1148.31   4
   6 -14   1 13227.8 1198.51   5
   6 -14   0 7174.54 966.300   5
   6 -14  -1 14254.1 1280.38   5
   6 -14  -2 10364.3 1081.79   5
   6 -14  -3 10390.0 1117.77   5
  -6 -14   4 1611.72 422.035   2
   6 -14  -4 2304.33 645.971   5
  -6 -14   5 11279.9 889.749   2
   6 -14  -5 10848.0 1051.52   5
  -6 -14   6 13883.8 941.454   2
   6 -14  -6 12802.2 1059.70   5
  -6 -14   7 9151.37 687.323   2
   6 -14  -7 9692.54 799.358   5
   6 -14  -8 1042.77 272.800   5
   6 -15   7 277.070 199.135   4
   6 -15   6 288.393 285.797   4
   6 -15   6 1426.30 318.688   5
   6 -15   5 888.301 397.913   4
   6 -15   5 79.9666 289.577   5
   6 -15   4 8981.29 898.485   4
   6 -15   4 9900.58 856.953   5
   6 -15   3 3837.32 687.474   4
   6 -15   3 5433.26 712.413   5
   6 -15   2 5334.76 801.753   4
   6 -15   2 5674.35 756.238   5
   6 -15   1 15128.4 1234.84   4
   6 -15   1 16423.9 1262.45   5
   6 -15   0 563.722 517.500   4
   6 -15   0 1637.23 511.081   5
   6 -15  -1 17268.4 1312.24   5
   6 -15  -2 5278.89 808.598   5
   6 -15  -3 4790.81 716.413   5
   6 -15  -4 11068.0 996.681   5
   6 -15  -5 374.332 313.134   5
   6 -15  -6 956.039 343.006   5
   6 -15  -7 250.184 194.827   5
   6 -16   5 17171.0 924.811   4
   6 -16   5 13370.4 759.033   5
   6 -16   4 10071.3 785.541   4
   6 -16   4 11376.5 803.392   5
   6 -16   3 1910.46 428.010   4
   6 -16   3 1292.36 388.650   5
   6 -16   2 608.084 366.204   4
   6 -16   2 728.635 371.386   5
   6 -16   1 3929.09 601.133   4
   6 -16   1 3763.27 615.535   5
   6 -16   0 11009.2 929.009   4
   6 -16   0 10892.1 950.233   5
   6 -16  -1 3804.41 589.241   4
   6 -16  -1 3388.60 617.125   5
   6 -16  -2 1491.77 398.225   4
   6 -16  -2 866.219 422.712   5
   6 -16  -3 2425.57 507.955   5
   6 -16  -4 11354.2 875.451   5
   6 -16  -5 16682.7 950.351   5
   6 -16  -6 2295.43 346.096   5
   6 -17   3 1478.83 288.872   4
   6 -17   3 567.361 232.659   5
   6 -17   2 2271.39 354.798   4
   6 -17   2 1750.84 388.524   5
   6 -17   1 2025.51 342.470   4
   6 -17   1 1535.86 382.236   5
   6 -17   0-563.207 239.254   4
   6 -17   0-165.736 300.675   5
   6 -17  -1 1951.54 330.078   4
   6 -17  -1 2489.70 463.773   5
   6 -17  -2 826.038 189.091   4
   6 -17  -2 2098.96 413.578   5
   6 -17  -3 985.056 310.752   5
   6 -17  -4 6588.05 540.412   5
  -7   0   1 1147.64 1501.60   3
  -7   0   2 938.112 892.888   3
  -7   0  -3 341.319 1558.49   1
  -7   0  -3-177.417 295.203   2
  -7   0   3 498.965 1077.10   3
  -7   0   4 6290.72 774.681   2
  -7   0  -4 4099.04 1470.59   1
  -7   0   4 6326.11 2508.77   3
  -7   0  -4 7224.10 939.855   2
  -7   0   5 744.997 398.088   2
  -7   0  -5 575.892 467.521   2
   7   0   5 1002.13 460.113   6
   7   0   6 2141.75 655.627   6
   7   0   7 4172.21 829.198   6
   7   0   8 3559.13 808.955   6
   7   0   9 2708.43 686.213   6
   7   0  10 2678.20 687.025   6
   7   0  11 654.748 408.369   6
   7   0  12 2559.32 463.469   6
   7  -1  12 1890.13 402.305   6
   7  -1  11 15000.1 1110.93   6
   7  -1  10 21223.2 1469.46   6
   7  -1   9 1638.96 640.584   6
   7  -1   8 1377.44 650.264   6
   7  -1   7 9984.78 1130.40   6
   7  -1   6 23540.7 1606.02   6
  -7   1   5 72760.1 6754.39   3
  -7  -1  -5 68131.9 2746.80   2
  -7   1   4 25377.2 4151.37   3
  -7  -1  -4 22821.0 1547.65   2
  -7  -1  -3 8547.29 946.786   2
  -7   1   3 5756.45 2328.72   3
  -7   1   2 6645.92 2525.90   3
  -7   1   1 32616.3 4504.16   3
  -7   1   0 114894. 8239.29   3
  -7   1  -1 28867.4 3583.26   1
  -7   1  -2 3071.50 1384.32   1
  -7  -1   3 7606.76 850.717   2
  -7   1  -3 8552.83 2073.34   1
  -7   1  -3 7395.48 906.188   2
  -7  -1   4 23224.9 1479.42   2
  -7   1  -4 23584.9 4152.84   1
  -7  -1   4 23337.6 3500.21   3
  -7   1  -4 23354.7 1571.45   2
  -7  -1   5 62466.1 2422.43   2
   7   1   5 65348.1 2488.54   6
  -7  -1   6 23734.7 1535.94   2
   7   1   6 23986.3 1607.59   6
  -7  -1   7 9326.25 1006.51   2
   7   1   7 9359.82 1123.14   6
  -7  -1   8 871.639 412.681   2
   7   1   8 686.224 542.589   6
   7   1   9 1570.52 613.435   6
   7   1  10 19844.1 1394.47   6
   7   1  11 15512.1 1101.89   6
   7   1  12 2157.62 389.943   6
   7  -2  12 1855.05 383.079   6
   7  -2  11 1526.79 471.703   6
   7  -2  10-127.861 530.700   6
   7  -2   9 2257.71 740.556   6
   7  -2   8 381.012 515.512   6
   7  -2   7 2679.08 680.548   6
   7  -2   6 1971.29 684.359   6
  -7   2   5 5171.79 2739.83   3
  -7  -2  -5 5828.65 911.970   2
  -7   2   4 3739.16 2216.63   3
  -7  -2  -4 4074.78 713.885   2
  -7   2   3-16.0528 1374.92   3
  -7  -2  -3 2955.62 618.395   2
  -7   2   2 1692.28 1110.77   3
  -7  -2  -2 2795.87 652.076   2
  -7   2   1 32681.9 4607.83   3
  -7   2   0 13142.7 2753.34   3
  -7   2  -1 32866.0 4184.81   1
  -7   2  -2 2222.21 1301.06   1
  -7  -2   3 1877.60 504.203   2
  -7   2  -3 2626.51 543.067   2
  -7   2  -3 2596.52 1504.31   1
  -7  -2   4 3215.47 650.482   2
  -7   2  -4 3407.11 663.111   2
  -7   2  -4 2865.88 1830.34   1
  -7  -2   5 5659.50 849.708   2
  -7   2  -5 4433.30 2370.16   1
   7   2   5 6842.10 861.377   6
  -7  -2   6 2728.45 650.569   2
  -7   2  -6 197.606 2623.08   1
   7   2   6 1402.41 498.660   6
  -7  -2   7 3309.55 693.884   2
   7   2   7 4056.71 746.681   6
  -7  -2   8 171.044 371.056   2
   7   2   8 442.952 478.488   6
  -7  -2   9 1825.60 557.469   2
   7   2   9 2587.15 630.719   6
   7   2  10 39.5056 406.296   6
   7   2  11 1934.61 454.188   6
   7   2  12 2256.03 336.986   6
   7  -3  12 2930.30 432.433   6
   7  -3  11 18437.8 1170.12   6
   7  -3  10 14697.1 1220.95   6
   7  -3   9 5703.23 923.150   6
   7  -3   8 841.991 549.247   6
   7  -3   7 13591.4 1346.85   6
   7  -3   6 37358.8 2041.13   6
  -7   3   5 48830.3 5728.39   3
  -7  -3  -5 42164.6 2187.75   2
  -7   3   4 39504.7 5348.62   3
  -7  -3  -4 39895.8 2092.61   2
  -7  -3  -3 17519.1 1356.23   2
  -7   3   3 16356.6 3577.72   3
  -7  -3  -2 8583.38 955.224   2
  -7   3   2 7725.32 2542.44   3
  -7  -3  -1 16418.5 1264.56   2
  -7   3   1 17675.7 3597.83   3
  -7  -3   0 80285.8 2692.05   2
  -7   3   0 75641.3 6940.55   3
  -7  -3   1 18289.9 1311.12   2
  -7   3  -1 15491.5 3189.61   3
  -7   3  -1 17429.4 3276.11   1
  -7   3  -2 10145.7 2340.91   1
  -7  -3   2 7293.03 838.525   2
  -7   3  -3 19117.4 3339.82   1
  -7  -3   3 16595.1 1299.22   2
  -7   3  -3 15316.8 1224.12   2
  -7  -3   4 43909.8 2084.11   2
  -7   3  -4 48020.2 5858.25   1
   7   3   4 39644.9 1867.49   6
  -7  -3   5 45670.4 2180.45   2
   7   3   5 43875.2 2027.32   6
  -7   3  -5 48570.2 5973.86   1
  -7   3  -6 29774.2 4813.50   1
  -7  -3   6 34991.3 1971.04   2
   7   3   6 35185.8 1867.32   6
  -7  -3   7 11769.9 1195.08   2
   7   3   7 12738.2 1170.21   6
  -7  -3   8 704.641 520.423   2
   7   3   8 2059.15 599.915   6
  -7  -3   9 5974.19 781.742   2
   7   3   9 6155.31 836.564   6
  -7  -3  10 14661.5 1073.69   2
   7   3  10 13727.6 1114.04   6
   7   3  11 19686.2 1122.52   6
   7   3  12 3188.31 353.056   6
   7  -4  12 2204.89 337.640   6
   7  -4  11 186.655 304.913   6
   7  -4  10 2543.19 618.881   6
   7  -4   9 3469.54 549.506   4
   7  -4   9 1968.73 625.425   6
   7  -4   8 4457.72 716.673   4
   7  -4   8 3236.16 748.222   6
   7  -4   7 10121.7 1025.66   4
   7  -4   7 10394.2 1175.22   6
   7  -4   6-71.2112 322.496   4
  -7  -4  -6 431.103 572.432   2
   7  -4   6 19.5369 452.482   6
  -7   4   6 1441.78 1802.23   3
   7  -4   5 4631.36 705.880   4
  -7  -4  -5 3126.35 717.610   2
  -7   4   5 4730.67 2563.59   3
   7  -4   4 4684.61 730.870   4
  -7   4   4 6016.08 1983.20   3
  -7  -4  -4 5647.12 876.858   2
  -7  -4  -3 18239.9 1398.41   2
  -7   4   3 20869.3 3957.89   3
  -7  -4  -2 13532.0 1189.28   2
  -7   4   2 10782.1 3008.20   3
  -7  -4  -1 5837.39 822.852   2
  -7   4   1 3917.57 1975.27   3
  -7   4   0 1147.65 831.714   3
  -7  -4   0 243.081 325.141   2
  -7  -4   1 5438.12 790.427   2
  -7   4  -1 6213.13 2497.14   3
  -7  -4   2 16104.6 1257.52   2
  -7   4  -2 10094.5 2552.00   1
  -7  -4   3 19127.1 1415.41   2
  -7   4  -3 18288.6 3550.50   1
  -7  -4   4 6887.22 926.419   2
   7   4   4 5915.56 732.277   6
  -7   4  -4 4627.59 2132.64   1
  -7  -4   5 3361.15 740.782   2
   7   4   5 3523.95 653.881   6
  -7   4  -5 3158.72 2551.53   1
  -7  -4   6 153.622 421.422   2
  -7   4  -6 86.5806 882.614   1
   7   4   6 369.216 181.728   6
  -7  -4   7 8709.62 1159.55   2
   7   4   7 9978.13 1035.76   6
  -7  -4   8 3246.15 750.601   2
   7   4   8 3391.84 681.535   6
  -7  -4   9 3124.96 663.079   2
   7   4   9 2454.37 580.411   6
  -7  -4  10 2477.95 486.027   2
   7   4  10 2646.11 534.407   6
  -7  -4  11 580.824 185.553   2
   7   4  11 592.784 273.319   6
   7  -5  11 15943.4 981.351   6
   7  -5  10 4966.71 581.712   4
   7  -5  10 6067.09 786.676   6
   7  -5   9 7853.36 853.113   4
   7  -5   9 7610.68 937.435   6
   7  -5   8 6002.95 798.812   4
   7  -5   8 4847.48 794.459   6
   7  -5   7 13682.7 1213.72   4
   7  -5   7 12574.9 1262.73   6
   7  -5   6 51766.9 2265.31   4
   7  -5   6 50442.6 2347.84   6
  -7   5   6 43680.2 5782.69   3
  -7  -5  -6 52425.4 2467.68   2
   7  -5   5 29465.2 1706.29   4
  -7   5   5 30166.9 5036.16   3
  -7  -5  -5 30929.3 1900.77   2
   7  -5   4 13630.6 1186.52   4
  -7   5   4 14180.6 3182.10   3
  -7  -5  -4 12056.8 1225.03   2
  -7  -5  -3 11675.3 1153.82   2
  -7   5   3 9544.06 2546.62   3
  -7  -5  -2 33904.9 1869.48   2
  -7   5   2 36393.5 5018.90   3
  -7  -5  -1 61842.4 2452.24   2
  -7   5   1 62787.4 6548.13   3
  -7  -5   0 56292.6 2321.31   2
  -7   5   0 52628.5 6043.77   3
  -7  -5   1 63501.3 2490.58   2
  -7   5  -1 61191.0 6548.35   3
  -7   5  -2 34590.6 4978.71   1
  -7  -5   2 33780.0 1863.92   2
  -7   5  -2 39605.5 5364.14   3
  -7  -5   3 11505.0 1172.07   2
  -7   5  -3 12221.5 3072.63   1
  -7  -5   4 15695.4 1361.04   2
  -7   5  -4 16733.0 3803.07   1
  -7  -5   5 29240.7 1849.97   2
  -7   5  -5 27079.8 4957.13   1
  -7  -5   6 48124.8 2407.04   2
  -7  -5   7 13305.0 1335.71   2
   7   5   7 14657.7 1156.86   6
  -7  -5   8 5921.53 944.004   2
   7   5   8 5950.79 757.593   6
  -7  -5   9 7116.17 908.969   2
   7   5   9 7934.79 805.081   6
  -7  -5  10 6048.64 750.764   2
   7   5  10 6016.53 654.918   6
  -7  -5  11 14901.4 913.106   2
   7  -6  11 158.465 203.430   6
   7  -6  10 818.460 299.985   4
   7  -6  10 872.162 391.553   6
   7  -6   9-342.364 373.691   4
   7  -6   9-510.598 419.522   6
   7  -6   8 489.180 419.059   4
   7  -6   8 327.086 453.482   6
   7  -6   7 12549.3 1176.74   4
   7  -6   7 13498.8 1247.75   6
   7  -6   6 6385.94 880.171   4
   7  -6   6 6798.58 979.812   6
   7  -6   5 8389.76 991.006   4
   7  -6   5 7772.37 994.453   6
  -7   6   5 9125.01 3478.14   3
  -7  -6  -5 7444.11 976.411   2
   7  -6   4 22010.2 1522.13   4
  -7   6   4 23952.4 4295.97   3
  -7  -6  -4 23184.7 1650.66   2
  -7  -6  -3 3003.25 687.948   2
  -7   6   3 3468.02 2018.34   3
  -7  -6  -2 12507.1 1194.39   2
  -7   6   2 7157.45 2311.85   3
  -7   6   1 1138.19 1416.87   3
  -7  -6  -1 3600.43 718.512   2
  -7   6   0 3014.53 1513.74   3
  -7  -6   0 1718.86 522.613   2
  -7  -6   1 4285.34 760.841   2
  -7   6  -1 4151.56 2323.98   3
  -7   6  -2 11327.6 3270.18   1
  -7  -6   2 12538.7 1180.74   2
  -7   6  -2 15870.3 3331.23   3
  -7  -6   3 2583.36 646.462   2
  -7   6  -3 767.740 1996.21   1
  -7   6  -4 26553.4 4963.86   1
  -7  -6   4 23112.4 1686.05   2
  -7  -6   5 7874.51 1060.04   2
  -7   6  -5 8675.41 3357.34   1
  -7  -6   6 6678.52 1026.04   2
  -7  -6   7 13191.8 1321.69   2
  -7  -6   8 1006.97 587.758   2
  -7  -6   9 26.9831 414.173   2
  -7  -6  10 1374.73 457.512   2
  -7  -6  11-64.1017 269.891   2
   7  -7  11 7236.10 516.396   6
   7  -7  10 4477.07 551.015   4
   7  -7  10 4505.39 534.349   6
   7  -7   9 12358.4 1026.65   4
   7  -7   9 11693.4 990.451   6
   7  -7   8 1894.75 549.017   4
   7  -7   8 1471.63 536.825   6
   7  -7   7 1369.98 566.991   4
   7  -7   7 1152.72 486.797   6
   7  -7   6 21858.0 1545.60   4
   7  -7   6 23056.5 1574.12   6
   7  -7   5 35061.6 1957.25   4
   7  -7   5 39244.7 2032.16   6
  -7  -7  -5 37653.6 2035.73   2
   7  -7   4 28485.7 1783.04   4
  -7   7   4 29040.7 5192.78   3
  -7  -7  -4 31571.4 1873.97   2
  -7  -7  -3 1687.43 544.331   2
  -7   7   3 2464.16 1692.74   3
  -7   7   2 3008.62 2795.53   3
  -7  -7  -2 731.866 453.459   2
  -7  -7  -1 44501.6 2160.14   2
  -7   7   1 45032.6 5969.95   3
  -7  -7   0 50347.4 2305.90   2
  -7   7   0 50535.1 6127.51   3
  -7  -7   1 43374.3 2131.49   2
  -7   7  -1 46923.8 5769.67   3
  -7   7  -2 831.484 2286.06   3
  -7   7  -2-1258.13 1614.63   1
  -7  -7   2 475.332 438.381   2
  -7  -7   3 1037.66 537.962   2
  -7   7  -3-20.4071 2680.23   1
  -7   7  -4 33649.0 5471.22   1
  -7  -7   4 33217.7 2009.17   2
  -7  -7   5 37202.3 2145.44   2
  -7  -7   6 23452.6 1725.94   2
  -7  -7   7 730.056 627.587   2
  -7  -7   8 1229.32 630.017   2
  -7  -7   9 11571.1 1107.48   2
  -7  -7  10 4866.53 674.124   2
  -7  -7  11 8828.96 669.442   2
   7  -8  10 23.7508 180.106   4
   7  -8  10-175.368 146.527   6
   7  -8   9 5548.73 721.702   4
   7  -8   9 5063.63 638.462   6
   7  -8   8 1513.12 565.745   4
   7  -8   8 1828.02 452.545   6
   7  -8   7 6392.81 899.419   4
   7  -8   7 5480.89 790.222   6
   7  -8   6 2392.25 708.962   4
   7  -8   6 2845.61 638.288   6
   7  -8   5 2370.20 731.494   4
   7  -8   5 2170.79 539.114   6
  -7  -8  -5 1051.08 455.687   2
   7  -8   4 3660.04 828.312   4
  -7  -8  -4 2516.02 648.196   2
  -7  -8  -3 10717.1 1141.28   2
  -7   8   3 9661.63 2952.89   3
  -7   8   2-2181.27 2055.87   3
  -7  -8  -2-2.77990 302.932   2
  -7  -8  -1 8158.47 1011.46   2
  -7   8   1 11300.9 3384.67   3
  -7  -8   0 6419.87 902.533   2
  -7   8   0 7357.90 2542.93   3
  -7  -8   1 7811.06 988.494   2
  -7   8  -1 8530.14 2774.64   3
  -7   8  -2-1715.71 1828.51   1
  -7  -8   2-189.048 511.513   2
  -7  -8   3 11062.8 1218.20   2
  -7   8  -3 14292.7 3649.43   1
  -7  -8   4 3601.72 781.860   2
  -7  -8   5 2720.79 715.575   2
  -7  -8   6 1717.86 693.198   2
  -7  -8   7 6437.17 1023.96   2
  -7  -8   8 1435.95 634.543   2
  -7  -8   9 5085.50 772.409   2
  -7  -8  10 105.652 300.153   2
  -7  -8  11-99.5286 148.935   2
   7  -9  10 4440.66 494.510   4
   7  -9   9 8879.33 835.975   4
   7  -9   8 813.205 415.473   4
   7  -9   8 429.513 262.228   6
   7  -9   7 3182.08 677.509   4
   7  -9   7 2636.96 516.877   6
   7  -9   6 10288.0 1133.62   4
   7  -9   6 9367.49 946.105   6
   7  -9   5 13817.0 1339.19   4
   7  -9   5 13200.2 1126.00   6
  -7  -9  -5 15365.2 1298.16   2
   7  -9   4 22090.5 1650.43   4
   7  -9   4 21048.7 1432.07   6
  -7  -9  -4 22954.1 1565.99   2
  -7  -9  -3 10787.8 1176.32   2
   7  -9   3 10831.8 1219.42   4
  -7  -9  -2 6104.92 887.772   2
  -7   9   2 11111.9 3376.68   3
  -7  -9  -1 14523.7 1289.68   2
  -7   9   1 4464.05 2665.48   3
  -7  -9   0 20512.9 1555.48   2
  -7   9   0 17882.7 3940.96   3
  -7  -9   1 12236.4 1234.00   2
  -7   9  -1 10856.9 2894.06   3
  -7   9  -1 10306.0 3565.08   1
  -7  -9   2 5094.34 852.192   2
  -7   9  -2 4088.59 3175.20   1
   7  -9  -2 5714.15 819.997   5
  -7  -9   3 11394.5 1232.37   2
  -7  -9   4 21796.5 1651.42   2
  -7  -9   5 13193.7 1330.01   2
  -7  -9   6 9694.21 1148.79   2
  -7  -9   7 4357.60 824.332   2
  -7  -9   8 737.550 516.229   2
  -7  -9   9 8858.31 899.745   2
  -7  -9  10 4639.16 556.102   2
   7 -10  10 3383.49 388.761   4
   7 -10   9 1713.11 423.226   4
   7 -10   8 1.97236 375.431   4
   7 -10   7 8309.70 954.013   4
   7 -10   6 3273.45 702.613   4
   7 -10   5 2061.46 708.528   4
   7 -10   4 9503.62 1173.05   4
   7 -10   3 755.556 599.489   4
  -7 -10  -3 388.262 438.802   2
  -7 -10  -2 5593.22 849.917   2
  -7 -10  -1 3268.61 712.632   2
   7 -10   1 2944.79 505.532   5
  -7 -10   0 579.000 445.198   2
   7 -10   0 1119.00 462.048   5
  -7 -10   1 3064.61 687.064   2
   7 -10  -1 2780.36 636.388   5
   7 -10  -2 5159.08 832.496   5
  -7 -10   2 4084.25 784.533   2
   7 -10  -3 548.987 512.933   5
  -7 -10   3 734.053 539.184   2
  -7 -10   4 8250.41 1087.50   2
  -7 -10   5 2464.96 699.354   2
  -7 -10   6 1845.65 642.388   2
  -7 -10   7 9768.19 1067.92   2
  -7 -10   8 337.425 394.841   2
  -7 -10   9 1419.19 432.308   2
  -7 -10  10 3026.08 444.688   2
   7 -11   9 1890.11 338.205   4
   7 -11   8 382.279 362.273   4
   7 -11   7 7127.80 865.176   4
   7 -11   6 17920.0 1400.21   4
   7 -11   5 11037.2 1174.68   4
   7 -11   4 2305.78 710.497   4
   7 -11   3-211.433 593.106   4
   7 -11   3-312.152 180.951   5
  -7 -11  -2 6430.53 865.754   2
   7 -11   2 6008.21 800.533   5
  -7 -11  -1 30061.5 1760.39   2
   7 -11   1 30116.8 1691.37   5
  -7 -11   0 39154.2 2031.62   2
   7 -11   0 40669.2 2009.94   5
  -7 -11   1 29491.0 1775.21   2
   7 -11  -1 30200.0 1745.56   5
   7 -11  -2 6260.36 876.005   5
  -7 -11   2 4816.54 863.570   2
   7 -11  -3 101.368 481.398   5
  -7 -11   3-90.5826 480.650   2
   7 -11  -4 3375.76 712.324   5
  -7 -11   4 2153.38 669.482   2
  -7 -11   5 14444.0 1295.18   2
   7 -11  -5 14240.7 1245.66   5
  -7 -11   6 18783.6 1400.63   2
  -7 -11   7 5815.07 798.063   2
  -7 -11   8 533.482 400.324   2
   7 -11  -9 929.957 238.958   5
  -7 -11   9 1040.03 338.927   2
   7 -12   9 2733.14 351.891   4
   7 -12   8 646.958 364.007   4
   7 -12   7 3181.90 595.929   4
   7 -12   6 1532.70 575.624   4
   7 -12   5 760.759 490.954   4
   7 -12   4 4332.36 880.514   4
   7 -12   4 3908.71 592.531   5
   7 -12   3 264.485 551.192   4
   7 -12   3 206.740 160.423   5
   7 -12   2 2598.06 794.421   4
   7 -12   2 2627.33 598.037   5
   7 -12   1 12334.2 1121.24   5
  -7 -12   0-2.41244 337.322   2
   7 -12   0 58.6311 328.947   5
  -7 -12   1 12474.6 1151.29   2
   7 -12  -1 12721.1 1172.12   5
  -7 -12   2 1565.22 528.087   2
   7 -12  -2 2439.94 624.425   5
  -7 -12   3 59.9620 390.164   2
   7 -12  -3 277.165 294.158   5
   7 -12  -4 3253.82 675.764   5
  -7 -12   4 3315.15 673.770   2
   7 -12  -5 1130.03 466.777   5
  -7 -12   5 1004.76 499.751   2
   7 -12  -6 749.687 426.807   5
  -7 -12   6 1280.07 446.453   2
  -7 -12   7 3559.46 568.112   2
   7 -12  -7 3242.27 565.960   5
   7 -12  -8 19.8984 227.659   5
  -7 -12   8 525.398 277.618   2
  -7 -12   9 2310.08 319.916   2
   7 -13   8 507.266 248.859   4
   7 -13   7 5657.81 646.581   4
   7 -13   6 8529.18 860.263   4
   7 -13   5 11629.1 1058.01   4
   7 -13   4 6049.44 900.792   4
   7 -13   4 7110.95 753.400   5
   7 -13   3 7331.78 1009.76   4
   7 -13   3 7407.69 784.628   5
   7 -13   2 4600.22 857.866   4
   7 -13   2 4866.20 719.922   5
   7 -13   1 14464.6 1161.11   5
   7 -13   0 17438.9 1289.96   5
  -7 -13   1 14287.7 1124.19   2
   7 -13  -1 15338.1 1228.78   5
  -7 -13   2 5836.80 739.242   2
   7 -13  -2 4905.65 721.755   5
  -7 -13   3 6804.27 792.021   2
   7 -13  -3 6885.06 857.368   5
  -7 -13   4 6563.80 782.000   2
   7 -13  -4 6101.11 813.640   5
  -7 -13   5 10352.0 923.551   2
   7 -13  -5 10224.4 939.729   5
  -7 -13   6 7142.70 727.856   2
   7 -13  -6 6978.07 728.499   5
  -7 -13   7 5337.39 579.825   2
   7 -13  -7 4310.40 554.078   5
  -7 -13   8 263.302 169.348   2
   7 -14   7 396.147 196.721   4
   7 -14   6 349.228 299.126   4
   7 -14   5 347.299 362.363   4
   7 -14   4 6289.45 794.895   4
   7 -14   4 6459.63 649.499   5
   7 -14   3 2807.98 637.047   4
   7 -14   3 1955.17 404.158   5
   7 -14   2 1530.84 582.617   4
   7 -14   2 1191.51 423.515   5
   7 -14   1 7512.80 970.373   4
   7 -14   1 7312.98 816.133   5
   7 -14   0 295.313 373.878   5
   7 -14  -1 7509.54 848.116   5
   7 -14  -2 1327.39 473.700   5
  -7 -14   3 1880.53 351.706   2
   7 -14  -3 2621.39 536.458   5
  -7 -14   4 6704.55 669.823   2
   7 -14  -4 5835.80 695.942   5
  -7 -14   5 25.7355 219.209   2
   7 -14  -5 336.941 247.603   5
  -7 -14   6 124.570 138.049   2
   7 -14  -6 96.2686 244.696   5
   7 -15   6 4336.31 437.956   4
   7 -15   5 12118.3 820.351   4
   7 -15   4 5276.06 623.996   4
   7 -15   4 4356.38 471.422   5
   7 -15   3 603.856 367.174   4
   7 -15   3 213.677 240.567   5
   7 -15   2 2838.76 583.402   4
   7 -15   2 2556.00 472.293   5
   7 -15   1 5404.90 748.721   4
   7 -15   1 6157.05 698.684   5
   7 -15   0 16549.8 1202.17   4
   7 -15   0 14215.3 1004.88   5
   7 -15  -1 5391.13 758.015   4
   7 -15  -1 6576.68 723.081   5
   7 -15  -2 1521.38 458.673   5
   7 -15  -3 111.849 323.013   5
   7 -15  -4 6213.61 639.921   5
   7 -15  -5 12305.8 786.901   5
   7 -16   4 6152.91 529.235   4
   7 -16   3 436.520 280.475   4
   7 -16   2 1343.35 362.782   4
   7 -16   2 1802.66 329.383   5
   7 -16   1 2687.69 484.692   4
   7 -16   1 2442.53 381.919   5
   7 -16   0 480.961 312.726   4
   7 -16   0 704.030 334.670   5
   7 -16  -1 3655.50 506.772   4
   7 -16  -1 3223.91 474.133   5
   7 -16  -2 1107.74 302.620   4
   7 -16  -2 1240.75 323.372   5
   7 -16  -3 152.303 178.549   4
   7 -16  -3 713.761 202.310   5
  -8   0   0 19712.2 1421.66   2
  -8   0  -1 9821.02 1052.06   2
  -8   0   1 7404.86 885.028   2
  -8   0  -2 17186.0 1386.61   2
  -8   0   2 17422.7 1338.79   2
  -8   0   3 41331.3 1974.52   2
  -8   0  -3 42636.1 2180.09   2
  -8   0  -4 2057.75 658.002   2
  -8   0   4 3286.25 698.375   2
   8   0   5 8688.57 1055.27   6
   8   0   6 36342.2 2043.89   6
   8   0   7 10810.3 1178.62   6
   8   0   8 3597.08 749.651   6
   8   0   9 3050.86 694.370   6
   8   0  10 22903.5 1368.61   6
   8   0  11 11265.1 827.294   6
   8  -1  11 619.165 326.186   6
   8  -1  10 1646.68 518.549   6
   8  -1   9 1073.38 482.780   6
   8  -1   8 3903.23 792.380   6
   8  -1   7 12769.2 1277.35   6
   8  -1   6 5354.01 926.313   6
   8  -1   5 8615.54 1062.35   6
  -8  -1  -5 7929.26 1107.48   2
  -8   1   4 32452.1 4731.17   3
  -8  -1  -4 32898.0 2025.88   2
  -8  -1  -3 3446.99 754.416   2
  -8   1   3 1056.48 1345.17   3
  -8  -1  -2 7651.24 975.964   2
  -8   1   2 6467.19 832.061   2
  -8   1   2 5706.55 2635.24   3
  -8  -1  -1 18622.1 1424.55   2
  -8   1   1 19069.1 1358.97   2
  -8   1   0 3420.66 661.629   2
  -8  -1   0 3943.68 695.694   2
  -8   1  -1 19159.7 1394.31   2
  -8  -1   1 20348.8 1454.01   2
  -8  -1   2 7233.77 882.764   2
  -8   1  -2 8351.32 989.865   2
  -8  -1   3 3804.30 702.304   2
  -8   1  -3 4886.28 816.962   2
  -8  -1   4 39346.4 1992.47   2
  -8   1  -4 40028.7 2160.17   2
  -8  -1   5 8965.10 957.674   2
   8   1   5 8634.03 1035.44   6
  -8  -1   6 7178.52 885.029   2
   8   1   6 6932.22 943.120   6
  -8  -1   7 15744.1 1255.96   2
   8   1   7 15360.2 1341.50   6
   8   1   8 4093.43 757.206   6
   8   1   9 1768.07 552.439   6
   8   1  10 1439.01 462.814   6
   8   1  11 846.024 304.799   6
   8  -2  11 8101.92 719.074   6
   8  -2  10 7404.57 851.588   6
   8  -2   9 3474.78 743.023   6
   8  -2   8 5720.57 909.015   6
   8  -2   7 12234.3 1256.11   6
   8  -2   6 7573.96 1054.03   6
   8  -2   5 65675.0 2713.85   6
  -8  -2  -5 70272.1 2961.02   2
  -8   2   4 21480.8 3792.33   3
  -8  -2  -4 25048.2 1777.24   2
  -8  -2  -3 8277.69 1017.84   2
  -8   2   3 6323.46 2597.54   3
  -8   2   2 2407.83 1759.55   3
  -8  -2  -2 632.987 438.251   2
  -8  -2  -1 60674.9 2541.16   2
  -8   2   1 57319.0 6393.93   3
  -8   2   0 97141.7 2982.01   2
  -8  -2   0 109040. 3325.21   2
  -8   2  -1 57546.4 2346.45   2
  -8  -2   1 64031.0 2533.26   2
  -8   2  -2 258.819 434.554   2
  -8  -2   2 597.950 426.183   2
  -8  -2   3 5980.80 892.229   2
  -8   2  -3 5825.53 903.121   2
  -8  -2   4 22091.3 1558.33   2
  -8  -2   5 72171.2 2741.35   2
   8   2   5 75039.5 2734.18   6
  -8  -2   6 6987.93 920.333   2
   8   2   6 6632.26 928.131   6
  -8  -2   7 12327.1 1160.94   2
   8   2   7 11710.7 1176.78   6
  -8  -2   8 5519.95 773.900   2
   8   2   8 4942.11 798.323   6
   8   2   9 4312.97 688.568   6
   8   2  10 7049.96 754.671   6
   8   2  11 10520.0 734.386   6
   8  -3  11 615.173 290.601   6
   8  -3  10 1766.55 515.083   6
   8  -3   9 4895.80 799.764   6
   8  -3   8 2498.79 698.105   6
   8  -3   7 2042.71 732.337   6
   8  -3   6 9883.77 1170.83   6
  -8   3   5 14245.3 3438.04   3
  -8  -3  -5 8977.45 1156.64   2
  -8   3   4 21658.9 4526.53   3
  -8  -3  -4 25555.6 1785.98   2
  -8  -3  -3 12835.9 1292.14   2
  -8   3   3 10670.3 3161.23   3
  -8   3   2 2446.05 2176.33   3
  -8  -3  -2 4300.99 768.169   2
  -8  -3  -1 25723.9 1701.11   2
  -8   3   1 26257.8 4494.07   3
  -8  -3   0 6432.48 902.046   2
  -8   3   0 7458.47 2215.85   1
  -8  -3   1 24316.3 1632.17   2
  -8   3  -1 25956.4 4192.33   1
  -8   3  -1 24932.7 1522.73   2
  -8  -3   2 5425.66 825.578   2
  -8   3  -2 2958.66 1476.90   1
  -8   3  -2 4713.15 738.890   2
  -8  -3   3 10945.7 1146.96   2
  -8   3  -3 11439.1 1167.43   2
  -8   3  -3 12089.1 2914.24   1
  -8  -3   4 28434.9 1782.31   2
   8   3   4 27014.6 1618.08   6
  -8   3  -4 23462.7 4403.13   1
  -8  -3   5 9986.38 1120.87   2
   8   3   5 9421.78 1017.41   6
  -8  -3   6 8357.58 1077.50   2
   8   3   6 9329.64 1037.37   6
  -8  -3   7 2425.79 646.611   2
   8   3   7 3320.42 664.837   6
  -8  -3   8 2677.32 578.408   2
   8   3   8 3023.90 579.457   6
  -8  -3   9 4408.82 618.694   2
   8   3   9 4784.77 675.416   6
   8   3  10 1816.77 412.479   6
   8   3  11 821.228 224.294   6
   8  -4  11 10318.8 720.142   6
   8  -4  10 7195.84 773.052   6
   8  -4   9 11584.9 1065.66   6
   8  -4   8 4077.56 769.958   6
   8  -4   7 953.718 565.161   6
   8  -4   6 24564.0 1716.50   6
   8  -4   5 19222.2 1536.73   6
  -8  -4  -5 21117.6 1686.34   2
  -8   4   4 25826.4 4672.88   3
  -8  -4  -4 33321.0 2054.29   2
  -8  -4  -3 23227.4 1711.81   2
  -8   4   3 25085.7 4433.98   3
  -8  -4  -2 14358.6 1336.35   2
  -8   4   2 12305.4 3166.95   3
  -8  -4  -1 6595.23 966.231   2
  -8   4   1-119.522 1019.75   3
  -8  -4   0 31648.4 1875.39   2
  -8   4   0 29499.1 4997.68   3
  -8  -4   1 6235.73 905.470   2
  -8   4  -1 2707.69 1397.53   1
  -8  -4   2 14759.9 1336.07   2
  -8   4  -2 16134.2 3488.56   1
  -8   4  -3 27877.8 4787.96   1
  -8  -4   3 23580.2 1663.62   2
  -8  -4   4 35544.1 2026.15   2
   8   4   4 37710.4 1833.96   6
  -8   4  -4 34019.2 5614.30   1
  -8  -4   5 18151.0 1493.90   2
   8   4   5 18557.3 1306.36   6
  -8  -4   6 23625.9 1683.05   2
   8   4   6 23109.6 1482.81   6
  -8  -4   7 1282.63 545.525   2
   8   4   7 1558.50 512.366   6
  -8  -4   8 5834.32 842.080   2
   8   4   8 4942.03 704.714   6
  -8  -4   9 10313.2 950.800   2
   8   4   9 9985.51 864.995   6
  -8  -4  10 6172.95 625.726   2
   8   4  10 6206.29 622.048   6
   8  -5  11 278.804 185.023   6
   8  -5  10 2516.93 489.935   6
   8  -5   9 3104.50 616.157   6
   8  -5   8 1777.72 602.767   6
   8  -5   7 19136.3 1284.65   4
   8  -5   7 21066.4 1541.26   6
   8  -5   6 4182.61 710.979   4
   8  -5   6 2560.44 711.824   6
   8  -5   5 7590.10 896.762   4
   8  -5   5 8601.69 1055.52   6
  -8  -5  -5 7276.13 1059.00   2
   8  -5   4 11230.1 1078.79   4
  -8  -5  -4 10700.1 1232.68   2
  -8  -5  -3 5236.44 916.965   2
   8  -5   3 5345.68 810.808   4
  -8   5   3 4583.95 2694.59   3
  -8  -5  -2 5737.52 967.381   2
  -8   5   2 5678.84 2713.51   3
  -8   5   1 3587.20 1956.83   3
  -8  -5  -1 355.087 487.731   2
  -8   5   0 4827.06 2177.62   3
  -8  -5   0 114.917 424.033   2
  -8   5  -1-1738.57 1999.82   1
  -8   5  -1 590.702 2443.71   3
  -8  -5   1 155.197 515.099   2
  -8  -5   2 5981.94 923.536   2
  -8   5  -2 1955.10 1198.34   1
  -8   5  -3-939.131 1429.51   1
  -8  -5   3 4450.06 841.048   2
  -8  -5   4 7571.02 1044.39   2
  -8   5  -4 18018.4 3906.09   1
  -8  -5   5 7868.51 1053.51   2
  -8  -5   6 3757.71 805.089   2
  -8  -5   7 19238.6 1488.27   2
  -8  -5   8 1945.74 577.388   2
  -8  -5   9 2816.81 546.366   2
  -8  -5  10 3513.09 485.835   2
   8  -6  10 4339.41 497.792   6
   8  -6   9 1999.38 517.341   6
   8  -6   8 865.002 383.502   4
   8  -6   8 770.963 452.246   6
   8  -6   7 8440.44 883.047   4
   8  -6   7 6659.64 917.004   6
   8  -6   6 25541.0 1565.02   4
   8  -6   6 26059.6 1731.97   6
   8  -6   5 25433.2 1593.68   4
   8  -6   5 22133.6 1607.90   6
  -8  -6  -5 21436.7 1651.84   2
   8  -6   4 4195.36 748.607   4
  -8  -6  -4 3613.60 803.130   2
   8  -6   3 2039.07 606.370   4
  -8  -6  -3 2365.20 683.300   2
  -8  -6  -2 17305.4 1497.69   2
  -8   6   2 17135.8 3972.00   3
  -8  -6  -1 21171.6 1622.51   2
  -8   6   1 28402.3 4965.25   3
  -8  -6   0 16322.2 1446.95   2
  -8   6   0 22331.8 4469.64   3
  -8  -6   1 21413.3 1647.21   2
  -8   6  -1 24826.0 4290.09   1
  -8   6  -1 25311.3 4553.90   3
  -8  -6   2 16875.6 1441.47   2
  -8   6  -2 14066.2 3282.78   1
  -8   6  -3 3784.36 2592.87   1
  -8  -6   3 2235.35 716.303   2
  -8  -6   4 3455.16 833.012   2
  -8  -6   5 20528.5 1632.38   2
  -8  -6   6 29121.7 1874.97   2
  -8  -6   7 8174.60 1058.49   2
  -8  -6   8 1010.06 506.877   2
  -8  -6   9 2518.02 521.553   2
  -8  -6  10 4151.92 535.906   2
   8  -7  10 52.7721 155.485   6
   8  -7   9 2050.39 368.804   4
   8  -7   9 4552.72 595.144   6
   8  -7   8 3090.37 548.856   4
   8  -7   8 2755.86 575.277   6
   8  -7   7 8071.46 892.301   4
   8  -7   7 6459.09 825.055   6
   8  -7   6 11269.2 1100.46   4
   8  -7   6 10867.5 1107.76   6
   8  -7   5 1789.74 582.923   4
  -8  -7  -5 935.568 537.777   2
   8  -7   5 1115.18 548.630   6
   8  -7   4 6873.88 969.644   4
  -8  -7  -4 6774.42 1001.47   2
  -8  -7  -3 6375.86 970.468   2
   8  -7   3 6184.99 893.075   4
  -8  -7  -2 8944.53 1100.78   2
  -8  -7  -1 5718.23 936.780   2
  -8   7   1 395.771 1413.10   3
  -8   7   0 4122.68 1995.89   3
  -8  -7   0 537.948 536.017   2
  -8   7  -1 3341.57 2668.66   1
  -8   7  -1 6492.31 2644.62   3
  -8  -7   1 4331.66 856.780   2
  -8  -7   2 7622.70 1072.04   2
  -8  -7   3 6165.28 992.931   2
  -8  -7   4 8096.20 1072.79   2
  -8  -7   5 697.332 612.397   2
  -8  -7   6 10507.4 1195.95   2
  -8  -7   7 7664.87 1020.65   2
  -8  -7   8 1833.96 631.541   2
  -8  -7   9 5286.54 725.326   2
  -8  -7  10 265.812 259.324   2
   8  -8   9 10435.8 732.500   4
   8  -8   9 11244.8 747.908   6
   8  -8   8 5107.78 637.413   4
   8  -8   8 4390.40 557.763   6
   8  -8   7 970.830 447.943   4
   8  -8   7 968.859 388.845   6
   8  -8   6 4639.90 752.692   4
   8  -8   6 5087.89 773.727   6
   8  -8   5 18765.6 1426.81   4
   8  -8   5 17980.6 1371.88   6
  -8  -8  -5 17363.7 1410.17   2
   8  -8   4 16504.9 1390.97   4
  -8  -8  -4 14733.8 1335.78   2
   8  -8   3 3222.98 788.660   4
  -8  -8  -3 3365.01 756.788   2
  -8  -8  -2 1443.95 628.092   2
  -8  -8  -1 13699.8 1339.91   2
  -8  -8   0 43591.0 2287.75   2
  -8  -8   1 14438.7 1380.81   2
  -8  -8   2 1385.03 648.834   2
  -8  -8   3 2507.26 734.887   2
  -8  -8   4 15577.7 1429.27   2
  -8  -8   5 20036.9 1584.29   2
  -8  -8   6 6952.68 1026.28   2
  -8  -8   7 1249.77 530.501   2
  -8  -8   8 4167.86 720.688   2
  -8  -8   9 15146.6 1038.45   2
  -8  -8  10 2069.98 347.732   2
   8  -9   9 1041.22 269.633   4
   8  -9   8 5271.86 677.898   4
   8  -9   8 1854.94 330.691   6
   8  -9   7 3308.11 616.180   4
   8  -9   7 3199.86 508.969   6
   8  -9   6 1493.40 576.323   4
   8  -9   6 1702.80 394.521   6
   8  -9   5 2484.13 668.506   4
  -8  -9  -5 1863.45 575.131   2
   8  -9   5 2062.85 521.929   6
   8  -9   4 8977.26 1083.18   4
   8  -9   4 9169.17 992.574   6
  -8  -9  -4 10228.3 1069.26   2
   8  -9   3 6596.96 966.363   4
  -8  -9  -3 5386.32 862.084   2
  -8  -9  -2 5916.56 921.834   2
  -8  -9  -1 12563.0 1283.38   2
  -8  -9   0 1475.13 573.060   2
  -8  -9   1 12145.8 1235.61   2
  -8  -9   2 5322.43 966.685   2
  -8  -9   3 5515.37 924.859   2
  -8  -9   4 8114.80 1044.79   2
  -8  -9   5 1850.37 704.311   2
  -8  -9   6 1114.92 581.323   2
  -8  -9   7 3528.26 701.477   2
  -8  -9   8 4644.46 687.618   2
  -8  -9   9 2033.95 434.922   2
   8 -10   8 172.979 262.795   4
   8 -10   7 11283.9 931.603   4
   8 -10   6 12905.4 1091.28   4
   8 -10   5 7030.93 870.843   4
   8 -10   5 5745.08 646.389   6
   8 -10   4 3370.51 715.622   4
   8 -10   4 3752.07 574.175   6
  -8 -10  -4 3349.22 591.276   2
   8 -10   3 180.544 583.669   4
  -8 -10  -3 377.638 468.835   2
  -8 -10  -2 8174.59 1003.64   2
  -8 -10  -1 14443.8 1295.79   2
  -8 -10   0 20519.7 1549.88   2
  -8 -10   1 12304.4 1255.68   2
  -8 -10   2 9288.73 1090.84   2
  -8 -10   3 259.047 505.448   2
  -8 -10   4 2563.91 731.933   2
  -8 -10   5 7122.43 981.240   2
   8 -10  -5 7072.79 734.970   5
  -8 -10   6 14635.4 1250.04   2
   8 -10  -6 13638.7 1005.41   5
  -8 -10   7 11646.1 1043.39   2
   8 -10  -7 9975.99 792.443   5
  -8 -10   8 550.620 358.238   2
  -8 -10   9 1215.74 322.718   2
   8 -11   8 1213.11 296.266   4
   8 -11   7 4847.90 604.241   4
   8 -11   6 181.527 368.359   4
   8 -11   5 37.3764 430.848   4
   8 -11   4 862.227 524.606   4
   8 -11   3 119.498 473.780   4
  -8 -11  -3-38.8915 320.034   2
   8 -11   2 626.630 615.597   4
  -8 -11  -2 367.669 418.711   2
  -8 -11  -1 4513.80 754.245   2
  -8 -11   0 5616.85 828.317   2
  -8 -11   1 4656.60 834.278   2
  -8 -11   2 352.794 422.368   2
  -8 -11   3 507.899 461.004   2
   8 -11  -4 1893.75 441.002   5
  -8 -11   4 2478.44 653.812   2
   8 -11  -5-374.351 316.654   5
  -8 -11   5 201.510 457.424   2
   8 -11  -6 423.961 272.140   5
  -8 -11   6 225.989 442.281   2
  -8 -11   7 5931.04 692.874   2
   8 -11  -7 3435.92 423.444   5
  -8 -11   8 977.722 317.916   2
   8 -12   7 572.091 275.803   4
   8 -12   6 7878.56 780.871   4
   8 -12   5 10775.9 966.460   4
   8 -12   4 5031.48 734.137   4
   8 -12   3 3661.80 746.444   4
   8 -12   2 1780.48 616.756   4
  -8 -12  -1 2522.31 525.698   2
  -8 -12   0 24611.8 1499.15   2
  -8 -12   1 3238.74 642.856   2
  -8 -12   2 1717.82 568.671   2
   8 -12  -2 911.559 302.199   5
  -8 -12   3 2264.69 578.237   2
   8 -12  -3 1848.88 424.339   5
  -8 -12   4 4478.89 724.714   2
   8 -12  -4 5438.47 626.631   5
  -8 -12   5 9423.15 910.363   2
   8 -12  -5 9416.51 782.651   5
  -8 -12   6 8653.48 813.851   2
   8 -12  -6 7570.39 643.079   5
  -8 -12   7 624.198 320.668   2
   8 -13   7 368.644 208.395   4
   8 -13   6 1809.27 376.170   4
   8 -13   5 218.006 369.959   4
   8 -13   4 4350.73 669.198   4
   8 -13   3 864.566 461.596   4
   8 -13   2 716.751 509.490   4
   8 -13   1 2763.68 707.637   4
  -8 -13   1 4063.26 581.825   2
  -8 -13   2 1590.75 425.896   2
   8 -13  -2 959.873 301.828   5
  -8 -13   3 1224.93 348.254   2
   8 -13  -3 291.568 248.699   5
  -8 -13   4 5031.76 633.330   2
   8 -13  -4 3943.06 499.338   5
  -8 -13   5 143.859 290.924   2
   8 -13  -5 111.208 108.397   5
  -8 -13   6 2020.80 356.645   2
   8 -14   5 8774.54 692.800   4
   8 -14   4 3918.52 536.859   4
   8 -14   3 264.479 324.985   4
   8 -14   2 1516.48 499.697   4
   8 -14   1 5523.77 771.820   4
   8 -14   0 10929.9 1002.00   4
   8 -14  -2 1274.46 268.602   5
  -8 -14   3-225.016 210.921   2
   8 -14  -3 311.917 144.894   5
   8 -14  -4 4572.75 440.863   5
  -8 -14   4-17.5322 141.726   2
   8 -15   4 610.114 228.877   4
   8 -15   3 659.061 277.687   4
   8 -15   2 32.9549 258.042   4
   8 -15   1 1958.44 435.331   4
   8 -15   0 452.640 359.072   4
   8 -15  -1 1842.89 409.221   4
   8 -15  -2-58.7786 316.734   4
   8 -15  -3 492.185 254.321   4
   8 -16   1 4166.64 422.876   4
   8 -16   0 9141.09 626.487   4
   8 -16  -1 4308.67 433.291   4
  -9   0   0-223.224 507.531   2
  -9   0  -1 11592.0 1199.26   2
  -9   0   1 11276.8 1158.41   2
  -9   0  -2 2653.68 675.031   2
  -9   0   2 2352.38 629.640   2
  -9   0   3 6244.65 894.149   2
  -9   0  -3 6325.91 1012.89   2
  -9   0  -4 1003.89 560.623   2
  -9   0   4 963.512 456.898   2
   9   0   5 4209.91 771.862   6
   9   0   6 384.917 494.363   6
   9   0   7 5430.21 824.433   6
   9   0   8 4914.58 777.142   6
   9   0   9 4273.99 645.355   6
   9   0  10 5001.76 573.784   6
   9  -1  10 8859.17 745.919   6
   9  -1   9 1403.13 460.513   6
   9  -1   8 22.4561 450.512   6
   9  -1   7 9893.96 1090.13   6
   9  -1   6 13635.5 1329.93   6
   9  -1   5 19832.8 1537.26   6
  -9  -1  -4 1609.82 694.350   2
  -9  -1  -3 5803.18 946.096   2
  -9  -1  -2 19132.6 1559.69   2
  -9   1   2 18972.6 1407.68   2
  -9  -1  -1 16160.7 1429.42   2
  -9   1   1 16731.4 1352.71   2
  -9   1   0 27782.6 1725.59   2
  -9  -1   0 27696.1 1800.76   2
  -9  -1   1 18036.7 1453.52   2
  -9   1  -1 18902.4 1458.34   2
  -9  -1   2 16936.7 1395.93   2
  -9   1  -2 19200.5 1539.08   2
  -9  -1   3 5143.71 806.408   2
  -9   1  -3 4709.54 845.008   2
  -9  -1   4 1915.24 605.636   2
  -9  -1   5 20849.7 1480.41   2
   9   1   5 21296.6 1526.48   6
  -9  -1   6 12930.3 1068.13   2
   9   1   6 14074.4 1228.78   6
   9   1   7 9970.06 1049.41   6
   9   1   8 153.342 423.416   6
   9   1   9 1893.73 478.586   6
   9   1  10 10361.1 759.088   6
   9  -2  10-110.281 320.433   6
   9  -2   9 1638.41 483.399   6
   9  -2   8 479.081 529.980   6
   9  -2   7 6139.88 955.852   6
   9  -2   6 1619.33 681.098   6
  -9  -2  -5 945.878 698.244   2
   9  -2   5 1389.20 650.715   6
  -9  -2  -4 21403.0 1708.10   2
  -9  -2  -3 3077.25 762.453   2
  -9  -2  -2 25278.6 1788.83   2
  -9  -2  -1 45165.7 2334.22   2
  -9  -2   0 25067.6 1760.84   2
  -9   2   0 24586.1 1606.18   2
  -9  -2   1 43837.7 2243.19   2
  -9   2  -1 46340.2 2206.71   2
  -9  -2   2 25081.8 1707.08   2
  -9   2  -2 24048.5 1668.89   2
  -9   2  -3 2813.68 682.277   2
  -9  -2   3 3769.35 767.834   2
  -9  -2   4 19287.1 1497.76   2
   9   2   4 22118.9 1512.89   6
   9   2   5 1899.89 523.515   6
  -9  -2   5 416.544 465.890   2
   9   2   6 1555.75 558.047   6
  -9  -2   6 412.802 400.975   2
  -9  -2   7 6482.79 787.617   2
   9   2   7 6833.29 858.595   6
   9   2   8 532.082 369.986   6
   9   2   9 1409.72 412.700   6
   9   2  10-450.628 224.650   6
   9  -3  10 3706.31 488.850   6
   9  -3   9 8211.52 819.679   6
   9  -3   8 5495.87 790.170   6
   9  -3   7 792.207 545.227   6
   9  -3   6 12666.4 1276.02   6
   9  -3   5 33736.4 2017.36   6
  -9  -3  -5 32002.1 2036.29   2
  -9  -3  -4 34738.7 2118.94   2
  -9  -3  -3 5249.24 967.374   2
  -9  -3  -2 315.177 500.940   2
  -9  -3  -1 25498.5 1798.44   2
  -9  -3   0 94320.7 3356.09   2
  -9  -3   1 29803.7 1916.96   2
  -9   3  -1 28565.5 1683.58   2
  -9   3  -2 1460.17 486.091   2
  -9  -3   2 2220.10 703.343   2
  -9  -3   3 4298.63 842.695   2
  -9  -3   4 37234.7 2087.33   2
   9   3   4 35724.4 1832.05   6
  -9  -3   5 30847.4 1866.70   2
   9   3   5 32619.4 1784.45   6
  -9  -3   6 12665.8 1186.36   2
   9   3   6 11596.5 1062.01   6
   9   3   7 122.702 379.129   6
  -9  -3   7 532.956 438.532   2
  -9  -3   8 5519.95 670.513   2
   9   3   8 6319.56 735.414   6
   9   3   9 8358.96 707.474   6
   9   3  10 3724.22 401.293   6
   9  -4  10 2853.03 396.743   6
   9  -4   9 3367.11 602.253   6
   9  -4   8 2522.61 613.319   6
   9  -4   7 4001.02 735.065   6
   9  -4   6 2739.92 726.964   6
  -9  -4  -5 2971.13 812.614   2
   9  -4   5 3067.90 774.011   6
  -9  -4  -4 3720.86 855.801   2
  -9  -4  -3 5127.36 957.683   2
  -9  -4  -2 2400.74 685.522   2
  -9  -4  -1 8525.43 1139.90   2
  -9  -4   0 6188.33 1019.54   2
  -9  -4   1 9595.74 1211.18   2
  -9  -4   2 2096.83 727.944   2
  -9  -4   3 5109.87 901.276   2
  -9  -4   4 4618.53 856.336   2
   9   4   5 3944.26 689.420   6
  -9  -4   5 3484.90 789.316   2
   9   4   6 3119.45 563.039   6
  -9  -4   6 2372.61 617.632   2
  -9  -4   7 3954.01 706.779   2
   9   4   7 3920.15 580.451   6
   9   4   8 2888.99 459.190   6
  -9  -4   8 2448.52 584.685   2
  -9  -4   9 2594.67 406.676   2
   9  -5  10 922.044 230.230   6
   9  -5   9 3492.87 538.203   6
   9  -5   8 2526.75 594.123   6
   9  -5   7 7189.27 894.730   6
   9  -5   6 13261.7 1252.03   6
   9  -5   5 7569.58 1032.44   6
  -9  -5  -5 5627.11 982.775   2
  -9  -5  -4 6386.55 994.866   2
  -9  -5  -3 4884.50 950.548   2
  -9  -5  -2 14982.6 1457.14   2
  -9  -5  -1 10555.6 1274.89   2
  -9  -5   0 2911.00 853.889   2
  -9  -5   1 10819.4 1254.01   2
  -9  -5   2 13957.3 1359.90   2
  -9  -5   3 5777.61 981.169   2
  -9  -5   4 6038.50 971.095   2
  -9  -5   5 7677.04 1059.25   2
  -9  -5   6 15432.0 1329.02   2
  -9  -5   7 7611.14 921.914   2
  -9  -5   8 2306.61 526.480   2
  -9  -5   9 2784.37 431.928   2
   9  -6   9 3089.30 453.886   6
   9  -6   8 151.865 364.757   6
   9  -6   7 7489.11 863.263   6
   9  -6   6 1314.85 585.547   6
   9  -6   5 675.890 391.686   4
  -9  -6  -5 425.567 535.291   2
   9  -6   5 592.786 572.190   6
   9  -6   4 3400.99 614.464   4
  -9  -6  -4 2764.80 733.968   2
   9  -6   3 410.618 467.741   4
  -9  -6  -3 854.517 677.634   2
  -9  -6  -2 3364.91 851.262   2
  -9  -6  -1-205.486 693.406   2
  -9  -6   0 3520.83 857.180   2
  -9  -6   1 208.931 473.138   2
  -9  -6   2 3228.74 785.437   2
  -9  -6   3 583.913 568.110   2
  -9  -6   4 3479.73 834.939   2
  -9  -6   5 618.372 551.955   2
  -9  -6   6 1928.27 622.089   2
  -9  -6   7 7562.70 910.440   2
  -9  -6   8 156.664 327.889   2
  -9  -6   9 3491.44 498.577   2
   9  -7   9 4458.85 446.392   6
   9  -7   8 709.382 323.032   6
   9  -7   7 1309.95 277.310   4
   9  -7   7 1265.83 485.651   6
   9  -7   6 13450.3 1043.80   4
   9  -7   6 13781.4 1160.99   6
   9  -7   5 16690.8 1194.21   4
   9  -7   5 15439.2 1278.45   6
  -9  -7  -5 13459.0 1247.63   2
   9  -7   4 5348.70 769.523   4
  -9  -7  -4 6606.66 933.557   2
   9  -7   3 8654.61 978.768   4
  -9  -7  -3 6949.27 1001.24   2
  -9  -7  -2 5429.43 938.402   2
   9  -7   2 4996.01 760.229   4
  -9  -7  -1 11961.5 1287.68   2
  -9  -7   0 3991.97 848.164   2
  -9  -7   1 12474.5 1346.31   2
  -9  -7   2 4301.76 902.750   2
  -9  -7   3 8569.08 1163.74   2
  -9  -7   4 6726.42 992.410   2
  -9  -7   5 15939.7 1408.71   2
  -9  -7   6 16448.4 1351.62   2
  -9  -7   7 1368.27 540.922   2
  -9  -7   8 447.748 337.558   2
  -9  -7   9 4620.59 509.522   2
   9  -8   8 2381.82 368.726   6
   9  -8   7 5699.82 618.444   4
   9  -8   7 5128.97 611.422   6
   9  -8   6 3762.58 562.661   4
   9  -8   6 2208.87 487.849   6
   9  -8   5 820.742 437.719   4
   9  -8   5 463.665 396.889   6
   9  -8   4 7631.95 879.986   4
   9  -8   4 4912.89 768.369   6
  -9  -8  -4 6582.05 919.167   2
   9  -8   3 662.911 443.050   4
  -9  -8  -3 30.4190 431.115   2
  -9  -8  -2 10670.1 1198.60   2
   9  -8   2 10848.6 1098.94   4
  -9  -8  -1 12350.7 1305.22   2
  -9  -8   0 1202.18 582.744   2
  -9  -8   1 12290.8 1299.31   2
  -9  -8   2 10454.3 1211.53   2
  -9  -8   3 206.180 585.872   2
  -9  -8   4 4231.41 837.315   2
  -9  -8   5 51.5211 531.230   2
  -9  -8   6 3688.93 764.376   2
  -9  -8   7 6674.55 806.850   2
  -9  -8   8 2821.70 522.452   2
  -9  -8   9 3915.33 439.263   2
   9  -9   7 8396.81 693.562   4
   9  -9   7 7301.44 615.592   6
   9  -9   6 12503.9 939.770   4
   9  -9   6 11919.2 870.153   6
   9  -9   5 6423.27 767.644   4
   9  -9   5 5279.74 689.353   6
   9  -9   4 4421.19 662.740   4
   9  -9   4 4368.23 691.912   6
  -9  -9  -4 4417.61 735.570   2
   9  -9   3 72.3524 447.317   4
  -9  -9  -3 358.438 422.075   2
   9  -9   2 1138.08 554.358   4
  -9  -9  -2 2009.99 647.708   2
  -9  -9  -1 25364.5 1709.22   2
  -9  -9   0 33667.4 1991.27   2
  -9  -9   1 22136.9 1629.67   2
  -9  -9   2 2390.62 750.710   2
  -9  -9   3 469.414 547.902   2
  -9  -9   4 3870.55 768.330   2
  -9  -9   5 6226.51 890.179   2
  -9  -9   6 13302.8 1133.20   2
  -9  -9   7 10050.4 894.828   2
  -9  -9   8 964.730 340.188   2
   9 -10   7 957.378 282.365   4
   9 -10   6 1359.99 379.611   4
   9 -10   5 124.380 362.116   4
   9 -10   5 78.0958 240.486   6
   9 -10   4 3417.19 624.280   4
  -9 -10  -4 2719.70 507.598   2
   9 -10   4 2693.67 479.337   6
   9 -10   3 1060.40 486.313   4
   9 -10   3 901.571 322.551   6
  -9 -10  -3 355.955 412.089   2
   9 -10   2 2439.72 644.950   4
  -9 -10  -2 2494.85 610.252   2
  -9 -10  -1 6379.77 913.561   2
  -9 -10   0 2418.67 669.605   2
  -9 -10   1 6277.98 927.843   2
  -9 -10   2 1947.37 642.843   2
  -9 -10   3 1173.17 565.728   2
  -9 -10   4 3326.45 713.573   2
  -9 -10   5 317.219 439.729   2
  -9 -10   6 1353.22 450.148   2
  -9 -10   7 1258.85 362.695   2
  -9 -10   8 109.002 210.863   2
   9 -11   6 1664.36 346.163   4
   9 -11   5 5586.20 680.484   4
   9 -11   4 8127.32 852.010   4
   9 -11   3 2489.84 534.352   4
  -9 -11  -3 2561.54 464.800   2
   9 -11   2 2955.33 610.926   4
  -9 -11  -2 2712.21 520.285   2
   9 -11   1 1688.48 589.189   4
  -9 -11  -1 1552.22 464.934   2
  -9 -11   0 11338.6 1077.14   2
  -9 -11   1 1670.92 527.188   2
  -9 -11   2 3032.38 637.337   2
  -9 -11   3 2982.43 643.775   2
  -9 -11   4 7829.32 865.445   2
  -9 -11   5 5117.08 702.786   2
  -9 -11   6 1826.06 426.155   2
  -9 -11   7 1362.59 340.543   2
   9 -12   6 2213.33 341.696   4
   9 -12   5 377.675 270.217   4
   9 -12   4 3232.35 542.308   4
   9 -12   3 241.359 366.338   4
   9 -12   2 730.530 452.229   4
   9 -12   1 3602.30 663.067   4
  -9 -12  -1 2605.74 521.806   2
   9 -12   0 111.849 405.177   4
  -9 -12   0 210.666 288.861   2
  -9 -12   1 3445.10 619.303   2
  -9 -12   2 1260.68 435.132   2
  -9 -12   3 1011.39 391.409   2
  -9 -12   4 3706.09 558.504   2
  -9 -12   5 253.137 252.767   2
  -9 -12   6 1770.62 323.581   2
   9 -13   5 9067.35 617.363   4
   9 -13   4 588.963 278.694   4
   9 -13   3-43.4545 283.800   4
   9 -13   2 602.380 376.855   4
   9 -13   1 6472.73 751.642   4
   9 -13   0 15413.2 1093.31   4
  -9 -13   1 5381.65 554.220   2
   9 -13  -1 7237.83 795.695   4
  -9 -13   2 1118.77 264.173   2
  -9 -13   3-334.056 213.477   2
  -9 -13   4 1120.21 261.786   2
   9 -14   3 516.981 255.699   4
   9 -14   2 293.820 231.425   4
   9 -14   1 1798.17 366.800   4
   9 -14   0 61.2765 246.751   4
   9 -14  -1 1649.68 389.064   4
   9 -14  -2 31.8301 246.868   4
   9 -14  -3 606.918 254.506   4
 -10   0   0 2801.37 676.289   2
 -10   0   1 9662.73 1093.63   2
 -10   0  -1 10738.9 1167.32   2
 -10   0   2 6480.95 876.930   2
 -10   0  -2 8253.63 1067.58   2
 -10   0  -3 3356.76 809.668   2
 -10   0   3 2974.05 679.964   2
  10   0   4 7677.75 972.902   6
  10   0   5 10057.4 1056.92   6
  10   0   6 1276.31 553.040   6
  10   0   7 4061.02 682.803   6
  10   0   8 830.440 361.680   6
  10   0   9 8.66476 221.970   6
  10  -1   9 2101.00 395.212   6
  10  -1   8 900.220 415.568   6
  10  -1   7 3618.37 705.806   6
  10  -1   6 1983.78 650.421   6
  10  -1   5 312.718 500.539   6
 -10  -1  -4 2619.45 720.240   2
  10  -1   4 3979.70 765.741   6
 -10  -1  -3 737.461 562.268   2
 -10  -1  -2 84.2251 562.978   2
 -10  -1  -1 2604.20 726.436   2
 -10   1   1 2343.50 648.849   2
 -10   1   0 532.785 432.186   2
 -10  -1   0 1229.69 560.349   2
 -10   1  -1 2041.22 559.473   2
 -10  -1   1 2333.90 653.896   2
 -10   1  -2 183.266 318.926   2
 -10  -1   2 155.663 400.699   2
 -10   1  -3 1253.49 560.428   2
 -10  -1   3 1504.95 542.666   2
  10   1   4 3840.53 709.576   6
 -10  -1   4 4128.99 747.028   2
  10   1   5 40.3903 402.641   6
 -10  -1   5 265.441 256.586   2
  10   1   6 2552.69 569.162   6
  10   1   7 3912.14 636.477   6
  10   1   8 849.094 335.635   6
  10   1   9 2051.64 332.222   6
  10  -2   9 6261.79 603.988   6
  10  -2   8 1815.99 500.095   6
  10  -2   7 483.658 434.256   6
  10  -2   6 19032.9 1380.68   6
  10  -2   5 14656.6 1291.44   6
 -10  -2  -4 6908.62 1038.04   2
 -10  -2  -3 3429.82 854.616   2
 -10  -2  -2 372.047 608.373   2
 -10  -2  -1 15204.2 1464.80   2
 -10  -2   0 46665.2 2374.34   2
 -10   2   0 48003.3 2182.93   2
 -10  -2   1 14205.1 1355.54   2
 -10   2  -1 13728.2 1244.93   2
 -10   2  -2 720.031 461.872   2
 -10  -2   2 231.897 472.522   2
  10   2   3 2322.31 603.453   6
 -10  -2   3 2272.36 632.534   2
 -10  -2   4 5516.09 819.058   2
  10   2   4 5422.34 773.963   6
 -10  -2   5 15740.1 1232.99   2
  10   2   5 14569.6 1190.56   6
 -10  -2   6 17190.5 1163.30   2
  10   2   6 17573.4 1232.12   6
  10   2   7 494.097 362.677   6
  10   2   8 2168.15 421.442   6
  10   2   9 4587.59 437.444   6
  10  -3   9 3606.45 463.589   6
  10  -3   8 2123.29 480.201   6
  10  -3   7 7867.97 871.244   6
  10  -3   6 2719.42 642.807   6
  10  -3   5-151.015 517.355   6
 -10  -3  -4 7051.85 1047.97   2
 -10  -3  -3 2241.09 767.035   2
 -10  -3  -2 1384.42 672.857   2
 -10  -3  -1 7881.14 1082.21   2
 -10  -3   0 2111.51 754.678   2
 -10  -3   1 8863.33 1167.48   2
 -10  -3   2 1298.00 680.164   2
  10   3   3 2650.09 593.291   6
 -10  -3   3 2845.00 739.610   2
  10   3   4 5729.12 739.620   6
 -10  -3   4 4803.77 838.003   2
  10   3   5 14.2980 360.673   6
 -10  -3   5 419.364 437.858   2
  10   3   6 2962.70 499.019   6
 -10  -3   6 2412.34 584.824   2
 -10  -3   7 6755.77 714.587   2
  10   3   7 7545.11 679.333   6
  10   3   8 1771.83 355.262   6
  10  -4   9 6971.87 575.136   6
  10  -4   8 2078.46 452.750   6
  10  -4   7 4657.86 680.455   6
  10  -4   6 6829.46 881.881   6
  10  -4   5 8531.15 1023.38   6
 -10  -4  -4 5265.90 977.851   2
 -10  -4  -3 229.733 561.698   2
 -10  -4  -2 13368.5 1379.95   2
 -10  -4  -1 10665.7 1246.49   2
 -10  -4   0 20669.0 1665.61   2
 -10  -4   1 10514.8 1238.34   2
 -10  -4   2 10797.1 1216.14   2
 -10  -4   3 78.7458 493.584   2
 -10  -4   4 3425.22 751.808   2
 -10  -4   5 8968.29 981.059   2
 -10  -4   6 6966.46 830.632   2
 -10  -4   7 5288.84 641.703   2
 -10  -4   8 2524.25 342.227   2
  10  -5   9 87.0738 154.967   6
  10  -5   8 865.487 332.025   6
  10  -5   7 1899.23 477.767   6
  10  -5   6 1964.22 564.074   6
  10  -5   5 592.927 525.227   6
 -10  -5  -4 2768.50 768.769   2
  10  -5   4 2599.66 703.777   6
 -10  -5  -3 4176.85 886.458   2
 -10  -5  -2 5655.09 987.962   2
 -10  -5  -1 3385.09 905.445   2
 -10  -5   0-719.960 640.462   2
 -10  -5   1 3801.46 821.421   2
 -10  -5   2 7154.69 1054.65   2
 -10  -5   3 5343.79 938.589   2
 -10  -5   4 2846.52 686.125   2
 -10  -5   5 950.319 502.353   2
 -10  -5   6 2629.18 596.564   2
 -10  -5   7 1409.05 455.708   2
 -10  -5   8 733.023 252.468   2
  10  -6   8 28.9507 238.642   6
  10  -6   7 6463.24 705.366   6
  10  -6   6 11865.5 1005.76   6
  10  -6   5 6532.76 839.988   6
 -10  -6  -4 3780.51 795.705   2
  10  -6   4 2915.56 682.861   6
 -10  -6  -3 1362.15 693.171   2
 -10  -6  -2 3680.28 856.229   2
 -10  -6  -1 12839.4 1344.26   2
  10  -6   1 11241.1 1000.53   4
 -10  -6   0 17803.3 1553.74   2
 -10  -6   1 12840.1 1321.59   2
 -10  -6   2 3864.00 869.933   2
 -10  -6   3 1199.47 633.908   2
 -10  -6   4 3947.42 807.056   2
 -10  -6   5 6289.23 866.657   2
 -10  -6   6 13593.5 1112.90   2
 -10  -6   7 6230.38 674.782   2
 -10  -6   8 314.093 235.031   2
  10  -7   8 4133.75 415.048   6
  10  -7   7 2762.78 440.923   6
  10  -7   6 3808.48 571.380   6
  10  -7   5-188.454 276.605   6
 -10  -7  -4 2617.89 641.333   2
  10  -7   4 3087.49 643.305   6
  10  -7   3 1142.80 314.357   4
 -10  -7  -3 1085.97 607.178   2
  10  -7   2 3260.72 566.046   4
 -10  -7  -2 2205.09 686.335   2
  10  -7   1 4189.71 652.683   4
 -10  -7  -1 2634.32 765.819   2
 -10  -7   0-31.1648 555.111   2
 -10  -7   1 1717.82 772.282   2
 -10  -7   2 2468.30 722.919   2
 -10  -7   3 1167.02 589.133   2
 -10  -7   4 3176.33 702.073   2
 -10  -7   5-70.9057 416.271   2
 -10  -7   6 2950.06 579.378   2
 -10  -7   7 3204.92 494.174   2
 -10  -7   8 4226.04 438.644   2
  10  -8   7 1313.50 269.848   6
  10  -8   6 6426.26 640.992   6
  10  -8   5 11954.8 794.220   4
  10  -8   5 13701.6 982.158   6
  10  -8   4 6010.80 647.704   4
  10  -8   4 5404.75 706.332   6
 -10  -8  -4 5211.04 758.693   2
  10  -8   3 119.280 198.668   4
  10  -8   3 42.5922 326.704   6
 -10  -8  -3 281.741 473.606   2
  10  -8   2 675.541 362.802   4
 -10  -8  -2 803.561 531.315   2
 -10  -8  -1 9470.63 1109.69   2
  10  -8   1 9550.32 954.511   4
 -10  -8   0 9304.21 1106.89   2
 -10  -8   1 9202.26 1098.03   2
 -10  -8   2 931.151 580.527   2
 -10  -8   3 323.142 551.174   2
 -10  -8   4 5874.14 874.102   2
 -10  -8   5 14307.6 1162.99   2
 -10  -8   6 7957.07 808.458   2
 -10  -8   7 1710.61 376.072   2
  10  -9   6 967.070 224.808   6
  10  -9   5 484.374 248.659   4
  10  -9   5 755.964 279.111   6
  10  -9   4 2167.29 444.733   4
  10  -9   4 2313.19 446.624   6
  10  -9   3 72.1802 207.746   4
  10  -9   3 381.915 259.580   6
 -10  -9  -3 323.712 380.278   2
  10  -9   2 3835.15 581.926   4
 -10  -9  -2 3737.58 646.464   2
  10  -9   1 3687.54 631.147   4
 -10  -9  -1 2815.63 693.367   2
 -10  -9   0 1506.84 564.141   2
 -10  -9   1 4029.88 779.113   2
 -10  -9   2 3280.42 700.296   2
 -10  -9   3 390.390 464.130   2
 -10  -9   4 2548.71 587.809   2
 -10  -9   5 485.245 400.107   2
 -10  -9   6 921.007 378.523   2
 -10  -9   7 1928.88 345.041   2
  10 -10   5 3055.69 381.790   4
  10 -10   4 6840.19 631.270   4
  10 -10   4 3418.99 398.504   6
  10 -10   3 3004.74 494.949   4
 -10 -10  -3 2583.04 481.190   2
  10 -10   3 1592.83 350.332   6
  10 -10   2 2880.96 541.457   4
  10 -10   2 1718.30 380.606   6
 -10 -10  -2 2245.71 506.823   2
  10 -10   1 2196.50 534.704   4
 -10 -10  -1 1242.40 420.314   2
 -10 -10   0 9135.17 938.962   2
  10 -10   0 9347.53 888.231   4
 -10 -10   1 1157.08 486.956   2
 -10 -10   2 2314.31 598.055   2
 -10 -10   3 2977.31 647.169   2
 -10 -10   4 8432.32 824.903   2
 -10 -10   5 3704.84 549.773   2
 -10 -10   6 4370.58 519.124   2
  10 -11   4 1120.97 273.372   4
  10 -11   3 75.9356 258.787   4
  10 -11   2 52.8340 202.738   4
 -10 -11  -2-92.2372 196.022   2
  10 -11   1 1327.01 418.256   4
 -10 -11  -1 1417.29 391.593   2
  10 -11   0 1093.46 397.554   4
 -10 -11   0 1118.70 411.165   2
 -10 -11   1 1774.39 464.340   2
 -10 -11   2 48.1083 294.960   2
 -10 -11   3 230.980 313.195   2
 -10 -11   4 1543.30 387.543   2
 -10 -11   5 342.660 228.615   2
  10 -12   3 401.992 227.934   4
  10 -12   2 1323.83 326.243   4
  10 -12   1 4704.58 557.104   4
 -10 -12  -1 1014.33 225.001   2
  10 -12   0 10787.8 811.690   4
 -10 -12   0 11370.3 755.887   2
  10 -12  -1 5123.84 606.125   4
 -10 -12   1 5344.83 537.044   2
  10 -12  -2 1785.15 401.810   4
 -10 -12   2 2205.97 374.865   2
 -10 -12   3 98.4398 172.786   2
  10 -13   1 379.094 165.279   4
  10 -13   0 341.412 183.827   4
  10 -13  -1 528.606 214.178   4
  10 -13  -2 1509.57 300.454   4
 -11   0   0 134.084 313.374   2
 -11   0  -1 9046.64 999.710   2
 -11   0   1 9680.08 994.941   2
 -11   0  -2 3220.32 688.394   2
 -11   0   2 3074.68 592.871   2
  11   0   3 443.888 474.379   6
  11   0   4 989.496 461.294   6
  11   0   5 1491.92 495.160   6
  11   0   6-605.583 353.827   6
  11   0   7 1748.53 351.791   6
  11   0   8 461.119 190.389   6
  11  -1   8-212.285 194.325   6
  11  -1   7 3571.89 493.447   6
  11  -1   6 7332.14 770.720   6
  11  -1   5 9650.88 932.484   6
  11  -1   4 1706.88 587.671   6
 -11  -1  -3 435.301 455.515   2
  11  -1   3 808.304 511.609   6
 -11  -1  -2 3406.46 712.443   2
 -11   1   1 9693.45 935.914   2
 -11  -1  -1 10677.3 1138.70   2
 -11   1   0 28876.4 1650.60   2
 -11  -1   0 28971.1 1759.52   2
 -11  -1   1 10242.5 1085.09   2
 -11   1  -1 10302.1 1016.45   2
 -11  -1   2 2691.56 643.529   2
  11   1   3 208.904 393.037   6
 -11  -1   3 119.511 233.227   2
  11   1   4 2140.76 506.052   6
 -11  -1   4 2491.93 469.291   2
  11   1   5 10198.3 894.704   6
  11   1   6 7110.24 694.131   6
  11   1   7 3681.25 449.255   6
  11  -2   8 483.862 199.693   6
  11  -2   7 2210.25 445.430   6
  11  -2   6 3843.11 606.049   6
  11  -2   5 662.919 454.372   6
  11  -2   4 3145.33 669.310   6
 -11  -2  -3 1509.43 617.107   2
 -11  -2  -2 218.515 421.410   2
 -11  -2  -1 1439.01 576.758   2
 -11  -2   0 1170.81 585.642   2
 -11  -2   1 2086.87 616.199   2
  11   2   2-651.930 353.904   6
 -11  -2   2 362.105 414.701   2
  11   2   3 2059.03 469.709   6
 -11  -2   3 1931.21 572.921   2
  11   2   4 3625.96 545.388   6
 -11  -2   4 3692.52 602.549   2
  11   2   5 241.988 243.119   6
 -11  -2   5 539.673 347.747   2
  11   2   6 3935.96 510.229   6
  11   2   7 1504.82 280.065   6
  11  -3   8 1490.20 266.069   6
  11  -3   7 600.438 310.337   6
  11  -3   6 3771.76 616.102   6
  11  -3   5 10800.6 986.432   6
  11  -3   4 6058.29 833.916   6
 -11  -3  -3 72.0425 464.315   2
 -11  -3  -2 5702.68 920.699   2
 -11  -3  -1 5361.06 887.848   2
 -11  -3   0 6983.00 977.817   2
 -11  -3   1 5982.28 912.240   2
 -11  -3   2 7237.28 952.058   2
 -11  -3   3 148.864 457.434   2
 -11  -3   4 5148.05 719.451   2
 -11  -3   5 10758.1 891.446   2
 -11  -3   6 4029.05 496.181   2
  11  -4   7 2571.74 418.470   6
  11  -4   6 394.113 313.868   6
  11  -4   5 351.190 321.257   6
  11  -4   4 1332.68 529.503   6
 -11  -4  -3 1962.89 607.631   2
 -11  -4  -2 679.127 575.001   2
 -11  -4  -1 1050.85 601.926   2
 -11  -4   0 553.605 531.231   2
 -11  -4   1 1713.19 579.801   2
 -11  -4   2 42.2921 426.680   2
 -11  -4   3 1520.30 552.339   2
 -11  -4   4 1336.25 520.820   2
 -11  -4   5 77.4527 259.814   2
 -11  -4   6 707.959 280.447   2
  11  -5   7 2349.47 379.401   6
  11  -5   6 11124.0 835.394   6
  11  -5   5 4970.32 671.991   6
  11  -5   4 2718.23 587.763   6
 -11  -5  -3 651.092 486.658   2
  11  -5   3 19.5124 383.913   6
 -11  -5  -2 705.404 491.711   2
 -11  -5  -1 6705.46 950.429   2
 -11  -5   0 16956.1 1409.69   2
 -11  -5   1 7358.42 963.307   2
 -11  -5   2 1079.66 506.920   2
 -11  -5   3 474.993 496.968   2
 -11  -5   4 2578.12 601.409   2
 -11  -5   5 6518.64 732.784   2
 -11  -5   6 11305.5 810.848   2
  11  -6   7 2096.45 296.849   6
  11  -6   6 1163.35 324.282   6
  11  -6   5 408.270 329.252   6
  11  -6   4 2275.36 528.604   6
 -11  -6  -3 540.634 441.610   2
  11  -6   3-86.2876 441.803   6
 -11  -6  -2 1097.65 533.891   2
 -11  -6  -1 3448.37 735.175   2
 -11  -6   0-110.416 527.361   2
 -11  -6   1 3814.97 798.285   2
 -11  -6   2 1455.68 580.121   2
 -11  -6   3-19.5493 471.937   2
 -11  -6   4 2632.50 574.303   2
 -11  -6   5 140.915 332.238   2
 -11  -6   6 847.435 317.259   2
  11  -7   6 3827.73 432.740   6
  11  -7   5 7456.42 652.633   6
  11  -7   4 3279.94 511.319   6
 -11  -7  -3 618.643 392.025   2
  11  -7   3 621.373 384.214   6
 -11  -7  -2 225.876 432.594   2
 -11  -7  -1 7420.20 910.804   2
 -11  -7   0 7854.33 934.143   2
 -11  -7   1 8382.23 960.083   2
 -11  -7   2 288.392 423.744   2
 -11  -7   3 722.255 423.024   2
 -11  -7   4 3213.93 614.748   2
 -11  -7   5 9189.20 801.025   2
 -11  -7   6 3558.03 452.172   2
  11  -8   5 121.740 148.959   6
  11  -8   4 1151.99 311.804   6
 -11  -8  -3-256.012 311.848   2
  11  -8   3-134.637 279.675   6
  11  -8   2 2184.85 449.208   6
 -11  -8  -2 2252.64 527.502   2
 -11  -8  -1 1488.28 488.782   2
  11  -8   0 2288.65 396.774   4
 -11  -8   0 1888.61 523.747   2
  11  -8  -1 1527.67 287.570   4
 -11  -8   1 2099.55 571.031   2
 -11  -8   2 2557.70 609.616   2
 -11  -8   3 94.8417 357.070   2
 -11  -8   4 2910.75 517.390   2
 -11  -8   5 395.944 281.380   2
  11  -9   4 2561.64 312.336   6
  11  -9   3 252.668 146.470   6
  11  -9   2 1358.29 325.999   6
 -11  -9  -2 1250.00 387.146   2
  11  -9   1 2096.97 315.310   4
 -11  -9  -1 2624.02 493.256   2
  11  -9   0 8883.93 675.794   4
 -11  -9   0 8807.20 851.969   2
  11  -9  -1 2374.02 404.610   4
 -11  -9   1 2083.21 483.424   2
  11  -9  -2 1647.14 336.142   4
 -11  -9   2 1678.11 435.555   2
 -11  -9   3 179.628 331.766   2
 -11  -9   4 3574.29 498.393   2
 -11  -9   5 3612.46 428.627   2
 -11 -10  -2 283.035 194.869   2
  11 -10   1 2033.46 315.305   4
  11 -10   1 1606.90 254.555   6
  11 -10   0 124.472 156.404   4
  11 -10   0-449.803 187.653   6
 -11 -10   0 30.2334 253.700   2
  11 -10  -1 3208.41 380.133   4
 -11 -10   1 3982.73 527.539   2
  11 -10  -2 580.140 206.149   4
 -11 -10   2 771.056 311.210   2
 -11 -10   3 1165.96 315.580   2
 -11 -10   4 1303.01 269.871   2
 -11 -11   1 2829.20 356.483   2
 -12   0   0 4040.50 547.476   2
  12   0   2 3391.59 530.363   6
  12   0   3 140.357 274.708   6
  12   0   4 234.104 282.763   6
  12   0   5 6633.11 557.590   6
  12  -1   5 271.683 259.542   6
  12  -1   4 1360.75 383.888   6
  12  -1   3 455.385 339.777   6
  12  -1   2 540.782 341.615   6
 -12  -1  -1-89.2093 243.914   2
 -12  -1   0 1449.43 384.511   2
  12   1   1 46.3368 252.860   6
 -12  -1   1 240.475 259.994   2
  12   1   2 1538.94 402.090   6
 -12  -1   2 1295.50 305.023   2
  12   1   3 310.038 250.767   6
  12   1   4 1441.33 327.172   6
  12   1   5 201.677 135.047   6
  12  -2   6 3051.26 365.272   6
  12  -2   5 5977.34 576.605   6
  12  -2   4 5150.02 616.667   6
  12  -2   3 299.878 298.069   6
  12  -2   2 880.034 419.376   6
 -12  -2  -1 4766.69 686.624   2
 -12  -2   0 11216.8 961.362   2
 -12  -2   1 6678.73 742.550   2
 -12  -2   2 535.059 335.296   2
 -12  -2   3 152.361 223.743   2
  12  -3   5 1416.04 334.104   6
  12  -3   4 622.062 336.528   6
  12  -3   3 1005.49 393.121   6
 -12  -3  -2 316.492 357.052   2
  12  -3   2 252.638 346.788   6
 -12  -3  -1 5232.98 696.799   2
 -12  -3   0 3128.40 588.319   2
 -12  -3   1 5182.97 681.045   2
 -12  -3   2 484.101 342.877   2
 -12  -3   3 1101.11 302.184   2
 -12  -3   4 529.513 180.399   2
  12  -4   5 3485.81 443.224   6
  12  -4   4 3885.17 531.888   6
  12  -4   3 208.352 346.395   6
 -12  -4  -2-123.925 362.734   2
  12  -4   2 68.6194 298.203   6
 -12  -4  -1 4183.22 673.537   2
 -12  -4   0 20996.7 1305.85   2
 -12  -4   1 4923.97 694.300   2
 -12  -4   2 344.994 286.687   2
 -12  -4   3 293.909 286.668   2
 -12  -4   4 3573.95 454.237   2
  12  -5   5-327.040 167.679   6
  12  -5   4 2964.62 445.386   6
  12  -5   3 5.85281 307.708   6
 -12  -5  -2-24.7405 342.880   2
  12  -5   2-115.349 299.949   6
 -12  -5  -1 570.672 347.732   2
 -12  -5   0 1533.06 480.720   2
 -12  -5   1 475.629 333.323   2
 -12  -5   2 264.390 318.646   2
 -12  -5   3-60.7334 275.319   2
 -12  -5   4 2079.39 354.850   2
  12  -6   4 725.477 226.868   6
  12  -6   3 161.408 251.022   6
  12  -6   2 2606.04 482.017   6
 -12  -6  -2 3041.40 510.058   2
 -12  -6  -1 4290.42 613.351   2
 -12  -6   0 2283.70 490.064   2
 -12  -6   1 4632.72 626.331   2
 -12  -6   2 2505.97 449.643   2
 -12  -6   3 67.4568 213.302   2
 -12  -6   4 406.280 211.463   2
  12  -7   3 867.981 253.274   6
  12  -7   2 1281.39 341.795   6
 -12  -7  -1 351.531 319.327   2
  12  -7   1 39.6056 244.585   6
 -12  -7   0 2840.32 474.917   2
 -12  -7   1 283.403 253.862   2
 -12  -7   2 1209.85 347.948   2
 -12  -7   3 878.079 273.912   2
  12  -8   1 2310.28 346.075   6
 -12  -8  -1 2762.00 427.517   2
  12  -8   0 7569.82 586.194   6
 -12  -8   0 7891.50 657.759   2
 -12  -8   1 2344.49 393.669   2
 -12  -8   2 127.829 199.940   2
  13  -1   1 1223.28 227.253   6
  13  -1   0 334.412 165.417   6
  13  -2   1 2376.00 337.902   6
  13  -2   0 357.544 210.947   6
  13  -3   1 2581.95 368.284   6
  13  -3   0 13647.0 756.186   6
  13  -4   0 896.555 251.749   6
   0   0   0    0.00    0.00   0

TITL MRC2432 in P2(1)2(1)2
REM P2(1)2(1)2 (#18, found as P2(1)22(1) in a-cb setting)
CELL 1.54184  10.700854  16.271348  11.929232  90.0000  90.0000  90.0000
ZERR    2.00   0.000264   0.000348   0.000233   0.0000   0.0000   0.0000
LATT -1
SYMM -x,-y, z
SYMM -x+1/2, y+1/2,-z
SYMM  x+1/2,-y+1/2,-z
SFAC C H N Al Ni
UNIT 84.00 134.00 4.00 2.00 2.00
TREF
HKLF 4
END
;
_shelx_hkl_checksum                1270
_olex2_submission_special_instructions  'No special instructions were received'
_oxdiff_exptl_absorpt_empirical_details
;
Empirical correction (ABSPACK) includes:
- Absorption correction using spherical harmonics
- Frame scaling
;
_oxdiff_exptl_absorpt_empirical_full_max  1.067
_oxdiff_exptl_absorpt_empirical_full_min  0.942


#===END


data_2-DMAP
_audit_creation_date               2024-07-22
_audit_creation_method
;
Olex2 1.5
(compiled 2024.02.16 svn.r378c4104 for OlexSys, GUI svn.r6928)
;
_shelx_SHELXL_version_number       '2018/3'
_audit_contact_author_address      ?
_audit_contact_author_email        ?
_audit_contact_author_name         ''
_audit_contact_author_phone        ?
_publ_contact_author_id_orcid      ?
_publ_section_references
;
Dolomanov, O.V., Bourhis, L.J., Gildea, R.J, Howard, J.A.K. & Puschmann, H.
 (2009), J. Appl. Cryst. 42, 339-341.

Sheldrick, G.M. (2015). Acta Cryst. C71, 3-8.
;
_chemical_name_common              ?
_chemical_name_systematic          ?
_chemical_formula_moiety           'C44 H65 Al N4 Ni, 1(C7 H8), 0.5(C5 H12)'
_chemical_formula_sum              'C53.50 H79 Al N4 Ni'
_chemical_formula_weight           863.89
_chemical_melting_point            ?
_chemical_oxdiff_formula           'C53.5 H79 Al1 Ni1 N4'
_chemical_oxdiff_usercomment       JZ027-G
loop_
  _atom_type_symbol
  _atom_type_description
  _atom_type_scat_dispersion_real
  _atom_type_scat_dispersion_imag
  _atom_type_scat_source
 'C' 'C' 0.0181 0.0091 'International Tables Vol C Tables 4.2.6.8 and 6.1.1.4'
 'H' 'H' 0.0000 0.0000 'International Tables Vol C Tables 4.2.6.8 and 6.1.1.4'
 'Al' 'Al' 0.2130 0.2455 'International Tables Vol C Tables 4.2.6.8 and 6.1.1.4'
 'N' 'N' 0.0311 0.0180 'International Tables Vol C Tables 4.2.6.8 and 6.1.1.4'
 'Ni' 'Ni' -3.0029 0.5091
 'International Tables Vol C Tables 4.2.6.8 and 6.1.1.4'

_shelx_space_group_comment
;
The symmetry employed for this shelxl refinement is uniquely defined
by the following loop, which should always be used as a source of
symmetry information in preference to the above space-group names.
They are only intended as comments.
;
_space_group_crystal_system        'monoclinic'
_space_group_IT_number             14
_space_group_name_H-M_alt          'P 1 21/n 1'
_space_group_name_Hall             '-P 2yn'
loop_
  _space_group_symop_operation_xyz
 'x, y, z'
 '-x+1/2, y+1/2, -z+1/2'
 '-x, -y, -z'
 'x-1/2, -y-1/2, z-1/2'

_cell_length_a                     14.7447(3)
_cell_length_b                     18.0724(4)
_cell_length_c                     20.3216(5)
_cell_angle_alpha                  90
_cell_angle_beta                   109.623(2)
_cell_angle_gamma                  90
_cell_volume                       5100.6(2)
_cell_formula_units_Z              4
_cell_measurement_reflns_used      7973
_cell_measurement_temperature      173(4)
_cell_measurement_theta_max        72.7280
_cell_measurement_theta_min        7.8500
_shelx_estimated_absorpt_T_max     0.894
_shelx_estimated_absorpt_T_min     0.783
_exptl_absorpt_coefficient_mu      0.983
_exptl_absorpt_correction_T_max    0.919
_exptl_absorpt_correction_T_min    0.851
_exptl_absorpt_correction_type     analytical
_exptl_absorpt_process_details
;
CrysAlisPro 1.171.39.46 (Rigaku Oxford Diffraction, 2018)
Analytical numeric absorption correction using a multifaceted crystal
			model based on expressions derived by R.C. Clark & J.S. Reid.
(Clark, R. C. & Reid, J. S. (1995). Acta Cryst. A51, 887-897)
Empirical absorption correction using spherical harmonics,
 implemented in SCALE3 ABSPACK scaling algorithm.
;
_exptl_absorpt_special_details     ?
_exptl_crystal_colour              'dark red'
_exptl_crystal_density_diffrn      1.125
_exptl_crystal_density_meas        ?
_exptl_crystal_density_method      ?
_exptl_crystal_description         block
_exptl_crystal_F_000               1876
loop_
  _exptl_crystal_face_index_h
  _exptl_crystal_face_index_k
  _exptl_crystal_face_index_l
  _exptl_crystal_face_perp_dist
 5 3 -3 0.0953
 0 5 -2 0.0672
 -5 0 1 0.1144
 1 -5 2 0.0773
 0 1 1 0.0669
 -1 -2 1 0.0832
 1 -3 -5 0.0232
 0 -2 5 0.0813
 -1 -5 5 0.0841
 -2 -5 5 0.0842
 -5 4 3 0.1277
 -3 1 -5 0.1027
 -5 -3 1 0.1031
 -5 -3 2 0.1103

_exptl_crystal_size_max            0.262
_exptl_crystal_size_mid            0.164
_exptl_crystal_size_min            0.117
loop_
  _exptl_oxdiff_crystal_face_indexfrac_h
  _exptl_oxdiff_crystal_face_indexfrac_k
  _exptl_oxdiff_crystal_face_indexfrac_l
  _exptl_oxdiff_crystal_face_x
  _exptl_oxdiff_crystal_face_y
  _exptl_oxdiff_crystal_face_z
 5.0004 2.9994 -2.9949 -0.0344 -0.0045 0.5828
 0.0044 5.0036 -1.9960 -0.1956 -0.3662 0.1876
 -4.9977 0.0044 0.9978 -0.1468 -0.2081 -0.4679
 0.9951 -5.0049 1.9963 0.2409 0.4061 -0.0946
 0.0007 0.9978 1.0000 0.0727 -0.0856 0.0335
 -1.0013 -2.0006 0.9980 0.0489 0.1049 -0.1686
 0.9975 -2.9907 -4.9984 -0.3326 0.3145 -0.0016
 -0.0022 -2.0100 4.9959 0.4137 0.1093 -0.0872
 -1.0043 -5.0084 4.9939 0.3899 0.2998 -0.2893
 -2.0038 -5.0071 4.9936 0.3445 0.2599 -0.3823
 -4.9946 3.9999 2.9989 -0.0157 -0.5330 -0.3283
 -2.9972 1.0140 -4.9974 -0.5426 -0.1520 -0.2282
 -5.0002 -2.9953 0.9961 -0.1253 0.0222 -0.5770
 -5.0003 -2.9973 1.9955 -0.0455 0.0134 -0.5799

_exptl_transmission_factor_max     ?
_exptl_transmission_factor_min     ?
_diffrn_reflns_av_R_equivalents    0.0477
_diffrn_reflns_av_unetI/netI       0.0376
_diffrn_reflns_Laue_measured_fraction_full  0.999
_diffrn_reflns_Laue_measured_fraction_max  0.981
_diffrn_reflns_limit_h_max         18
_diffrn_reflns_limit_h_min         -17
_diffrn_reflns_limit_k_max         22
_diffrn_reflns_limit_k_min         -22
_diffrn_reflns_limit_l_max         24
_diffrn_reflns_limit_l_min         -25
_diffrn_reflns_number              17660
_diffrn_reflns_point_group_measured_fraction_full  0.999
_diffrn_reflns_point_group_measured_fraction_max  0.981
_diffrn_reflns_theta_full          67.684
_diffrn_reflns_theta_max           73.935
_diffrn_reflns_theta_min           3.363
_diffrn_ambient_environment        N~2~
_diffrn_ambient_temperature        173(4)
_diffrn_detector                   'CCD plate'
_diffrn_detector_area_resol_mean   10.4115
_diffrn_detector_type              Atlas
_diffrn_measured_fraction_theta_full  0.999
_diffrn_measured_fraction_theta_max  0.981
_diffrn_measurement_details
;
List of Runs (angles in degrees, time in seconds):

  # Type    Start    End  Width  t~exp~   \w     \q     \k     \f   Frames
--------------------------------------------------------------------------
  1  \w    -68.00  29.00   1.00   35.34    --  -42.11  57.00  30.00   97
  2  \w   -112.00 -15.00   1.00   35.34    --  -42.11 -57.00-120.00   97
  3  \w    -19.00  78.00   1.00   35.34    --   42.11 -99.00 150.00   97
  4  \w     87.00 170.00   1.00  169.37    --  105.75  30.00 -30.00   83
  5  \w     75.00 147.00   1.00  169.37    --  105.75  77.00  60.00   72
  6  \w     44.00 122.00   1.00  169.37    --  105.75-125.00-150.00   78
  7  \w    109.00 134.00   1.00  169.37    --  105.75 -30.00  60.00   25
  8  \w     29.00  84.00   1.00  169.37    --  105.75 -30.00  60.00   55
  9  \w     80.00 178.00   1.00  169.37    --  105.75 125.00   0.00   98
 10  \w     26.00 109.00   1.00  169.37    --  105.75 -95.00 -60.00   83
 11  \w     82.00 160.00   1.00  169.37    --  105.75 125.00 -30.00   78
 12  \w     33.00 109.00   1.00  169.37    --  105.75 -45.00 -60.00   76
 13  \w     60.00 138.00   1.00  169.37    --  105.75 -77.00   0.00   78
;
_diffrn_measurement_device         'four-circle diffractometer'
_diffrn_measurement_device_type    'Xcalibur, Atlas, Ultra'
_diffrn_measurement_method         '\w scans'
_diffrn_orient_matrix_type        
 'CrysAlisPro convention (1999,Acta A55,543-557)'
_diffrn_orient_matrix_UB_11        0.0453270000
_diffrn_orient_matrix_UB_12        -0.0072448000
_diffrn_orient_matrix_UB_13        0.0799205000
_diffrn_orient_matrix_UB_21        0.0397748000
_diffrn_orient_matrix_UB_22        -0.0768210000
_diffrn_orient_matrix_UB_23        -0.0090192000
_diffrn_orient_matrix_UB_31        0.0930979000
_diffrn_orient_matrix_UB_32        0.0362861000
_diffrn_orient_matrix_UB_33        -0.0028111000
_diffrn_radiation_monochromator    mirror
_diffrn_radiation_probe            x-ray
_diffrn_radiation_type             'Cu K\a'
_diffrn_radiation_wavelength       1.54184
_diffrn_source                     'fine-focus sealed X-ray tube'
_diffrn_source_type                'Enhance Ultra (Cu) X-ray Source'
_reflns_Friedel_coverage           0.000
_reflns_Friedel_fraction_full      .
_reflns_Friedel_fraction_max       .
_reflns_number_gt                  12557
_reflns_number_total               17660
_reflns_special_details
;
 _reflns_Friedel_fraction is defined as the number of unique
 Friedel pairs measured divided by the number that would be
 possible theoretically, ignoring centric projections and
 systematic absences. Completness statistics refer to single and
 composite reflections containing twin component 1 only.
;
_reflns_threshold_expression       'I > 2\s(I)'
_computing_cell_refinement         'CrysAlisPro 1.171.39.46 (Rigaku OD, 2018)'
_computing_data_collection         'CrysAlisPro 1.171.39.46 (Rigaku OD, 2018)'
_computing_data_reduction          'CrysAlisPro 1.171.39.46 (Rigaku OD, 2018)'
_computing_molecular_graphics      'Olex2 1.5 (Dolomanov et al., 2009)'
_computing_publication_material    'Olex2 1.5 (Dolomanov et al., 2009)'
_computing_structure_refinement    'SHELXL 2018/3 (Sheldrick, 2015)'
_computing_structure_solution      ?
_refine_diff_density_max           0.577
_refine_diff_density_min           -0.331
_refine_diff_density_rms           0.056
_refine_ls_extinction_coef         .
_refine_ls_extinction_method       none
_refine_ls_goodness_of_fit_ref     1.041
_refine_ls_hydrogen_treatment      mixed
_refine_ls_matrix_type             full
_refine_ls_number_parameters       605
_refine_ls_number_reflns           17660
_refine_ls_number_restraints       174
_refine_ls_R_factor_all            0.0812
_refine_ls_R_factor_gt             0.0591
_refine_ls_restrained_S_all        1.053
_refine_ls_shift/su_max            0.001
_refine_ls_shift/su_mean           0.000
_refine_ls_structure_factor_coef   Fsqd
_refine_ls_weighting_details      
 'w=1/[\s^2^(Fo^2^)+(0.1082P)^2^] where P=(Fo^2^+2Fc^2^)/3'
_refine_ls_weighting_scheme        calc
_refine_ls_wR_factor_gt            0.1611
_refine_ls_wR_factor_ref           0.1746
_refine_special_details
;
 Refined as a 2-component twin.
;
_olex2_refinement_description
;
1. Twinned data refinement
 Scales: 0.81505
 0.18495
2. Restrained distances
 C51_1-C45_1
 1.51 with sigma of 0.02
 C45_1-C50_1 = C45_1-C46_1 = C49_1-C48_1
 1.39 with sigma of 0.02
 C50_1-C49_1 = C48_1-C47_1 = C47_1-C46_1
 1.38 with sigma of 0.02
 C56_2-C55_2 = C55_2-C54_2 = C54_2-C53_2 = C53_2-C52_2
 1.52 with sigma of 0.02
 C51_1-C50_1 = C51_1-C46_1
 2.52 with sigma of 0.04
 C45_1-C49_1
 2.42 with sigma of 0.04
 C45_1-C47_1
 2.41 with sigma of 0.04
 C50_1-C48_1
 2.39 with sigma of 0.04
 C49_1-C47_1 = C48_1-C46_1
 2.4 with sigma of 0.04
 C56_2-C54_2 = C55_2-C53_2 = C54_2-C52_2
 2.54 with sigma of 0.04
 C51_1-C45_1 \\sim C51A-C45A
 with sigma of 0.02
 C51_1-C46_1 \\sim C51A-C50A
 with sigma of 0.04
 C51_1-C50_1 \\sim C51A-C46A
 with sigma of 0.04
 C48_1-C47_1 \\sim C48A-C49A
 with sigma of 0.02
 C48_1-C49_1 \\sim C48A-C47A
 with sigma of 0.02
 C46_1-C45_1 \\sim C50A-C45A
 with sigma of 0.02
 C46_1-C47_1 \\sim C50A-C49A
 with sigma of 0.02
 C45_1-C50_1 \\sim C45A-C46A
 with sigma of 0.02
 C50_1-C49_1 \\sim C46A-C47A
 with sigma of 0.02
 C48_1-C46_1 \\sim C48A-C50A
 with sigma of 0.04
 C48_1-C50_1 \\sim C48A-C46A
 with sigma of 0.04
 C46_1-C50_1 \\sim C50A-C46A
 with sigma of 0.04
 C45_1-C47_1 \\sim C45A-C49A
 with sigma of 0.04
 C45_1-C49_1 \\sim C45A-C47A
 with sigma of 0.04
 C47_1-C49_1 \\sim C49A-C47A
 with sigma of 0.04
 C56_2-C55_2 \\sim C56A-C55A
 with sigma of 0.02
 C52_2-C53_2 \\sim C52A-C53A
 with sigma of 0.02
 C53_2-C54_2 \\sim C53A-C54A
 with sigma of 0.02
 C55_2-C54_2 \\sim C55A-C54A
 with sigma of 0.02
 C56_2-C54_2 \\sim C56A-C54A
 with sigma of 0.04
 C52_2-C54_2 \\sim C52A-C54A
 with sigma of 0.04
 C53_2-C55_2 \\sim C53A-C55A
 with sigma of 0.04
3. Restrained planarity
 with sigma of 0.1
4. Rigid bond restraints
 C45A, C46A, C47A, C48A, C49A, C50A, C51A, C45_1, C46_1, C47_1, C48_1, C49_1,
 C50_1, C51_1
 with sigma for 1-2 distances of 0.01 and sigma for 1-3 distances of 0.01
 C45_1, C46_1, C47_1, C48_1, C49_1, C50_1, C51_1
 with sigma for 1-2 distances of 0.01 and sigma for 1-3 distances of 0.01
 with sigma for 1-2 distances of 0.01 and sigma for 1-3 distances of 0.01
5. Uiso/Uaniso restraints and constraints
All non-hydrogen atoms have similar U: within 1A with sigma of 0.04 and sigma
for terminal atoms of 0.08 within 1A
6. Rigid body (RIGU) restrains
 C45A, C46A, C47A, C48A, C49A, C50A, C51A
 with sigma for 1-2 distances of 0.004 and sigma for 1-3 distances of 0.004
 C45_1, C46_1, C47_1, C48_1, C49_1, C50_1, C51_1
 with sigma for 1-2 distances of 0.004 and sigma for 1-3 distances of 0.004
 C52_2, C53_2, C54_2, C55_2, C56_2
 with sigma for 1-2 distances of 0.004 and sigma for 1-3 distances of 0.004
 C52A, C53A, C54A, C55A, C56A
 with sigma for 1-2 distances of 0.004 and sigma for 1-3 distances of 0.004
7. Others
 Sof(C45A)=Sof(C46A)=Sof(H46A)=Sof(C47A)=Sof(H47A)=Sof(C48A)=Sof(H48A)=
 Sof(C49A)=Sof(H49A)=Sof(C50A)=Sof(H50A)=Sof(C51A)=Sof(H51A)=Sof(H51B)=
 Sof(H51C)=1-FVAR(1)
 Sof(C45)=Sof(C46)=Sof(H46)=Sof(C47)=Sof(H47)=Sof(C48)=Sof(H48)=Sof(C49)=
 Sof(H49)=Sof(C50)=Sof(H50)=Sof(C51)=Sof(H51A)=Sof(H51B)=Sof(H51C)=FVAR(1)
 Fixed Sof: C52A(0.25) H52A(0.25) H52B(0.25) H52C(0.25) C53A(0.25) H53A(0.25)
 H53B(0.25) C54A(0.25) H54A(0.25) H54B(0.25) C55A(0.25) H55A(0.25) H55B(0.25)
 C56A(0.25) H56A(0.25) H56B(0.25) H56C(0.25) C52(0.25) H52A(0.25) H52B(0.25)
 H52C(0.25) C53(0.25) H53A(0.25) H53B(0.25) C54(0.25) H54A(0.25) H54B(0.25)
 C55(0.25) H55A(0.25) H55B(0.25) C56(0.25) H56A(0.25) H56B(0.25) H56C(0.25)
8.a Ternary CH refined with riding coordinates:
 C8(H8), C9(H9), C12(H12), C13(H13), C27(H27), C30(H30), C39(H39), C42(H42)
8.b Secondary CH2 refined with riding coordinates:
 C10(H10A,H10B), C11(H11A,H11B), C14(H14A,H14B), C15(H15A,H15B), C53A(H53A,
 H53B), C54A(H54A,H54B), C55A(H55A,H55B), C53(H53A,H53B), C54(H54A,H54B),
 C55(H55A,H55B)
8.c Aromatic/amide H refined with riding coordinates:
 C1(H3), C2(H6), C4(H4), C5(H5), C17(H17), C23(H23), C24(H24), C25(H25),
 C35(H35), C36(H36), C37(H37), C46A(H46A), C47A(H47A), C48A(H48A), C49A(H49A),
 C50A(H50A), C46(H46), C47(H47), C48(H48), C49(H49), C50(H50)
8.d Idealised Me refined with riding coordinates:
 C51A(H51A,H51B,H51C), C52A(H52A,H52B,H52C), C56A(H56A,H56B,H56C), C52(H52A,
 H52B,H52C), C56(H56A,H56B,H56C)
8.e Idealised Me refined as rotating group:
 C6(H6A,H6B,H6C), C7(H7A,H7B,H7C), C19(H19A,H19B,H19C), C20(H20A,H20B,H20C),
 C28(H28A,H28B,H28C), C29(H29A,H29B,H29C), C31(H31A,H31B,H31C), C32(H32A,H32B,
 H32C), C40(H40A,H40B,H40C), C41(H41A,H41B,H41C), C43(H43A,H43B,H43C), C44(H44A,
 H44B,H44C), C51(H51A,H51B,H51C)
;
_atom_sites_solution_hydrogens     mixed
_atom_sites_solution_primary       ?
_atom_sites_solution_secondary     ?
loop_
  _atom_site_label
  _atom_site_type_symbol
  _atom_site_fract_x
  _atom_site_fract_y
  _atom_site_fract_z
  _atom_site_U_iso_or_equiv
  _atom_site_adp_type
  _atom_site_occupancy
  _atom_site_site_symmetry_order
  _atom_site_calc_flag
  _atom_site_refinement_flags_posn
  _atom_site_refinement_flags_adp
  _atom_site_refinement_flags_occupancy
  _atom_site_disorder_assembly
  _atom_site_disorder_group
 Ni1 Ni 0.32682(3) 0.62255(3) 0.64470(2) 0.03838(15) Uani 1 1 d . . . . .
 H1 H 0.421(2) 0.6132(18) 0.7081(17) 0.036(7) Uiso 1 1 d . . . . .
 Al1 Al 0.38811(5) 0.52039(4) 0.70828(4) 0.03282(18) Uani 1 1 d . . . . .
 N1 N 0.40578(16) 0.50721(12) 0.80650(11) 0.0344(4) Uani 1 1 d . . . . .
 C1 C 0.5644(2) 0.54221(17) 0.67385(16) 0.0432(6) Uani 1 1 d . . . . .
 H3 H 0.531655 0.586643 0.654822 0.052 Uiso 1 1 calc R U . . .
 H2 H 0.281(3) 0.556(3) 0.663(2) 0.074(13) Uiso 1 1 d . . . . .
 C2 C 0.6506(2) 0.52817(18) 0.66490(17) 0.0457(7) Uani 1 1 d . . . . .
 H6 H 0.676346 0.563006 0.640890 0.055 Uiso 1 1 calc R U . . .
 N2 N 0.34011(15) 0.41853(12) 0.68372(11) 0.0317(4) Uani 1 1 d . . . . .
 N3 N 0.52317(16) 0.49645(13) 0.70827(12) 0.0366(5) Uani 1 1 d . . . . .
 C3 C 0.7015(2) 0.46283(19) 0.69080(17) 0.0460(7) Uani 1 1 d . . . . .
 N4 N 0.7830(2) 0.44421(18) 0.67883(19) 0.0617(8) Uani 1 1 d . . . . .
 C4 C 0.6608(2) 0.41726(18) 0.73013(17) 0.0468(7) Uani 1 1 d . . . . .
 H4 H 0.693283 0.373668 0.751801 0.056 Uiso 1 1 calc R U . . .
 C5 C 0.5747(2) 0.43598(17) 0.73689(15) 0.0416(6) Uani 1 1 d . . . . .
 H5 H 0.549418 0.404154 0.763649 0.050 Uiso 1 1 calc R U . . .
 C6 C 0.8195(3) 0.4906(3) 0.6346(3) 0.0720(11) Uani 1 1 d . . . . .
 H6A H 0.768709 0.498202 0.589437 0.108 Uiso 1 1 calc R U . . .
 H6B H 0.874768 0.466319 0.627267 0.108 Uiso 1 1 calc R U . . .
 H6C H 0.839599 0.538576 0.657357 0.108 Uiso 1 1 calc R U . . .
 C7 C 0.8294(4) 0.3740(3) 0.7017(4) 0.0962(19) Uani 1 1 d . . . . .
 H7A H 0.854838 0.372738 0.752914 0.144 Uiso 1 1 calc R U . . .
 H7B H 0.882420 0.367552 0.683313 0.144 Uiso 1 1 calc R U . . .
 H7C H 0.782604 0.333942 0.684577 0.144 Uiso 1 1 calc R U . . .
 C8 C 0.3629(4) 0.6632(4) 0.5641(3) 0.106(2) Uani 1 1 d . . . . .
 H8 H 0.421426 0.640449 0.558023 0.127 Uiso 1 1 calc R U . . .
 C9 C 0.2797(5) 0.6206(4) 0.5398(2) 0.096(2) Uani 1 1 d . . . . .
 H9 H 0.288313 0.571978 0.519170 0.115 Uiso 1 1 calc R U . . .
 C10 C 0.1799(4) 0.6523(4) 0.5106(2) 0.0902(16) Uani 1 1 d . . . . .
 H10A H 0.172623 0.676383 0.465316 0.108 Uiso 1 1 calc R U . . .
 H10B H 0.132746 0.611273 0.501314 0.108 Uiso 1 1 calc R U . . .
 C11 C 0.1563(3) 0.7076(3) 0.5575(3) 0.0740(11) Uani 1 1 d . . . . .
 H11A H 0.086999 0.703631 0.551475 0.089 Uiso 1 1 calc R U . . .
 H11B H 0.167891 0.757998 0.542967 0.089 Uiso 1 1 calc R U . . .
 C12 C 0.2141(3) 0.6975(2) 0.6335(2) 0.0584(9) Uani 1 1 d . . . . .
 H12 H 0.174729 0.686958 0.664047 0.070 Uiso 1 1 calc R U . . .
 C13 C 0.2992(3) 0.7300(2) 0.6664(3) 0.0816(13) Uani 1 1 d . . . . .
 H13 H 0.312178 0.740915 0.716967 0.098 Uiso 1 1 calc R U . . .
 C14 C 0.3548(5) 0.7790(3) 0.6308(6) 0.150(4) Uani 1 1 d . . . . .
 H14A H 0.322657 0.827721 0.619918 0.180 Uiso 1 1 calc R U . . .
 H14B H 0.420780 0.787235 0.663814 0.180 Uiso 1 1 calc R U . . .
 C15 C 0.3613(5) 0.7456(6) 0.5639(5) 0.155(5) Uani 1 1 d . . . . .
 H15A H 0.305618 0.762717 0.524091 0.186 Uiso 1 1 calc R U . . .
 H15B H 0.420522 0.763995 0.556699 0.186 Uiso 1 1 calc R U . . .
 C16 C 0.35589(19) 0.36330(14) 0.72971(14) 0.0346(5) Uani 1 1 d . . . . .
 C17 C 0.4001(2) 0.37384(15) 0.80197(13) 0.0361(5) Uani 1 1 d . . . . .
 H17 H 0.420467 0.330403 0.829285 0.043 Uiso 1 1 calc R U . . .
 C18 C 0.41758(19) 0.44095(15) 0.83818(13) 0.0364(5) Uani 1 1 d . . . . .
 C19 C 0.3259(2) 0.28581(16) 0.70570(16) 0.0458(7) Uani 1 1 d . . . . .
 H19A H 0.256932 0.285006 0.678659 0.069 Uiso 1 1 calc R U . . .
 H19B H 0.338642 0.253287 0.746397 0.069 Uiso 1 1 calc R U . . .
 H19C H 0.362454 0.268506 0.676347 0.069 Uiso 1 1 calc R U . . .
 C20 C 0.4507(3) 0.43581(18) 0.91708(14) 0.0500(7) Uani 1 1 d . . . . .
 H20A H 0.497852 0.474872 0.937435 0.075 Uiso 1 1 calc R U . . .
 H20B H 0.480313 0.387362 0.931964 0.075 Uiso 1 1 calc R U . . .
 H20C H 0.395218 0.441862 0.932916 0.075 Uiso 1 1 calc R U . . .
 C21 C 0.27799(19) 0.40225(15) 0.61252(13) 0.0350(5) Uani 1 1 d . . . . .
 C22 C 0.1795(2) 0.41377(16) 0.59469(14) 0.0383(6) Uani 1 1 d . . . . .
 C23 C 0.1194(2) 0.39587(17) 0.52696(15) 0.0438(6) Uani 1 1 d . . . . .
 H23 H 0.051963 0.403412 0.514169 0.053 Uiso 1 1 calc R U . . .
 C24 C 0.1571(2) 0.36746(19) 0.47864(15) 0.0481(7) Uani 1 1 d . . . . .
 H24 H 0.115524 0.354909 0.433092 0.058 Uiso 1 1 calc R U . . .
 C25 C 0.2549(2) 0.35731(18) 0.49650(15) 0.0467(7) Uani 1 1 d . . . . .
 H25 H 0.280182 0.338594 0.462549 0.056 Uiso 1 1 calc R U . . .
 C26 C 0.3180(2) 0.37393(16) 0.56356(14) 0.0390(6) Uani 1 1 d . . . . .
 C27 C 0.1329(2) 0.44340(18) 0.64575(16) 0.0444(6) Uani 1 1 d . . . . .
 H27 H 0.185172 0.464130 0.686850 0.053 Uiso 1 1 calc R U . . .
 C28 C 0.0624(2) 0.5058(2) 0.6138(2) 0.0557(8) Uani 1 1 d . . . . .
 H28A H 0.095003 0.544275 0.596161 0.084 Uiso 1 1 calc R U . . .
 H28B H 0.038894 0.526883 0.649511 0.084 Uiso 1 1 calc R U . . .
 H28C H 0.007940 0.486269 0.575264 0.084 Uiso 1 1 calc R U . . .
 C29 C 0.0828(3) 0.3818(2) 0.6726(2) 0.0635(9) Uani 1 1 d . . . . .
 H29A H 0.129743 0.343332 0.695270 0.095 Uiso 1 1 calc R U . . .
 H29B H 0.031197 0.360218 0.633308 0.095 Uiso 1 1 calc R U . . .
 H29C H 0.055414 0.402463 0.706412 0.095 Uiso 1 1 calc R U . . .
 C30 C 0.4247(2) 0.3624(2) 0.57991(16) 0.0499(7) Uani 1 1 d . . . . .
 H30 H 0.457201 0.373027 0.630717 0.060 Uiso 1 1 calc R U . . .
 C31 C 0.4640(3) 0.4172(3) 0.5385(2) 0.0688(10) Uani 1 1 d . . . . .
 H31A H 0.433888 0.407553 0.488406 0.103 Uiso 1 1 calc R U . . .
 H31B H 0.533874 0.411091 0.551786 0.103 Uiso 1 1 calc R U . . .
 H31C H 0.449286 0.467832 0.548878 0.103 Uiso 1 1 calc R U . . .
 C32 C 0.4498(3) 0.2826(3) 0.5663(2) 0.0711(11) Uani 1 1 d . . . . .
 H32A H 0.519732 0.277697 0.578900 0.107 Uiso 1 1 calc R U . . .
 H32B H 0.418931 0.270760 0.516686 0.107 Uiso 1 1 calc R U . . .
 H32C H 0.426599 0.248415 0.594576 0.107 Uiso 1 1 calc R U . . .
 C33 C 0.4020(2) 0.57090(15) 0.84850(14) 0.0394(6) Uani 1 1 d . . . . .
 C34 C 0.4813(2) 0.61912(18) 0.87258(15) 0.0484(7) Uani 1 1 d . . . . .
 C35 C 0.4743(3) 0.67963(19) 0.91367(17) 0.0584(9) Uani 1 1 d . . . . .
 H35 H 0.527229 0.712602 0.930523 0.070 Uiso 1 1 calc R U . . .
 C36 C 0.3931(3) 0.6924(2) 0.93009(19) 0.0632(10) Uani 1 1 d . . . . .
 H36 H 0.390265 0.733459 0.958472 0.076 Uiso 1 1 calc R U . . .
 C37 C 0.3156(3) 0.6456(2) 0.90549(18) 0.0556(8) Uani 1 1 d . . . . .
 H37 H 0.259419 0.655172 0.917032 0.067 Uiso 1 1 calc R U . . .
 C38 C 0.3174(2) 0.58454(17) 0.86398(15) 0.0450(6) Uani 1 1 d . . . . .
 C39 C 0.5744(3) 0.6058(2) 0.85837(18) 0.0594(9) Uani 1 1 d . . . . .
 H39 H 0.562643 0.565050 0.823191 0.071 Uiso 1 1 calc R U . . .
 C40 C 0.6547(3) 0.5806(3) 0.9243(2) 0.0758(11) Uani 1 1 d . . . . .
 H40A H 0.712387 0.568634 0.912662 0.114 Uiso 1 1 calc R U . . .
 H40B H 0.633674 0.536548 0.943418 0.114 Uiso 1 1 calc R U . . .
 H40C H 0.669624 0.620317 0.959119 0.114 Uiso 1 1 calc R U . . .
 C41 C 0.6069(4) 0.6740(3) 0.8276(3) 0.0914(16) Uani 1 1 d . . . . .
 H41A H 0.623475 0.713834 0.862396 0.137 Uiso 1 1 calc R U . . .
 H41B H 0.554560 0.690507 0.785996 0.137 Uiso 1 1 calc R U . . .
 H41C H 0.663380 0.661498 0.814747 0.137 Uiso 1 1 calc R U . . .
 C42 C 0.2288(2) 0.53606(18) 0.83773(18) 0.0498(7) Uani 1 1 d . . . . .
 H42 H 0.242797 0.495247 0.809307 0.060 Uiso 1 1 calc R U . . .
 C43 C 0.1426(3) 0.5794(2) 0.7910(2) 0.0616(9) Uani 1 1 d . . . . .
 H43A H 0.087834 0.545858 0.771818 0.092 Uiso 1 1 calc R U . . .
 H43B H 0.159001 0.602174 0.752721 0.092 Uiso 1 1 calc R U . . .
 H43C H 0.125429 0.618137 0.818525 0.092 Uiso 1 1 calc R U . . .
 C44 C 0.2013(4) 0.5008(3) 0.8976(3) 0.0848(13) Uani 1 1 d . . . . .
 H44A H 0.190404 0.539859 0.927537 0.127 Uiso 1 1 calc R U . . .
 H44B H 0.253678 0.468565 0.925300 0.127 Uiso 1 1 calc R U . . .
 H44C H 0.142388 0.471563 0.877945 0.127 Uiso 1 1 calc R U . . .
 C45A C 0.7063(13) 0.2948(10) 0.8719(9) 0.062(4) Uiso 0.280(11) 1 d D U P A 2
 C46A C 0.7986(12) 0.2779(11) 0.8640(9) 0.064(4) Uiso 0.280(11) 1 d D U P A 2
 H46A H 0.857798 0.299176 0.892114 0.077 Uiso 0.280(11) 1 calc R U P A 2
 C47A C 0.7907(18) 0.2259(17) 0.8093(15) 0.099(8) Uiso 0.280(11) 1 d D U P A
 2
 H47A H 0.847829 0.213801 0.799878 0.118 Uiso 0.280(11) 1 calc R U P A 2
 C48A C 0.7030(18) 0.1904(17) 0.7675(16) 0.128(9) Uiso 0.280(11) 1 d D U P A
 2
 H48A H 0.695845 0.155323 0.731222 0.154 Uiso 0.280(11) 1 calc R U P A 2
 C49A C 0.640(2) 0.2142(19) 0.7878(19) 0.131(11) Uiso 0.280(11) 1 d D U P A 2
 H49A H 0.581125 0.189586 0.763248 0.157 Uiso 0.280(11) 1 calc R U P A 2
 C50A C 0.6237(14) 0.2601(12) 0.8299(11) 0.075(5) Uiso 0.280(11) 1 d D U P A
 2
 H50A H 0.561477 0.269531 0.832256 0.090 Uiso 0.280(11) 1 calc R U P A 2
 C51A C 0.713(2) 0.3504(16) 0.9220(14) 0.129(10) Uiso 0.280(11) 1 d D U P A 2
 H51A H 0.671119 0.391894 0.899863 0.193 Uiso 0.280(11) 1 calc R U P A 2
 H51B H 0.779712 0.367593 0.941378 0.193 Uiso 0.280(11) 1 calc R U P A 2
 H51C H 0.692687 0.330169 0.959626 0.193 Uiso 0.280(11) 1 calc R U P A 2
 C52A C 1.053(2) 0.487(2) 1.0702(16) 0.111(8) Uiso 0.25 1 d D U P B -2
 H52A H 1.020966 0.460649 1.098498 0.166 Uiso 0.25 1 calc R U P B -2
 H52B H 1.028774 0.537499 1.061642 0.166 Uiso 0.25 1 calc R U P B -2
 H52C H 1.122673 0.487554 1.095039 0.166 Uiso 0.25 1 calc R U P B -2
 C53A C 1.0309(17) 0.4434(14) 0.9948(12) 0.096(6) Uiso 0.25 1 d D . P B -2
 H53A H 0.992504 0.397478 0.989335 0.116 Uiso 0.25 1 calc R U P B -2
 H53B H 1.086782 0.437677 0.978664 0.116 Uiso 0.25 1 calc R U P B -2
 C54A C 0.967(2) 0.5212(18) 0.9696(14) 0.107(8) Uiso 0.25 1 d D U P B -2
 H54A H 0.914257 0.526298 0.988904 0.128 Uiso 0.25 1 calc R U P B -2
 H54B H 1.007758 0.566295 0.979140 0.128 Uiso 0.25 1 calc R U P B -2
 C55A C 0.931(3) 0.497(2) 0.8882(16) 0.152(14) Uiso 0.25 1 d D U P B -2
 H55A H 0.982256 0.480716 0.870818 0.182 Uiso 0.25 1 calc R U P B -2
 H55B H 0.875423 0.462711 0.874793 0.182 Uiso 0.25 1 calc R U P B -2
 C56A C 0.901(3) 0.582(2) 0.873(2) 0.153(13) Uiso 0.25 1 d D U P B -2
 H56A H 0.958178 0.613679 0.892703 0.230 Uiso 0.25 1 calc R U P B -2
 H56B H 0.852389 0.595470 0.893612 0.230 Uiso 0.25 1 calc R U P B -2
 H56C H 0.874987 0.590397 0.822030 0.230 Uiso 0.25 1 calc R U P B -2
 C52_2 C 1.063(2) 0.450(2) 1.0920(17) 0.117(9) Uiso 0.25 1 d D U P C -1
 H52A_2 H 1.057146 0.415401 1.053774 0.175 Uiso 0.25 1 calc R U P C -1
 H52B_2 H 1.030332 0.429915 1.122733 0.175 Uiso 0.25 1 calc R U P C -1
 H52C_2 H 1.131471 0.457698 1.118858 0.175 Uiso 0.25 1 calc R U P C -1
 C53_2 C 1.015(3) 0.5288(18) 1.0602(12) 0.139(11) Uiso 0.25 1 d D U P C -1
 H53A_2 H 0.957726 0.541937 1.073309 0.166 Uiso 0.25 1 calc R U P C -1
 H53B_2 H 1.060895 0.570321 1.069491 0.166 Uiso 0.25 1 calc R U P C -1
 C54_2 C 0.987(3) 0.4946(16) 0.9820(10) 0.098(8) Uiso 0.25 1 d D U P C -1
 H54A_2 H 1.044749 0.477231 0.971500 0.117 Uiso 0.25 1 calc R U P C -1
 H54B_2 H 0.938869 0.454678 0.972937 0.117 Uiso 0.25 1 calc R U P C -1
 C55_2 C 0.945(2) 0.5693(17) 0.9426(14) 0.122(9) Uiso 0.25 1 d D . P C -1
 H55A_2 H 0.893523 0.590443 0.958518 0.147 Uiso 0.25 1 calc R U P C -1
 H55B_2 H 0.994993 0.606894 0.946619 0.147 Uiso 0.25 1 calc R U P C -1
 C56_2 C 0.903(2) 0.535(2) 0.8663(14) 0.128(10) Uiso 0.25 1 d D U P C -1
 H56A_2 H 0.894547 0.574746 0.831726 0.192 Uiso 0.25 1 calc R U P C -1
 H56B_2 H 0.840448 0.512009 0.860038 0.192 Uiso 0.25 1 calc R U P C -1
 H56C_2 H 0.947712 0.498141 0.860183 0.192 Uiso 0.25 1 calc R U P C -1
 C45_1 C 0.6617(7) 0.2395(5) 0.8200(5) 0.100(2) Uani 0.720(11) 1 d D U P A 1
 C46_1 C 0.7447(10) 0.2183(5) 0.8085(5) 0.109(3) Uani 0.720(11) 1 d D U P A 1
 H46_1 H 0.741668 0.180763 0.775157 0.131 Uiso 0.720(11) 1 calc R U P A 1
 C47_1 C 0.8243(9) 0.2475(6) 0.8411(6) 0.116(3) Uani 0.720(11) 1 d D U P A 1
 H47_1 H 0.879405 0.230491 0.831342 0.139 Uiso 0.720(11) 1 calc R U P A 1
 C48_1 C 0.8360(6) 0.2990(5) 0.8869(5) 0.094(2) Uani 0.720(11) 1 d D U P A 1
 H48_1 H 0.898027 0.319860 0.908864 0.113 Uiso 0.720(11) 1 calc R U P A 1
 C49_1 C 0.7586(6) 0.3240(4) 0.9041(4) 0.087(2) Uani 0.720(11) 1 d D U P A 1
 H49_1 H 0.768001 0.361224 0.938774 0.104 Uiso 0.720(11) 1 calc R U P A 1
 C50_1 C 0.6613(6) 0.2937(4) 0.8697(4) 0.088(2) Uani 0.720(11) 1 d D U P A 1
 H50_1 H 0.605636 0.308800 0.879703 0.106 Uiso 0.720(11) 1 calc R U P A 1
 C51_1 C 0.5743(9) 0.2055(8) 0.7816(7) 0.178(6) Uani 0.720(11) 1 d D U P A 1
 H51A_1 H 0.583976 0.174316 0.745037 0.267 Uiso 0.720(11) 1 calc R U P A 1
 H51B_1 H 0.526114 0.243516 0.760102 0.267 Uiso 0.720(11) 1 calc R U P A 1
 H51C_1 H 0.551945 0.174847 0.812878 0.267 Uiso 0.720(11) 1 calc R U P A 1

loop_
  _atom_site_aniso_label
  _atom_site_aniso_U_11
  _atom_site_aniso_U_22
  _atom_site_aniso_U_33
  _atom_site_aniso_U_23
  _atom_site_aniso_U_13
  _atom_site_aniso_U_12
 Ni1 0.0484(3) 0.0309(2) 0.0352(2) 0.00296(17) 0.01324(19) 0.00668(18)
 Al1 0.0355(4) 0.0296(4) 0.0328(3) 0.0026(3) 0.0107(3) 0.0009(3)
 N1 0.0390(12) 0.0306(11) 0.0339(10) 0.0000(8) 0.0124(9) 0.0015(8)
 C1 0.0378(15) 0.0410(15) 0.0508(15) 0.0108(12) 0.0148(12) -0.0003(11)
 C2 0.0416(16) 0.0444(16) 0.0541(16) 0.0101(13) 0.0200(13) -0.0027(12)
 N2 0.0340(11) 0.0305(10) 0.0329(10) 0.0010(8) 0.0142(8) 0.0014(8)
 N3 0.0345(12) 0.0355(12) 0.0411(11) 0.0050(9) 0.0144(9) -0.0007(9)
 C3 0.0391(16) 0.0509(18) 0.0523(16) 0.0083(13) 0.0210(13) 0.0017(12)
 N4 0.0529(17) 0.0591(18) 0.089(2) 0.0233(16) 0.0453(16) 0.0125(13)
 C4 0.0438(16) 0.0446(17) 0.0559(17) 0.0158(13) 0.0220(13) 0.0083(12)
 C5 0.0410(15) 0.0421(15) 0.0451(14) 0.0104(11) 0.0187(12) 0.0039(11)
 C6 0.065(2) 0.070(3) 0.102(3) 0.016(2) 0.057(2) 0.0032(19)
 C7 0.085(3) 0.082(3) 0.156(5) 0.045(3) 0.087(4) 0.038(3)
 C8 0.082(3) 0.180(7) 0.076(3) 0.066(4) 0.054(3) 0.064(4)
 C9 0.118(4) 0.131(5) 0.0358(17) 0.007(2) 0.020(2) 0.063(4)
 C10 0.084(3) 0.131(5) 0.046(2) 0.019(2) 0.0096(19) 0.033(3)
 C11 0.064(2) 0.069(3) 0.084(3) 0.026(2) 0.019(2) 0.0235(19)
 C12 0.059(2) 0.057(2) 0.068(2) 0.0060(16) 0.0331(17) 0.0190(16)
 C13 0.086(3) 0.045(2) 0.100(3) -0.016(2) 0.012(2) 0.0194(19)
 C14 0.111(5) 0.044(3) 0.251(11) 0.049(5) 0.002(6) -0.010(3)
 C15 0.090(4) 0.179(9) 0.178(8) 0.134(8) 0.022(5) -0.019(5)
 C16 0.0331(13) 0.0341(13) 0.0390(13) 0.0016(10) 0.0153(10) 0.0013(10)
 C17 0.0433(15) 0.0324(13) 0.0351(12) 0.0051(10) 0.0163(10) 0.0040(10)
 C18 0.0387(14) 0.0387(14) 0.0323(12) 0.0048(10) 0.0128(10) 0.0027(10)
 C19 0.0625(19) 0.0334(15) 0.0423(14) 0.0013(11) 0.0188(13) -0.0022(12)
 C20 0.070(2) 0.0441(17) 0.0328(13) 0.0041(11) 0.0136(13) 0.0067(14)
 C21 0.0396(14) 0.0315(13) 0.0337(12) 0.0005(10) 0.0121(10) -0.0023(10)
 C22 0.0390(15) 0.0355(14) 0.0396(13) 0.0026(11) 0.0120(11) -0.0035(10)
 C23 0.0419(16) 0.0436(16) 0.0412(14) 0.0034(11) 0.0075(11) -0.0043(11)
 C24 0.0560(19) 0.0487(18) 0.0349(13) -0.0006(12) 0.0091(12) -0.0103(13)
 C25 0.0585(19) 0.0466(16) 0.0373(13) -0.0034(11) 0.0193(13) -0.0059(13)
 C26 0.0449(15) 0.0372(14) 0.0367(13) -0.0006(11) 0.0160(11) -0.0048(11)
 C27 0.0363(15) 0.0495(17) 0.0454(14) -0.0017(12) 0.0111(12) 0.0002(12)
 C28 0.0417(17) 0.057(2) 0.068(2) 0.0019(16) 0.0187(15) 0.0052(14)
 C29 0.064(2) 0.070(2) 0.068(2) 0.0175(18) 0.0380(18) 0.0121(18)
 C30 0.0495(18) 0.063(2) 0.0404(14) -0.0099(13) 0.0198(13) -0.0001(14)
 C31 0.060(2) 0.094(3) 0.060(2) -0.005(2) 0.0297(17) -0.015(2)
 C32 0.070(2) 0.072(3) 0.073(2) -0.013(2) 0.026(2) 0.0184(19)
 C33 0.0512(16) 0.0309(13) 0.0341(12) 0.0003(10) 0.0118(11) 0.0008(11)
 C34 0.0614(19) 0.0432(16) 0.0362(13) -0.0022(12) 0.0107(12) -0.0070(13)
 C35 0.079(2) 0.0398(17) 0.0453(16) -0.0062(13) 0.0062(15) -0.0095(15)
 C36 0.089(3) 0.0405(18) 0.0506(17) -0.0109(14) 0.0108(17) 0.0102(16)
 C37 0.072(2) 0.0432(18) 0.0503(17) -0.0046(13) 0.0186(15) 0.0151(15)
 C38 0.0551(18) 0.0372(15) 0.0419(14) 0.0006(12) 0.0153(12) 0.0086(12)
 C39 0.059(2) 0.072(2) 0.0466(16) -0.0125(16) 0.0159(14) -0.0237(17)
 C40 0.060(2) 0.097(4) 0.068(2) -0.003(2) 0.0182(19) -0.002(2)
 C41 0.093(3) 0.110(4) 0.069(3) 0.005(3) 0.025(2) -0.048(3)
 C42 0.0524(18) 0.0427(16) 0.0602(18) -0.0024(13) 0.0266(14) 0.0068(13)
 C43 0.058(2) 0.059(2) 0.067(2) 0.0066(17) 0.0189(17) 0.0022(16)
 C44 0.086(3) 0.081(3) 0.087(3) 0.027(2) 0.030(2) -0.006(2)
 C45_1 0.110(5) 0.088(5) 0.087(5) 0.052(4) 0.011(4) 0.004(4)
 C46_1 0.170(8) 0.081(5) 0.090(6) 0.045(4) 0.063(6) 0.045(5)
 C47_1 0.150(7) 0.101(7) 0.115(8) 0.053(5) 0.069(7) 0.039(6)
 C48_1 0.072(4) 0.104(6) 0.103(5) 0.055(4) 0.026(4) 0.009(4)
 C49_1 0.123(5) 0.067(4) 0.077(4) 0.029(3) 0.042(4) 0.020(4)
 C50_1 0.074(4) 0.093(5) 0.111(5) 0.068(4) 0.048(4) 0.042(4)
 C51_1 0.165(9) 0.138(10) 0.161(10) 0.075(8) -0.036(8) -0.024(8)

_geom_special_details
;
 All esds (except the esd in the dihedral angle between two l.s. planes)
 are estimated using the full covariance matrix.  The cell esds are taken
 into account individually in the estimation of esds in distances, angles
 and torsion angles; correlations between esds in cell parameters are only
 used when they are defined by crystal symmetry.  An approximate (isotropic)
 treatment of cell esds is used for estimating esds involving l.s. planes.
;
loop_
  _geom_bond_atom_site_label_1
  _geom_bond_atom_site_label_2
  _geom_bond_distance
  _geom_bond_site_symmetry_2
  _geom_bond_publ_flag
 Ni1 H1 1.55(3) . ?
 Ni1 Al1 2.2606(8) . ?
 Ni1 H2 1.49(5) . ?
 Ni1 C8 2.022(4) . ?
 Ni1 C9 2.008(4) . ?
 Ni1 C12 2.096(3) . ?
 Ni1 C13 2.062(4) . ?
 Al1 H1 1.75(3) . ?
 Al1 N1 1.939(2) . ?
 Al1 H2 1.66(4) . ?
 Al1 N2 1.975(2) . ?
 Al1 N3 2.038(2) . ?
 N1 C18 1.343(3) . ?
 N1 C33 1.445(3) . ?
 C1 H3 0.9500 . ?
 C1 C2 1.367(4) . ?
 C1 N3 1.353(4) . ?
 C2 H6 0.9500 . ?
 C2 C3 1.403(5) . ?
 N2 C16 1.333(3) . ?
 N2 C21 1.459(3) . ?
 N3 C5 1.347(4) . ?
 C3 N4 1.346(4) . ?
 C3 C4 1.415(4) . ?
 N4 C6 1.458(5) . ?
 N4 C7 1.443(5) . ?
 C4 H4 0.9500 . ?
 C4 C5 1.364(4) . ?
 C5 H5 0.9500 . ?
 C6 H6A 0.9800 . ?
 C6 H6B 0.9800 . ?
 C6 H6C 0.9800 . ?
 C7 H7A 0.9800 . ?
 C7 H7B 0.9800 . ?
 C7 H7C 0.9800 . ?
 C8 H8 1.0000 . ?
 C8 C9 1.391(10) . ?
 C8 C15 1.489(13) . ?
 C9 H9 1.0000 . ?
 C9 C10 1.504(7) . ?
 C10 H10A 0.9900 . ?
 C10 H10B 0.9900 . ?
 C10 C11 1.501(7) . ?
 C11 H11A 0.9900 . ?
 C11 H11B 0.9900 . ?
 C11 C12 1.504(6) . ?
 C12 H12 1.0000 . ?
 C12 C13 1.344(6) . ?
 C13 H13 1.0000 . ?
 C13 C14 1.542(10) . ?
 C14 H14A 0.9900 . ?
 C14 H14B 0.9900 . ?
 C14 C15 1.518(13) . ?
 C15 H15A 0.9900 . ?
 C15 H15B 0.9900 . ?
 C16 C17 1.405(4) . ?
 C16 C19 1.500(4) . ?
 C17 H17 0.9500 . ?
 C17 C18 1.397(4) . ?
 C18 C20 1.514(4) . ?
 C19 H19A 0.9800 . ?
 C19 H19B 0.9800 . ?
 C19 H19C 0.9800 . ?
 C20 H20A 0.9800 . ?
 C20 H20B 0.9800 . ?
 C20 H20C 0.9800 . ?
 C21 C22 1.390(4) . ?
 C21 C26 1.412(4) . ?
 C22 C23 1.401(4) . ?
 C22 C27 1.521(4) . ?
 C23 H23 0.9500 . ?
 C23 C24 1.379(5) . ?
 C24 H24 0.9500 . ?
 C24 C25 1.376(5) . ?
 C25 H25 0.9500 . ?
 C25 C26 1.401(4) . ?
 C26 C30 1.508(4) . ?
 C27 H27 1.0000 . ?
 C27 C28 1.522(5) . ?
 C27 C29 1.534(5) . ?
 C28 H28A 0.9800 . ?
 C28 H28B 0.9800 . ?
 C28 H28C 0.9800 . ?
 C29 H29A 0.9800 . ?
 C29 H29B 0.9800 . ?
 C29 H29C 0.9800 . ?
 C30 H30 1.0000 . ?
 C30 C31 1.533(5) . ?
 C30 C32 1.538(5) . ?
 C31 H31A 0.9800 . ?
 C31 H31B 0.9800 . ?
 C31 H31C 0.9800 . ?
 C32 H32A 0.9800 . ?
 C32 H32B 0.9800 . ?
 C32 H32C 0.9800 . ?
 C33 C34 1.408(4) . ?
 C33 C38 1.407(4) . ?
 C34 C35 1.401(5) . ?
 C34 C39 1.513(5) . ?
 C35 H35 0.9500 . ?
 C35 C36 1.365(6) . ?
 C36 H36 0.9500 . ?
 C36 C37 1.372(6) . ?
 C37 H37 0.9500 . ?
 C37 C38 1.395(4) . ?
 C38 C42 1.513(5) . ?
 C39 H39 1.0000 . ?
 C39 C40 1.530(6) . ?
 C39 C41 1.531(6) . ?
 C40 H40A 0.9800 . ?
 C40 H40B 0.9800 . ?
 C40 H40C 0.9800 . ?
 C41 H41A 0.9800 . ?
 C41 H41B 0.9800 . ?
 C41 H41C 0.9800 . ?
 C42 H42 1.0000 . ?
 C42 C43 1.524(5) . ?
 C42 C44 1.543(5) . ?
 C43 H43A 0.9800 . ?
 C43 H43B 0.9800 . ?
 C43 H43C 0.9800 . ?
 C44 H44A 0.9800 . ?
 C44 H44B 0.9800 . ?
 C44 H44C 0.9800 . ?
 C45A C46A 1.45(2) . ?
 C45A C50A 1.38(2) . ?
 C45A C51A 1.41(2) . ?
 C46A H46A 0.9500 . ?
 C46A C47A 1.43(2) . ?
 C47A H47A 0.9500 . ?
 C47A C48A 1.44(2) . ?
 C48A H48A 0.9500 . ?
 C48A C49A 1.22(2) . ?
 C49A H49A 0.9500 . ?
 C49A C50A 1.27(2) . ?
 C50A H50A 0.9500 . ?
 C51A H51A 0.9800 . ?
 C51A H51B 0.9800 . ?
 C51A H51C 0.9800 . ?
 C52A H52A 0.9800 . ?
 C52A H52B 0.9800 . ?
 C52A H52C 0.9800 . ?
 C52A C53A 1.65(3) . ?
 C53A H53A 0.9900 . ?
 C53A H53B 0.9900 . ?
 C53A C54A 1.67(3) . ?
 C54A H54A 0.9900 . ?
 C54A H54B 0.9900 . ?
 C54A C55A 1.62(3) . ?
 C55A H55A 0.9900 . ?
 C55A H55B 0.9900 . ?
 C55A C56A 1.60(3) . ?
 C56A H56A 0.9800 . ?
 C56A H56B 0.9800 . ?
 C56A H56C 0.9800 . ?
 C52_2 H52A_2 0.9800 . ?
 C52_2 H52B_2 0.9800 . ?
 C52_2 H52C_2 0.9800 . ?
 C52_2 C53_2 1.63(2) . ?
 C53_2 H53A_2 0.9900 . ?
 C53_2 H53B_2 0.9900 . ?
 C53_2 C54_2 1.62(2) . ?
 C54_2 H54A_2 0.9900 . ?
 C54_2 H54B_2 0.9900 . ?
 C54_2 C55_2 1.59(2) . ?
 C55_2 H55A_2 0.9900 . ?
 C55_2 H55B_2 0.9900 . ?
 C55_2 C56_2 1.59(2) . ?
 C56_2 H56A_2 0.9800 . ?
 C56_2 H56B_2 0.9800 . ?
 C56_2 H56C_2 0.9800 . ?
 C45_1 C46_1 1.375(14) . ?
 C45_1 C50_1 1.408(13) . ?
 C45_1 C51_1 1.404(13) . ?
 C46_1 H46_1 0.9500 . ?
 C46_1 C47_1 1.254(14) . ?
 C47_1 H47_1 0.9500 . ?
 C47_1 C48_1 1.287(14) . ?
 C48_1 H48_1 0.9500 . ?
 C48_1 C49_1 1.378(10) . ?
 C49_1 H49_1 0.9500 . ?
 C49_1 C50_1 1.473(11) . ?
 C50_1 H50_1 0.9500 . ?
 C51_1 H51A_1 0.9800 . ?
 C51_1 H51B_1 0.9800 . ?
 C51_1 H51C_1 0.9800 . ?

loop_
  _geom_angle_atom_site_label_1
  _geom_angle_atom_site_label_2
  _geom_angle_atom_site_label_3
  _geom_angle
  _geom_angle_site_symmetry_1
  _geom_angle_site_symmetry_3
  _geom_angle_publ_flag
 H1 Ni1 H2 93(2) . . ?
 Ni1 H1 Al1 86.3(14) . . yes
 Al1 Ni1 H1 50.4(12) . . ?
 Al1 Ni1 H2 47.3(17) . . ?
 C8 Ni1 H1 108.0(11) . . ?
 C8 Ni1 Al1 126.58(16) . . ?
 C8 Ni1 H2 139.8(18) . . ?
 C8 Ni1 C12 95.30(18) . . ?
 C8 Ni1 C13 87.5(3) . . ?
 C9 Ni1 H1 140.7(11) . . ?
 C9 Ni1 Al1 121.44(17) . . ?
 C9 Ni1 H2 103.3(18) . . ?
 C9 Ni1 C8 40.4(3) . . ?
 C9 Ni1 C12 85.24(18) . . ?
 C9 Ni1 C13 102.7(2) . . ?
 C12 Ni1 H1 127.9(12) . . ?
 C12 Ni1 Al1 137.71(11) . . ?
 C12 Ni1 H2 98.1(17) . . ?
 C13 Ni1 H1 96.3(12) . . ?
 C13 Ni1 Al1 135.79(16) . . ?
 C13 Ni1 H2 124.7(17) . . ?
 C13 Ni1 C12 37.69(18) . . ?
 Ni1 H1 Al1 86.4(15) . . yes
 Ni1 Al1 H1 43.2(10) . . ?
 Ni1 Al1 H2 41.2(16) . . ?
 Ni1 H2 Al1 91(2) . . yes
 H1 Al1 H2 81(2) . . ?
 N1 Al1 Ni1 125.35(8) . . ?
 N1 Al1 H1 100.3(10) . . ?
 N1 Al1 H2 112.8(15) . . ?
 N1 Al1 N2 93.35(9) . . ?
 N1 Al1 N3 100.40(10) . . ?
 N2 Al1 Ni1 125.18(7) . . ?
 N2 Al1 H1 166.1(10) . . ?
 N2 Al1 H2 91.6(17) . . ?
 N2 Al1 N3 93.97(10) . . ?
 N3 Al1 Ni1 112.11(7) . . ?
 N3 Al1 H1 86.3(10) . . ?
 N3 Al1 H2 145.9(15) . . ?
 C18 N1 Al1 123.65(18) . . ?
 C18 N1 C33 116.8(2) . . ?
 C33 N1 Al1 119.44(17) . . ?
 C2 C1 H3 118.1 . . ?
 N3 C1 H3 118.1 . . ?
 N3 C1 C2 123.7(3) . . ?
 Ni1 H2 Al1 92(2) . . yes
 C1 C2 H6 119.7 . . ?
 C1 C2 C3 120.7(3) . . ?
 C3 C2 H6 119.7 . . ?
 C16 N2 Al1 123.86(18) . . ?
 C16 N2 C21 116.6(2) . . ?
 C21 N2 Al1 119.40(16) . . ?
 C1 N3 Al1 118.65(19) . . ?
 C5 N3 Al1 125.61(18) . . ?
 C5 N3 C1 115.6(2) . . ?
 C2 C3 C4 115.3(3) . . ?
 N4 C3 C2 122.7(3) . . ?
 N4 C3 C4 122.1(3) . . ?
 C3 N4 C6 120.3(3) . . ?
 C3 N4 C7 121.1(3) . . ?
 C7 N4 C6 118.2(3) . . ?
 C3 C4 H4 120.1 . . ?
 C5 C4 C3 119.9(3) . . ?
 C5 C4 H4 120.1 . . ?
 N3 C5 C4 124.6(3) . . ?
 N3 C5 H5 117.7 . . ?
 C4 C5 H5 117.7 . . ?
 N4 C6 H6A 109.5 . . ?
 N4 C6 H6B 109.5 . . ?
 N4 C6 H6C 109.5 . . ?
 H6A C6 H6B 109.5 . . ?
 H6A C6 H6C 109.5 . . ?
 H6B C6 H6C 109.5 . . ?
 N4 C7 H7A 109.5 . . ?
 N4 C7 H7B 109.5 . . ?
 N4 C7 H7C 109.5 . . ?
 H7A C7 H7B 109.5 . . ?
 H7A C7 H7C 109.5 . . ?
 H7B C7 H7C 109.5 . . ?
 Ni1 C8 H8 115.1 . . ?
 C9 C8 Ni1 69.2(3) . . ?
 C9 C8 H8 115.1 . . ?
 C9 C8 C15 122.8(5) . . ?
 C15 C8 Ni1 110.9(5) . . ?
 C15 C8 H8 115.1 . . ?
 Ni1 C9 H9 114.5 . . ?
 C8 C9 Ni1 70.4(3) . . ?
 C8 C9 H9 114.5 . . ?
 C8 C9 C10 124.0(6) . . ?
 C10 C9 Ni1 110.9(3) . . ?
 C10 C9 H9 114.4 . . ?
 C9 C10 H10A 108.7 . . ?
 C9 C10 H10B 108.7 . . ?
 H10A C10 H10B 107.6 . . ?
 C11 C10 C9 114.0(4) . . ?
 C11 C10 H10A 108.7 . . ?
 C11 C10 H10B 108.7 . . ?
 C10 C11 H11A 108.9 . . ?
 C10 C11 H11B 108.9 . . ?
 C10 C11 C12 113.5(3) . . ?
 H11A C11 H11B 107.7 . . ?
 C12 C11 H11A 108.9 . . ?
 C12 C11 H11B 108.9 . . ?
 Ni1 C12 H12 114.5 . . ?
 C11 C12 Ni1 110.2(3) . . ?
 C11 C12 H12 114.5 . . ?
 C13 C12 Ni1 69.8(2) . . ?
 C13 C12 C11 124.7(4) . . ?
 C13 C12 H12 114.5 . . ?
 Ni1 C13 H13 114.9 . . ?
 C12 C13 Ni1 72.5(2) . . ?
 C12 C13 H13 114.9 . . ?
 C12 C13 C14 125.0(6) . . ?
 C14 C13 Ni1 105.4(4) . . ?
 C14 C13 H13 114.9 . . ?
 C13 C14 H14A 108.9 . . ?
 C13 C14 H14B 108.9 . . ?
 H14A C14 H14B 107.7 . . ?
 C15 C14 C13 113.3(5) . . ?
 C15 C14 H14A 108.9 . . ?
 C15 C14 H14B 108.9 . . ?
 C8 C15 C14 113.6(4) . . ?
 C8 C15 H15A 108.8 . . ?
 C8 C15 H15B 108.8 . . ?
 C14 C15 H15A 108.8 . . ?
 C14 C15 H15B 108.8 . . ?
 H15A C15 H15B 107.7 . . ?
 N2 C16 C17 122.8(2) . . ?
 N2 C16 C19 120.5(2) . . ?
 C17 C16 C19 116.7(2) . . ?
 C16 C17 H17 116.3 . . ?
 C18 C17 C16 127.4(2) . . ?
 C18 C17 H17 116.3 . . ?
 N1 C18 C17 123.4(2) . . ?
 N1 C18 C20 120.4(3) . . ?
 C17 C18 C20 116.2(2) . . ?
 C16 C19 H19A 109.5 . . ?
 C16 C19 H19B 109.5 . . ?
 C16 C19 H19C 109.5 . . ?
 H19A C19 H19B 109.5 . . ?
 H19A C19 H19C 109.5 . . ?
 H19B C19 H19C 109.5 . . ?
 C18 C20 H20A 109.5 . . ?
 C18 C20 H20B 109.5 . . ?
 C18 C20 H20C 109.5 . . ?
 H20A C20 H20B 109.5 . . ?
 H20A C20 H20C 109.5 . . ?
 H20B C20 H20C 109.5 . . ?
 C22 C21 N2 118.8(2) . . ?
 C22 C21 C26 121.2(2) . . ?
 C26 C21 N2 120.0(2) . . ?
 C21 C22 C23 118.8(3) . . ?
 C21 C22 C27 123.1(2) . . ?
 C23 C22 C27 118.1(3) . . ?
 C22 C23 H23 119.6 . . ?
 C24 C23 C22 120.9(3) . . ?
 C24 C23 H23 119.6 . . ?
 C23 C24 H24 120.1 . . ?
 C25 C24 C23 119.9(3) . . ?
 C25 C24 H24 120.1 . . ?
 C24 C25 H25 119.2 . . ?
 C24 C25 C26 121.6(3) . . ?
 C26 C25 H25 119.2 . . ?
 C21 C26 C30 123.1(2) . . ?
 C25 C26 C21 117.7(3) . . ?
 C25 C26 C30 119.2(3) . . ?
 C22 C27 H27 107.6 . . ?
 C22 C27 C28 111.7(3) . . ?
 C22 C27 C29 111.6(3) . . ?
 C28 C27 H27 107.6 . . ?
 C28 C27 C29 110.3(3) . . ?
 C29 C27 H27 107.6 . . ?
 C27 C28 H28A 109.5 . . ?
 C27 C28 H28B 109.5 . . ?
 C27 C28 H28C 109.5 . . ?
 H28A C28 H28B 109.5 . . ?
 H28A C28 H28C 109.5 . . ?
 H28B C28 H28C 109.5 . . ?
 C27 C29 H29A 109.5 . . ?
 C27 C29 H29B 109.5 . . ?
 C27 C29 H29C 109.5 . . ?
 H29A C29 H29B 109.5 . . ?
 H29A C29 H29C 109.5 . . ?
 H29B C29 H29C 109.5 . . ?
 C26 C30 H30 107.7 . . ?
 C26 C30 C31 110.4(3) . . ?
 C26 C30 C32 112.7(3) . . ?
 C31 C30 H30 107.7 . . ?
 C31 C30 C32 110.4(3) . . ?
 C32 C30 H30 107.7 . . ?
 C30 C31 H31A 109.5 . . ?
 C30 C31 H31B 109.5 . . ?
 C30 C31 H31C 109.5 . . ?
 H31A C31 H31B 109.5 . . ?
 H31A C31 H31C 109.5 . . ?
 H31B C31 H31C 109.5 . . ?
 C30 C32 H32A 109.5 . . ?
 C30 C32 H32B 109.5 . . ?
 C30 C32 H32C 109.5 . . ?
 H32A C32 H32B 109.5 . . ?
 H32A C32 H32C 109.5 . . ?
 H32B C32 H32C 109.5 . . ?
 C34 C33 N1 120.4(3) . . ?
 C38 C33 N1 119.0(3) . . ?
 C38 C33 C34 120.6(3) . . ?
 C33 C34 C39 122.4(3) . . ?
 C35 C34 C33 118.1(3) . . ?
 C35 C34 C39 119.4(3) . . ?
 C34 C35 H35 119.2 . . ?
 C36 C35 C34 121.6(3) . . ?
 C36 C35 H35 119.2 . . ?
 C35 C36 H36 120.1 . . ?
 C35 C36 C37 119.9(3) . . ?
 C37 C36 H36 120.1 . . ?
 C36 C37 H37 119.2 . . ?
 C36 C37 C38 121.7(3) . . ?
 C38 C37 H37 119.2 . . ?
 C33 C38 C42 123.0(3) . . ?
 C37 C38 C33 118.1(3) . . ?
 C37 C38 C42 118.9(3) . . ?
 C34 C39 H39 107.7 . . ?
 C34 C39 C40 111.4(3) . . ?
 C34 C39 C41 112.2(4) . . ?
 C40 C39 H39 107.7 . . ?
 C40 C39 C41 109.9(3) . . ?
 C41 C39 H39 107.7 . . ?
 C39 C40 H40A 109.5 . . ?
 C39 C40 H40B 109.5 . . ?
 C39 C40 H40C 109.5 . . ?
 H40A C40 H40B 109.5 . . ?
 H40A C40 H40C 109.5 . . ?
 H40B C40 H40C 109.5 . . ?
 C39 C41 H41A 109.5 . . ?
 C39 C41 H41B 109.5 . . ?
 C39 C41 H41C 109.5 . . ?
 H41A C41 H41B 109.5 . . ?
 H41A C41 H41C 109.5 . . ?
 H41B C41 H41C 109.5 . . ?
 C38 C42 H42 108.1 . . ?
 C38 C42 C43 111.3(3) . . ?
 C38 C42 C44 112.7(3) . . ?
 C43 C42 H42 108.1 . . ?
 C43 C42 C44 108.5(3) . . ?
 C44 C42 H42 108.1 . . ?
 C42 C43 H43A 109.5 . . ?
 C42 C43 H43B 109.5 . . ?
 C42 C43 H43C 109.5 . . ?
 H43A C43 H43B 109.5 . . ?
 H43A C43 H43C 109.5 . . ?
 H43B C43 H43C 109.5 . . ?
 C42 C44 H44A 109.5 . . ?
 C42 C44 H44B 109.5 . . ?
 C42 C44 H44C 109.5 . . ?
 H44A C44 H44B 109.5 . . ?
 H44A C44 H44C 109.5 . . ?
 H44B C44 H44C 109.5 . . ?
 C50A C45A C46A 119.9(14) . . ?
 C50A C45A C51A 127(2) . . ?
 C51A C45A C46A 112.9(19) . . ?
 C45A C46A H46A 123.5 . . ?
 C47A C46A C45A 112.9(16) . . ?
 C47A C46A H46A 123.5 . . ?
 C46A C47A H47A 117.4 . . ?
 C46A C47A C48A 125(2) . . ?
 C48A C47A H47A 117.4 . . ?
 C47A C48A H48A 126.8 . . ?
 C49A C48A C47A 106(2) . . ?
 C49A C48A H48A 126.8 . . ?
 C48A C49A H49A 108.6 . . ?
 C48A C49A C50A 143(3) . . ?
 C50A C49A H49A 108.6 . . ?
 C45A C50A H50A 123.6 . . ?
 C49A C50A C45A 113(2) . . ?
 C49A C50A H50A 123.6 . . ?
 C45A C51A H51A 109.5 . . ?
 C45A C51A H51B 109.5 . . ?
 C45A C51A H51C 109.5 . . ?
 H51A C51A H51B 109.5 . . ?
 H51A C51A H51C 109.5 . . ?
 H51B C51A H51C 109.5 . . ?
 H52A C52A H52B 109.5 . . ?
 H52A C52A H52C 109.5 . . ?
 H52B C52A H52C 109.5 . . ?
 C53A C52A H52A 109.5 . . ?
 C53A C52A H52B 109.5 . . ?
 C53A C52A H52C 109.5 . . ?
 C52A C53A H53A 115.5 . . ?
 C52A C53A H53B 115.5 . . ?
 C52A C53A C54A 79(2) . . ?
 H53A C53A H53B 112.5 . . ?
 C54A C53A H53A 115.5 . . ?
 C54A C53A H53B 115.5 . . ?
 C53A C54A H54A 113.1 . . ?
 C53A C54A H54B 113.1 . . ?
 H54A C54A H54B 110.5 . . ?
 C55A C54A C53A 93(2) . . ?
 C55A C54A H54A 113.1 . . ?
 C55A C54A H54B 113.1 . . ?
 C54A C55A H55A 114.4 . . ?
 C54A C55A H55B 114.4 . . ?
 H55A C55A H55B 111.5 . . ?
 C56A C55A C54A 86(2) . . ?
 C56A C55A H55A 114.4 . . ?
 C56A C55A H55B 114.4 . . ?
 C55A C56A H56A 109.5 . . ?
 C55A C56A H56B 109.5 . . ?
 C55A C56A H56C 109.5 . . ?
 H56A C56A H56B 109.5 . . ?
 H56A C56A H56C 109.5 . . ?
 H56B C56A H56C 109.5 . . ?
 H52A_2 C52_2 H52B_2 109.5 . . ?
 H52A_2 C52_2 H52C_2 109.5 . . ?
 H52B_2 C52_2 H52C_2 109.5 . . ?
 C53_2 C52_2 H52A_2 109.5 . . ?
 C53_2 C52_2 H52B_2 109.5 . . ?
 C53_2 C52_2 H52C_2 109.5 . . ?
 C52_2 C53_2 H53A_2 113.8 . . ?
 C52_2 C53_2 H53B_2 113.8 . . ?
 H53A_2 C53_2 H53B_2 111.0 . . ?
 C54_2 C53_2 C52_2 89.3(18) . . ?
 C54_2 C53_2 H53A_2 113.8 . . ?
 C54_2 C53_2 H53B_2 113.8 . . ?
 C53_2 C54_2 H54A_2 112.6 . . ?
 C53_2 C54_2 H54B_2 112.6 . . ?
 H54A_2 C54_2 H54B_2 110.1 . . ?
 C55_2 C54_2 C53_2 95.5(16) . . ?
 C55_2 C54_2 H54A_2 112.6 . . ?
 C55_2 C54_2 H54B_2 112.6 . . ?
 C54_2 C55_2 H55A_2 112.4 . . ?
 C54_2 C55_2 H55B_2 112.4 . . ?
 H55A_2 C55_2 H55B_2 109.9 . . ?
 C56_2 C55_2 C54_2 97(2) . . ?
 C56_2 C55_2 H55A_2 112.4 . . ?
 C56_2 C55_2 H55B_2 112.4 . . ?
 C55_2 C56_2 H56A_2 109.5 . . ?
 C55_2 C56_2 H56B_2 109.5 . . ?
 C55_2 C56_2 H56C_2 109.5 . . ?
 H56A_2 C56_2 H56B_2 109.5 . . ?
 H56A_2 C56_2 H56C_2 109.5 . . ?
 H56B_2 C56_2 H56C_2 109.5 . . ?
 C46_1 C45_1 C50_1 122.2(9) . . ?
 C46_1 C45_1 C51_1 119.1(14) . . ?
 C51_1 C45_1 C50_1 118.6(13) . . ?
 C45_1 C46_1 H46_1 119.3 . . ?
 C47_1 C46_1 C45_1 121.5(11) . . ?
 C47_1 C46_1 H46_1 119.3 . . ?
 C46_1 C47_1 H47_1 117.9 . . ?
 C46_1 C47_1 C48_1 124.1(12) . . ?
 C48_1 C47_1 H47_1 117.9 . . ?
 C47_1 C48_1 H48_1 120.0 . . ?
 C47_1 C48_1 C49_1 119.9(10) . . ?
 C49_1 C48_1 H48_1 120.0 . . ?
 C48_1 C49_1 H49_1 119.5 . . ?
 C48_1 C49_1 C50_1 121.0(9) . . ?
 C50_1 C49_1 H49_1 119.5 . . ?
 C45_1 C50_1 C49_1 111.2(8) . . ?
 C45_1 C50_1 H50_1 124.4 . . ?
 C49_1 C50_1 H50_1 124.4 . . ?
 C45_1 C51_1 H51A_1 109.5 . . ?
 C45_1 C51_1 H51B_1 109.5 . . ?
 C45_1 C51_1 H51C_1 109.5 . . ?
 H51A_1 C51_1 H51B_1 109.5 . . ?
 H51A_1 C51_1 H51C_1 109.5 . . ?
 H51B_1 C51_1 H51C_1 109.5 . . ?

loop_
  _geom_contact_atom_site_label_1
  _geom_contact_atom_site_label_2
  _geom_contact_site_symmetry_2
  _geom_contact_distance
  _geom_contact_publ_flag
 Ni1 H1 . 1.55(3) yes
 Ni1 H1 . 1.55(3) yes
 Ni1 Al1 . 2.2606(9) yes
 Al1 H1 . 1.75(3) yes
 Ni1 Al1 . 2.2607(9) yes
 Ni1 H2 . 1.49(5) yes
 Ni1 H2 . 1.49(5) yes
 Al1 H1 . 1.75(3) yes
 Al1 H2 . 1.67(4) yes
 Al1 H2 . 1.66(4) yes

loop_
  _geom_torsion_atom_site_label_1
  _geom_torsion_atom_site_label_2
  _geom_torsion_atom_site_label_3
  _geom_torsion_atom_site_label_4
  _geom_torsion
  _geom_torsion_site_symmetry_1
  _geom_torsion_site_symmetry_2
  _geom_torsion_site_symmetry_3
  _geom_torsion_site_symmetry_4
  _geom_torsion_publ_flag
 Ni1 C8 C9 C10 102.5(4) . . . . ?
 Ni1 C8 C15 C14 12.4(7) . . . . ?
 Ni1 C9 C10 C11 27.0(7) . . . . ?
 Ni1 C12 C13 C14 96.9(5) . . . . ?
 Ni1 C13 C14 C15 32.5(7) . . . . ?
 Al1 N1 C18 C17 -12.8(4) . . . . ?
 Al1 N1 C18 C20 167.7(2) . . . . ?
 Al1 N1 C33 C34 -77.8(3) . . . . ?
 Al1 N1 C33 C38 101.2(3) . . . . ?
 Al1 N2 C16 C17 6.8(4) . . . . ?
 Al1 N2 C16 C19 -173.6(2) . . . . ?
 Al1 N2 C21 C22 -85.8(3) . . . . ?
 Al1 N2 C21 C26 95.4(3) . . . . ?
 Al1 N3 C5 C4 173.0(2) . . . . ?
 N1 C33 C34 C35 -179.4(3) . . . . ?
 N1 C33 C34 C39 -2.2(4) . . . . ?
 N1 C33 C38 C37 179.0(3) . . . . ?
 N1 C33 C38 C42 -0.9(4) . . . . ?
 C1 C2 C3 N4 175.1(3) . . . . ?
 C1 C2 C3 C4 -4.5(5) . . . . ?
 C1 N3 C5 C4 -3.5(4) . . . . ?
 C2 C1 N3 Al1 -173.8(2) . . . . ?
 C2 C1 N3 C5 2.9(4) . . . . ?
 C2 C3 N4 C6 -3.1(6) . . . . ?
 C2 C3 N4 C7 -175.2(5) . . . . ?
 C2 C3 C4 C5 3.9(5) . . . . ?
 N2 C16 C17 C18 12.9(4) . . . . ?
 N2 C21 C22 C23 -178.0(2) . . . . ?
 N2 C21 C22 C27 0.6(4) . . . . ?
 N2 C21 C26 C25 178.3(2) . . . . ?
 N2 C21 C26 C30 -2.9(4) . . . . ?
 N3 C1 C2 C3 1.1(5) . . . . ?
 C3 C4 C5 N3 0.0(5) . . . . ?
 N4 C3 C4 C5 -175.6(3) . . . . ?
 C4 C3 N4 C6 176.4(4) . . . . ?
 C4 C3 N4 C7 4.3(6) . . . . ?
 C8 C9 C10 C11 -52.9(7) . . . . ?
 C9 C8 C15 C14 90.5(8) . . . . ?
 C9 C10 C11 C12 -25.3(7) . . . . ?
 C10 C11 C12 Ni1 11.3(5) . . . . ?
 C10 C11 C12 C13 90.2(6) . . . . ?
 C11 C12 C13 Ni1 -101.1(4) . . . . ?
 C11 C12 C13 C14 -4.2(7) . . . . ?
 C12 C13 C14 C15 -46.7(8) . . . . ?
 C13 C14 C15 C8 -30.8(8) . . . . ?
 C15 C8 C9 Ni1 -102.1(6) . . . . ?
 C15 C8 C9 C10 0.4(8) . . . . ?
 C16 N2 C21 C22 90.0(3) . . . . ?
 C16 N2 C21 C26 -88.7(3) . . . . ?
 C16 C17 C18 N1 -9.7(4) . . . . ?
 C16 C17 C18 C20 169.8(3) . . . . ?
 C18 N1 C33 C34 104.9(3) . . . . ?
 C18 N1 C33 C38 -76.1(3) . . . . ?
 C19 C16 C17 C18 -166.8(3) . . . . ?
 C21 N2 C16 C17 -168.9(2) . . . . ?
 C21 N2 C16 C19 10.8(4) . . . . ?
 C21 C22 C23 C24 -0.1(4) . . . . ?
 C21 C22 C27 C28 132.3(3) . . . . ?
 C21 C22 C27 C29 -103.6(3) . . . . ?
 C21 C26 C30 C31 -111.5(3) . . . . ?
 C21 C26 C30 C32 124.6(3) . . . . ?
 C22 C21 C26 C25 -0.5(4) . . . . ?
 C22 C21 C26 C30 178.3(3) . . . . ?
 C22 C23 C24 C25 -0.9(5) . . . . ?
 C23 C22 C27 C28 -49.1(4) . . . . ?
 C23 C22 C27 C29 75.0(4) . . . . ?
 C23 C24 C25 C26 1.2(5) . . . . ?
 C24 C25 C26 C21 -0.5(4) . . . . ?
 C24 C25 C26 C30 -179.4(3) . . . . ?
 C25 C26 C30 C31 67.3(4) . . . . ?
 C25 C26 C30 C32 -56.6(4) . . . . ?
 C26 C21 C22 C23 0.8(4) . . . . ?
 C26 C21 C22 C27 179.4(3) . . . . ?
 C27 C22 C23 C24 -178.8(3) . . . . ?
 C33 N1 C18 C17 164.3(3) . . . . ?
 C33 N1 C18 C20 -15.2(4) . . . . ?
 C33 C34 C35 C36 -0.3(5) . . . . ?
 C33 C34 C39 C40 -107.2(4) . . . . ?
 C33 C34 C39 C41 129.0(4) . . . . ?
 C33 C38 C42 C43 -118.3(3) . . . . ?
 C33 C38 C42 C44 119.5(4) . . . . ?
 C34 C33 C38 C37 -2.0(4) . . . . ?
 C34 C33 C38 C42 178.1(3) . . . . ?
 C34 C35 C36 C37 -0.7(5) . . . . ?
 C35 C34 C39 C40 69.9(5) . . . . ?
 C35 C34 C39 C41 -53.9(4) . . . . ?
 C35 C36 C37 C38 0.3(6) . . . . ?
 C36 C37 C38 C33 1.0(5) . . . . ?
 C36 C37 C38 C42 -179.1(3) . . . . ?
 C37 C38 C42 C43 61.7(4) . . . . ?
 C37 C38 C42 C44 -60.4(4) . . . . ?
 C38 C33 C34 C35 1.6(4) . . . . ?
 C38 C33 C34 C39 178.8(3) . . . . ?
 C39 C34 C35 C36 -177.5(3) . . . . ?
 C45A C46A C47A C48A -3(4) . . . . ?
 C46A C45A C50A C49A 1(3) . . . . ?
 C46A C47A C48A C49A 1(5) . . . . ?
 C47A C48A C49A C50A 4(8) . . . . ?
 C48A C49A C50A C45A -5(8) . . . . ?
 C50A C45A C46A C47A 2(3) . . . . ?
 C51A C45A C46A C47A -175(2) . . . . ?
 C51A C45A C50A C49A 177(3) . . . . ?
 C52A C53A C54A C55A 179(3) . . . . ?
 C53A C54A C55A C56A -164(3) . . . . ?
 C52_2 C53_2 C54_2 C55_2 -176(3) . . . . ?
 C53_2 C54_2 C55_2 C56_2 -172(3) . . . . ?
 C45_1 C46_1 C47_1 C48_1 -0.4(13) . . . . ?
 C46_1 C45_1 C50_1 C49_1 1.5(9) . . . . ?
 C46_1 C47_1 C48_1 C49_1 1.8(13) . . . . ?
 C47_1 C48_1 C49_1 C50_1 -1.4(10) . . . . ?
 C48_1 C49_1 C50_1 C45_1 -0.2(8) . . . . ?
 C50_1 C45_1 C46_1 C47_1 -1.4(11) . . . . ?
 C51_1 C45_1 C46_1 C47_1 179.4(9) . . . . ?
 C51_1 C45_1 C50_1 C49_1 -179.3(7) . . . . ?

_shelx_res_file
;
TITL mrc2441_twin1_hklf4_a.res in P2(1)/n
    mrc2441_twin1_hklf5.res
    created by SHELXL-2018/3 at 19:24:01 on 22-Jul-2024
REM Old TITL MRC2441_twin1_hklf4 in P2(1)/n
REM SHELXT solution in P2(1)/n: R1 0.179, Rweak 0.015, Alpha 0.055
REM <I/s> 0.000 for 0 systematic absences, Orientation as input
REM Formula found by SHELXT: C49 N4 Al Ni
CELL 1.54184 14.7447 18.0724 20.3216 90 109.623 90
ZERR 4 0.0003 0.0004 0.0005 0 0.002 0
LATT 1
SYMM 0.5-X,0.5+Y,0.5-Z
SFAC C H Al N Ni
UNIT 214 316 4 16 4
SADI C51_1 C45_1 C51A C45A
DFIX_1 1.51 C51 C45
SADI 0.04 C51_1 C46_1 C51A C50A
SADI 0.04 C51_1 C50_1 C51A C46A
DANG_1 2.52 C51 C50 C51 C46
DFIX_1 1.39 C45 C50 C45 C46 C49 C48
RIGU C45A > C51A
DELU C45A > C51A C45_1 > C51_1
DANG_1 2.42 C45 C49
DANG_1 2.41 C45 C47
DFIX_1 1.38 C50 C49 C48 C47 C47 C46
DANG_1 2.39 C50 C48
DANG_1 2.4 C49 C47 C48 C46
SADI_TOL C2 C3 C3 C4 C4 C5 C5 C6 C6 C7 C7 C2
SADI_TOL 0.04 C2 C6 C2 C4 C7 C5 C3 C7 C4 C6 C3 C5
SADI_TOL C1 C2
SADI_TOL 0.04 C1 C7 C1 C3
FLAT_TOL C1 C2 C3 C4 C5 C6 C7
DELU_1 C45 > C51
SADI C48_1 C47_1 C48A C49A
SADI C48_1 C49_1 C48A C47A
SADI C46_1 C45_1 C50A C45A
SADI C46_1 C47_1 C50A C49A
SADI C45_1 C50_1 C45A C46A
SADI C50_1 C49_1 C46A C47A
SADI 0.04 C48_1 C46_1 C48A C50A
SADI 0.04 C48_1 C50_1 C48A C46A
SADI 0.04 C46_1 C50_1 C50A C46A
SADI 0.04 C45_1 C47_1 C45A C49A
SADI 0.04 C45_1 C49_1 C45A C47A
SADI 0.04 C47_1 C49_1 C49A C47A
RIGU_1 C45 > C51
DFIX_2 1.52 C56 C55 C55 C54 C54 C53 C53 C52
DANG_2 2.54 C56 C54 C55 C53 C54 C52
SIMU 0.04 0.08 1
SADI_PEN C1 C2 C2 C3 C3 C4 C4 C5
SADI_PEN 0.04 C1 C3 C3 C5 C2 C4
SADI C56_2 C55_2 C56A C55A
SADI C52_2 C53_2 C52A C53A
SADI C53_2 C54_2 C53A C54A
SADI C55_2 C54_2 C55A C54A
SADI 0.04 C56_2 C54_2 C56A C54A
SADI 0.04 C52_2 C54_2 C52A C54A
SADI 0.04 C53_2 C55_2 C53A C55A
RIGU_2 C52 > C56
RIGU C52A > C56A
DELU C52A > C56_2

L.S. 4
PLAN  19
SIZE 0.117 0.164 0.262
TEMP -100(4)
RTAB MM Ni1 Al1
RTAB MH Ni1 H1
RTAB MH Ni1 H2
RTAB MH Al1 H1
RTAB MH Al1 H2
RTAB MHM Ni1 H1 Al1
RTAB MHM Ni1 H2 Al1
CONF
BOND
list 4
MORE -1
BOND $H
fmap 2 53
acta
OMIT -10 15 0
OMIT -2 -10 9
OMIT 5 2 -2
REM <olex2.extras>
REM <HklSrc "%.\\MRC2441_twin1_hklf5.hkl">
REM </olex2.extras>

WGHT    0.108200
BASF   0.18495
FVAR       2.31070   0.71969
NI1   5    0.326822    0.622548    0.644700    11.00000    0.04841    0.03094 =
         0.03518    0.00296    0.01324    0.00668
H1    2    0.420585    0.613230    0.708088    11.00000    0.03570
AL1   3    0.388107    0.520395    0.708284    11.00000    0.03549    0.02956 =
         0.03282    0.00255    0.01067    0.00087
N1    4    0.405777    0.507206    0.806499    11.00000    0.03896    0.03058 =
         0.03393   -0.00003    0.01242    0.00148
C1    1    0.564443    0.542212    0.673853    11.00000    0.03778    0.04101 =
         0.05076    0.01075    0.01478   -0.00028
AFIX  43
H3    2    0.531655    0.586643    0.654822    11.00000   -1.20000
AFIX   0
H2    2    0.281259    0.555901    0.663325    11.00000    0.07368
C2    1    0.650626    0.528170    0.664899    11.00000    0.04164    0.04438 =
         0.05409    0.01014    0.02000   -0.00266
AFIX  43
H6    2    0.676346    0.563006    0.640890    11.00000   -1.20000
AFIX   0
N2    4    0.340110    0.418533    0.683719    11.00000    0.03404    0.03046 =
         0.03288    0.00104    0.01420    0.00145
N3    4    0.523174    0.496445    0.708272    11.00000    0.03448    0.03551 =
         0.04110    0.00502    0.01444   -0.00074
C3    1    0.701532    0.462832    0.690797    11.00000    0.03906    0.05090 =
         0.05230    0.00825    0.02099    0.00172
N4    4    0.783033    0.444207    0.678828    11.00000    0.05288    0.05911 =
         0.08929    0.02331    0.04529    0.01247
C4    1    0.660771    0.417256    0.730128    11.00000    0.04377    0.04465 =
         0.05592    0.01584    0.02200    0.00830
AFIX  43
H4    2    0.693283    0.373668    0.751801    11.00000   -1.20000
AFIX   0
C5    1    0.574740    0.435984    0.736886    11.00000    0.04100    0.04206 =
         0.04507    0.01036    0.01868    0.00389
AFIX  43
H5    2    0.549418    0.404154    0.763649    11.00000   -1.20000
AFIX   0
C6    1    0.819518    0.490631    0.634597    11.00000    0.06502    0.07025 =
         0.10243    0.01599    0.05675    0.00323
AFIX 137
H6A   2    0.768709    0.498202    0.589437    11.00000   -1.50000
H6B   2    0.874768    0.466319    0.627267    11.00000   -1.50000
H6C   2    0.839599    0.538576    0.657357    11.00000   -1.50000
AFIX   0
C7    1    0.829447    0.373976    0.701747    11.00000    0.08535    0.08215 =
         0.15591    0.04530    0.08666    0.03806
AFIX 137
H7A   2    0.854838    0.372738    0.752914    11.00000   -1.50000
H7B   2    0.882420    0.367552    0.683313    11.00000   -1.50000
H7C   2    0.782604    0.333942    0.684577    11.00000   -1.50000
AFIX   0
C8    1    0.362916    0.663174    0.564114    11.00000    0.08210    0.18015 =
         0.07580    0.06642    0.05377    0.06364
AFIX  13
H8    2    0.421426    0.640449    0.558023    11.00000   -1.20000
AFIX   0
C9    1    0.279710    0.620585    0.539840    11.00000    0.11752    0.13057 =
         0.03578    0.00662    0.01980    0.06328
AFIX  13
H9    2    0.288313    0.571978    0.519170    11.00000   -1.20000
AFIX   0
C10   1    0.179883    0.652288    0.510554    11.00000    0.08444    0.13080 =
         0.04608    0.01935    0.00957    0.03346
AFIX  23
H10A  2    0.172623    0.676383    0.465316    11.00000   -1.20000
H10B  2    0.132746    0.611273    0.501314    11.00000   -1.20000
AFIX   0
C11   1    0.156293    0.707592    0.557490    11.00000    0.06403    0.06899 =
         0.08430    0.02603    0.01884    0.02347
AFIX  23
H11A  2    0.086999    0.703631    0.551475    11.00000   -1.20000
H11B  2    0.167891    0.757998    0.542967    11.00000   -1.20000
AFIX   0
C12   1    0.214071    0.697461    0.633493    11.00000    0.05909    0.05699 =
         0.06817    0.00597    0.03314    0.01904
AFIX  13
H12   2    0.174729    0.686958    0.664047    11.00000   -1.20000
AFIX   0
C13   1    0.299214    0.730031    0.666381    11.00000    0.08615    0.04469 =
         0.09977   -0.01625    0.01244    0.01936
AFIX  13
H13   2    0.312178    0.740915    0.716967    11.00000   -1.20000
AFIX   0
C14   1    0.354842    0.778960    0.630764    11.00000    0.11120    0.04369 =
         0.25092    0.04871    0.00241   -0.01032
AFIX  23
H14A  2    0.322657    0.827721    0.619918    11.00000   -1.20000
H14B  2    0.420780    0.787235    0.663814    11.00000   -1.20000
AFIX   0
C15   1    0.361346    0.745570    0.563942    11.00000    0.09009    0.17861 =
         0.17777    0.13360    0.02201   -0.01858
AFIX  23
H15A  2    0.305618    0.762717    0.524091    11.00000   -1.20000
H15B  2    0.420522    0.763995    0.556699    11.00000   -1.20000
AFIX   0
C16   1    0.355891    0.363301    0.729707    11.00000    0.03309    0.03408 =
         0.03902    0.00159    0.01526    0.00125
C17   1    0.400126    0.373838    0.801967    11.00000    0.04328    0.03235 =
         0.03514    0.00512    0.01633    0.00396
AFIX  43
H17   2    0.420467    0.330403    0.829285    11.00000   -1.20000
AFIX   0
C18   1    0.417580    0.440949    0.838184    11.00000    0.03874    0.03874 =
         0.03234    0.00480    0.01281    0.00266
C19   1    0.325878    0.285808    0.705696    11.00000    0.06251    0.03345 =
         0.04231    0.00127    0.01882   -0.00223
AFIX 137
H19A  2    0.256932    0.285006    0.678659    11.00000   -1.50000
H19B  2    0.338642    0.253287    0.746397    11.00000   -1.50000
H19C  2    0.362454    0.268506    0.676347    11.00000   -1.50000
AFIX   0
C20   1    0.450657    0.435808    0.917080    11.00000    0.07041    0.04411 =
         0.03277    0.00413    0.01364    0.00672
AFIX 137
H20A  2    0.497852    0.474872    0.937435    11.00000   -1.50000
H20B  2    0.480313    0.387362    0.931964    11.00000   -1.50000
H20C  2    0.395218    0.441862    0.932916    11.00000   -1.50000
AFIX   0
C21   1    0.277990    0.402246    0.612522    11.00000    0.03960    0.03150 =
         0.03373    0.00050    0.01206   -0.00231
C22   1    0.179465    0.413770    0.594686    11.00000    0.03897    0.03552 =
         0.03963    0.00260    0.01198   -0.00353
C23   1    0.119446    0.395871    0.526957    11.00000    0.04188    0.04361 =
         0.04117    0.00342    0.00754   -0.00428
AFIX  43
H23   2    0.051963    0.403412    0.514169    11.00000   -1.20000
AFIX   0
C24   1    0.157062    0.367460    0.478638    11.00000    0.05601    0.04870 =
         0.03485   -0.00064    0.00906   -0.01031
AFIX  43
H24   2    0.115524    0.354909    0.433092    11.00000   -1.20000
AFIX   0
C25   1    0.254887    0.357313    0.496502    11.00000    0.05852    0.04655 =
         0.03732   -0.00344    0.01929   -0.00586
AFIX  43
H25   2    0.280182    0.338594    0.462549    11.00000   -1.20000
AFIX   0
C26   1    0.318029    0.373934    0.563557    11.00000    0.04492    0.03716 =
         0.03675   -0.00062    0.01597   -0.00481
C27   1    0.132864    0.443403    0.645755    11.00000    0.03634    0.04947 =
         0.04543   -0.00165    0.01107    0.00017
AFIX  13
H27   2    0.185172    0.464130    0.686850    11.00000   -1.20000
AFIX   0
C28   1    0.062399    0.505762    0.613829    11.00000    0.04166    0.05716 =
         0.06838    0.00190    0.01865    0.00517
AFIX 137
H28A  2    0.095003    0.544275    0.596161    11.00000   -1.50000
H28B  2    0.038894    0.526883    0.649511    11.00000   -1.50000
H28C  2    0.007940    0.486269    0.575264    11.00000   -1.50000
AFIX   0
C29   1    0.082782    0.381790    0.672612    11.00000    0.06403    0.07031 =
         0.06807    0.01747    0.03804    0.01212
AFIX 137
H29A  2    0.129743    0.343332    0.695270    11.00000   -1.50000
H29B  2    0.031197    0.360218    0.633308    11.00000   -1.50000
H29C  2    0.055414    0.402463    0.706412    11.00000   -1.50000
AFIX   0
C30   1    0.424658    0.362440    0.579913    11.00000    0.04950    0.06326 =
         0.04042   -0.00989    0.01975   -0.00015
AFIX  13
H30   2    0.457201    0.373027    0.630717    11.00000   -1.20000
AFIX   0
C31   1    0.463971    0.417163    0.538513    11.00000    0.05959    0.09426 =
         0.05973   -0.00475    0.02972   -0.01525
AFIX 137
H31A  2    0.433888    0.407553    0.488406    11.00000   -1.50000
H31B  2    0.533874    0.411091    0.551786    11.00000   -1.50000
H31C  2    0.449286    0.467832    0.548878    11.00000   -1.50000
AFIX   0
C32   1    0.449756    0.282586    0.566283    11.00000    0.06956    0.07205 =
         0.07298   -0.01250    0.02563    0.01844
AFIX 137
H32A  2    0.519732    0.277697    0.578900    11.00000   -1.50000
H32B  2    0.418931    0.270760    0.516686    11.00000   -1.50000
H32C  2    0.426599    0.248415    0.594576    11.00000   -1.50000
AFIX   0
C33   1    0.401971    0.570904    0.848502    11.00000    0.05123    0.03089 =
         0.03413    0.00030    0.01178    0.00076
C34   1    0.481289    0.619122    0.872582    11.00000    0.06141    0.04321 =
         0.03618   -0.00223    0.01070   -0.00702
C35   1    0.474266    0.679633    0.913673    11.00000    0.07896    0.03984 =
         0.04529   -0.00618    0.00620   -0.00951
AFIX  43
H35   2    0.527229    0.712602    0.930523    11.00000   -1.20000
AFIX   0
C36   1    0.393108    0.692357    0.930086    11.00000    0.08906    0.04049 =
         0.05059   -0.01090    0.01077    0.01016
AFIX  43
H36   2    0.390265    0.733459    0.958472    11.00000   -1.20000
AFIX   0
C37   1    0.315644    0.645649    0.905492    11.00000    0.07193    0.04317 =
         0.05033   -0.00460    0.01858    0.01505
AFIX  43
H37   2    0.259419    0.655172    0.917032    11.00000   -1.20000
AFIX   0
C38   1    0.317357    0.584537    0.863975    11.00000    0.05515    0.03723 =
         0.04185    0.00056    0.01531    0.00856
C39   1    0.574352    0.605782    0.858374    11.00000    0.05870    0.07161 =
         0.04660   -0.01255    0.01592   -0.02366
AFIX  13
H39   2    0.562643    0.565050    0.823191    11.00000   -1.20000
AFIX   0
C40   1    0.654736    0.580552    0.924322    11.00000    0.06047    0.09650 =
         0.06790   -0.00303    0.01819   -0.00210
AFIX 137
H40A  2    0.712387    0.568634    0.912662    11.00000   -1.50000
H40B  2    0.633674    0.536548    0.943418    11.00000   -1.50000
H40C  2    0.669624    0.620317    0.959119    11.00000   -1.50000
AFIX   0
C41   1    0.606867    0.674048    0.827610    11.00000    0.09289    0.11033 =
         0.06914    0.00550    0.02459   -0.04777
AFIX 137
H41A  2    0.623475    0.713834    0.862396    11.00000   -1.50000
H41B  2    0.554560    0.690507    0.785996    11.00000   -1.50000
H41C  2    0.663380    0.661498    0.814747    11.00000   -1.50000
AFIX   0
C42   1    0.228839    0.536062    0.837733    11.00000    0.05235    0.04275 =
         0.06024   -0.00236    0.02655    0.00682
AFIX  13
H42   2    0.242797    0.495247    0.809307    11.00000   -1.20000
AFIX   0
C43   1    0.142581    0.579426    0.791033    11.00000    0.05765    0.05861 =
         0.06698    0.00656    0.01886    0.00223
AFIX 137
H43A  2    0.087834    0.545858    0.771818    11.00000   -1.50000
H43B  2    0.159001    0.602174    0.752721    11.00000   -1.50000
H43C  2    0.125429    0.618137    0.818525    11.00000   -1.50000
AFIX   0
C44   1    0.201316    0.500794    0.897592    11.00000    0.08640    0.08132 =
         0.08710    0.02693    0.02987   -0.00565
AFIX 137
H44A  2    0.190404    0.539859    0.927537    11.00000   -1.50000
H44B  2    0.253678    0.468565    0.925300    11.00000   -1.50000
H44C  2    0.142388    0.471563    0.877945    11.00000   -1.50000
AFIX   0

PART 2
C45A  1    0.706323    0.294835    0.871896   -21.00000    0.06196
C46A  1    0.798561    0.277901    0.863951   -21.00000    0.06414
AFIX  43
H46A  2    0.857798    0.299176    0.892114   -21.00000   -1.20000
AFIX   0
C47A  1    0.790673    0.225859    0.809286   -21.00000    0.09861
AFIX  43
H47A  2    0.847829    0.213801    0.799878   -21.00000   -1.20000
AFIX   0
C48A  1    0.703014    0.190371    0.767464   -21.00000    0.12823
AFIX  43
H48A  2    0.695845    0.155323    0.731222   -21.00000   -1.20000
AFIX   0
C49A  1    0.639619    0.214249    0.787806   -21.00000    0.13059
AFIX  43
H49A  2    0.581125    0.189586    0.763248   -21.00000   -1.20000
AFIX   0
C50A  1    0.623677    0.260077    0.829871   -21.00000    0.07498
AFIX  43
H50A  2    0.561477    0.269531    0.832256   -21.00000   -1.20000
AFIX   0
C51A  1    0.712966    0.350351    0.922007   -21.00000    0.12866
AFIX 133
H51A  2    0.671119    0.391894    0.899863   -21.00000   -1.50000
H51B  2    0.779712    0.367593    0.941378   -21.00000   -1.50000
H51C  2    0.692687    0.330169    0.959626   -21.00000   -1.50000
AFIX   0

PART -2
C52A  1    1.053080    0.486674    1.070153    10.25000    0.11079
AFIX 133
H52A  2    1.020966    0.460649    1.098498    10.25000   -1.50000
H52B  2    1.028774    0.537499    1.061642    10.25000   -1.50000
H52C  2    1.122673    0.487554    1.095039    10.25000   -1.50000
AFIX   0
C53A  1    1.030895    0.443432    0.994849    10.25000    0.09649
AFIX  23
H53A  2    0.992504    0.397478    0.989335    10.25000   -1.20000
H53B  2    1.086782    0.437677    0.978664    10.25000   -1.20000
AFIX   0
C54A  1    0.967274    0.521208    0.969574    10.25000    0.10680
AFIX  23
H54A  2    0.914257    0.526298    0.988904    10.25000   -1.20000
H54B  2    1.007758    0.566295    0.979140    10.25000   -1.20000
AFIX   0
C55A  1    0.930513    0.497475    0.888222    10.25000    0.15162
AFIX  23
H55A  2    0.982256    0.480716    0.870818    10.25000   -1.20000
H55B  2    0.875423    0.462711    0.874793    10.25000   -1.20000
AFIX   0
C56A  1    0.901179    0.582478    0.872634    10.25000    0.15330
AFIX 133
H56A  2    0.958178    0.613679    0.892703    10.25000   -1.50000
H56B  2    0.852389    0.595470    0.893612    10.25000   -1.50000
H56C  2    0.874987    0.590397    0.822030    10.25000   -1.50000
AFIX   0

RESI PEN 2
PART -1
C52   1    1.063202    0.450141    1.092046    10.25000    0.11679
AFIX 133
H52A  2    1.057146    0.415401    1.053774    10.25000   -1.50000
H52B  2    1.030332    0.429915    1.122733    10.25000   -1.50000
H52C  2    1.131471    0.457698    1.118858    10.25000   -1.50000
AFIX   0
C53   1    1.014537    0.528767    1.060159    10.25000    0.13871
AFIX  23
H53A  2    0.957726    0.541937    1.073309    10.25000   -1.20000
H53B  2    1.060895    0.570321    1.069491    10.25000   -1.20000
AFIX   0
C54   1    0.987457    0.494642    0.982044    10.25000    0.09789
AFIX  23
H54A  2    1.044749    0.477231    0.971500    10.25000   -1.20000
H54B  2    0.938869    0.454678    0.972937    10.25000   -1.20000
AFIX   0
C55   1    0.944560    0.569316    0.942605    10.25000    0.12245
AFIX  23
H55A  2    0.893523    0.590443    0.958518    10.25000   -1.20000
H55B  2    0.994993    0.606894    0.946619    10.25000   -1.20000
AFIX   0
C56   1    0.902828    0.535301    0.866349    10.25000    0.12824
AFIX 133
H56A  2    0.894547    0.574746    0.831726    10.25000   -1.50000
H56B  2    0.840448    0.512009    0.860038    10.25000   -1.50000
H56C  2    0.947712    0.498141    0.860183    10.25000   -1.50000
AFIX   0

RESI TOL 1
PART 1
C45   1    0.661700    0.239512    0.819977    21.00000    0.10992    0.08762 =
         0.08706    0.05242    0.01117    0.00407
C46   1    0.744696    0.218341    0.808519    21.00000    0.17019    0.08141 =
         0.08986    0.04481    0.06274    0.04545
AFIX  43
H46   2    0.741668    0.180763    0.775157    21.00000   -1.20000
AFIX   0
C47   1    0.824285    0.247499    0.841096    21.00000    0.14960    0.10126 =
         0.11532    0.05313    0.06880    0.03881
AFIX  43
H47   2    0.879405    0.230491    0.831342    21.00000   -1.20000
AFIX   0
C48   1    0.836022    0.299032    0.886930    21.00000    0.07215    0.10371 =
         0.10306    0.05526    0.02617    0.00909
AFIX  43
H48   2    0.898027    0.319860    0.908864    21.00000   -1.20000
AFIX   0
C49   1    0.758564    0.323954    0.904145    21.00000    0.12292    0.06676 =
         0.07718    0.02907    0.04152    0.01988
AFIX  43
H49   2    0.768001    0.361224    0.938774    21.00000   -1.20000
AFIX   0
C50   1    0.661337    0.293711    0.869692    21.00000    0.07441    0.09289 =
         0.11100    0.06781    0.04827    0.04236
AFIX  43
H50   2    0.605636    0.308800    0.879703    21.00000   -1.20000
AFIX   0
C51   1    0.574339    0.205478    0.781601    21.00000    0.16490    0.13837 =
         0.16145    0.07510   -0.03602   -0.02419
AFIX 137
H51A  2    0.583976    0.174316    0.745037    21.00000   -1.50000
H51B  2    0.526114    0.243516    0.760102    21.00000   -1.50000
H51C  2    0.551945    0.174847    0.812878    21.00000   -1.50000
AFIX   0
HKLF 5


REM  mrc2441_twin1_hklf4_a.res in P2(1)/n
REM wR2 = 0.1746, GooF = S = 1.041, Restrained GooF = 1.053 for all data
REM R1 = 0.0591 for 12557 Fo > 4sig(Fo) and 0.0812 for all 17660 data
REM 605 parameters refined using 174 restraints

END

WGHT      0.1082      0.0000

REM Highest difference peak  0.577,  deepest hole -0.331,  1-sigma level  0.056
Q1    1   0.3980  0.6208  0.6445  11.00000  0.05    0.58
Q2    1   0.6386  0.1650  0.7416  11.00000  0.05    0.50
Q3    1   0.2536  0.6350  0.6403  11.00000  0.05    0.49
Q4    1   0.7555  0.3791  0.9431  11.00000  0.05    0.47
Q5    1   0.4606  0.5162  0.7061  11.00000  0.05    0.47
Q6    1   1.0542  0.4223  1.0194  11.00000  0.05    0.41
Q7    1   0.4047  0.7012  0.5979  11.00000  0.05    0.39
Q8    1   0.9911  0.5613  1.0458  11.00000  0.05    0.39
Q9    1   0.2711  0.5777  0.6215  11.00000  0.05    0.38
Q10   1   0.3120  0.5151  0.7057  11.00000  0.05    0.32
Q11   1   0.6757  0.3259  0.9034  11.00000  0.05    0.24
Q12   1   0.2275  0.4375  0.5980  11.00000  0.05    0.24
Q13   1   0.4340  0.4798  0.9434  11.00000  0.05    0.24
Q14   1   0.2766  0.5802  0.6819  11.00000  0.05    0.24
Q15   1   0.2772  0.7838  0.6443  11.00000  0.05    0.23
Q16   1   0.2428  0.6971  0.5162  11.00000  0.05    0.23
Q17   1   0.3713  0.3615  0.5765  11.00000  0.05    0.23
Q18   1   0.3400  0.5610  0.6739  11.00000  0.05    0.22
Q19   1   0.9156  0.4989  0.8427  11.00000  0.05    0.22
;
_shelx_res_checksum                27068
_shelx_hkl_file
;
   0   0   2 80774.6 252.011  -2
   0   0  -2 80774.6 252.011   1
   0   0  -4 347262. 748.760  -2
   0   0   4 347262. 748.760   1
   0   0  -6 63320.8 396.371  -2
   0   0   6 63320.8 396.371   1
   0   0   8 44539.6 373.760  -2
   0   0  -8 44539.6 373.760   1
   0   0 -10 992.276 186.990  -2
   0   0  10 992.276 186.990   1
   0   0 -12 11.8608 153.066  -2
   0   0  12 11.8608 153.066   1
   0   0  14 27314.7 223.554  -2
   0   0 -14 27314.7 223.554   1
   0   0  16 977.700 140.094  -2
   0   0 -16 977.700 140.094   1
   0   0  18 5558.71 183.858  -2
   0   0 -18 5558.71 183.858   1
   0   0  20 1363.57 125.442  -2
   0   0 -20 1363.57 125.442   1
   0   0  22-38.4016 66.2166  -2
   0   0 -22-38.4016 66.2166   1
   0  -1  -1 69186.4 177.242  -2
   0   1   1 69186.4 177.242   1
   0   1  -2 13045.3 97.5244  -2
   0  -1   2 13045.3 97.5244   1
   0  -1   3 39186.0 188.212  -2
   0   1  -3 39186.0 188.212   1
   0   1  -4 7206.25 109.213  -2
   0  -1   4 7206.25 109.213   1
   0   1  -5 196369. 521.612  -2
   0  -1   5 196369. 521.612   1
   0   1   6 15881.0 149.939  -2
   0  -1  -6 15881.0 149.939   1
   0   1  -7 595.459 66.4991  -2
   0  -1   7 595.459 66.4991   1
   0  -1  -8 55520.1 292.672  -2
   0   1   8 55520.1 292.672   1
   0   1  -9 2074.65 86.8272  -2
   0  -1   9 2074.65 86.8272   1
   0   1  10 5615.96 149.590  -2
   0  -1 -10 5615.96 149.590   1
   0  -1 -11 11364.0 255.405  -2
   0   1  11 11364.0 255.405   1
   0  -1 -12 1372.59 135.911  -2
   0   1  12 1372.59 135.911   1
   0  -1 -13 24.5310 57.7671  -2
   0   1  13 24.5310 57.7671   1
   0   1  14 145.709 58.4049  -2
   0  -1 -14 145.709 58.4049   1
   0   1  15 80.7543 71.4961  -2
   0  -1 -15 80.7543 71.4961   1
   0   1  16 1528.43 101.362  -2
   0  -1 -16 1528.43 101.362   1
   0  -1  17 396.983 76.2523  -2
   0   1 -17 396.983 76.2523   1
   0  -1  18 894.591 80.7498  -2
   0   1 -18 894.591 80.7498   1
   0   1  19 324.552 72.8937  -2
   0  -1 -19 324.552 72.8937   1
   0   1  20 146.370 81.7315  -2
   0  -1 -20 146.370 81.7315   1
   0   1  21 10.9016 70.9574  -2
   0  -1 -21 10.9016 70.9574   1
   0  -1  22 687.231 57.9732  -2
   0   1 -22 687.231 57.9732   1
   0   1  23 46.5001 41.2367  -2
   0  -1 -23 46.5001 41.2367   1
   0   2   0 131343. 574.428  -2
   0  -2   0 131343. 574.428   1
   0   2  -1 2684.77 83.8064  -2
   0  -2   1 2684.77 83.8064   1
   0  -2  -2 77844.0 270.915  -2
   0   2   2 77844.0 270.915   1
   0  -2   3 49853.6 239.470  -2
   0   2  -3 49853.6 239.470   1
   0  -2   4 2279.49 85.0512  -2
   0   2  -4 2279.49 85.0512   1
   0  -2  -5 71869.8 327.856  -2
   0   2   5 71869.8 327.856   1
   0  -2  -6 20471.0 174.481  -2
   0   2   6 20471.0 174.481   1
   0  -2   7 5167.21 118.350  -2
   0   2  -7 5167.21 118.350   1
   0   2  -8 224.786 65.7850  -2
   0  -2   8 224.786 65.7850   1
   0   2   9 65039.4 322.879  -2
   0  -2  -9 65039.4 322.879   1
   0   2 -10 5991.92 159.835  -2
   0  -2  10 5991.92 159.835   1
   0   2 -11 4630.26 180.752  -2
   0  -2  11 4630.26 180.752   1
   0  -2 -12 3217.09 172.917  -2
   0   2  12 3217.09 172.917   1
   0   2  13 13544.1 137.961  -2
   0  -2 -13 13544.1 137.961   1
   0   2  14-13.4335 65.4971  -2
   0  -2 -14-13.4335 65.4971   1
   0   2  15 14570.6 142.189  -2
   0  -2 -15 14570.6 142.189   1
   0   2  16 2077.54 77.5107  -2
   0  -2 -16 2077.54 77.5107   1
   0  -2  17 879.028 79.8830  -2
   0   2 -17 879.028 79.8830   1
   0  -2  18 131.155 77.0907  -2
   0   2 -18 131.155 77.0907   1
   0   2  19 2577.65 86.6951  -2
   0  -2 -19 2577.65 86.6951   1
   0  -2  20 685.723 71.6575  -2
   0   2 -20 685.723 71.6575   1
   0  -2  21 326.218 77.4206  -2
   0   2 -21 326.218 77.4206   1
   0  -2  22 427.203 55.7143  -2
   0   2 -22 427.203 55.7143   1
   0   2  23 703.037 44.6956  -2
   0  -2 -23 703.037 44.6956   1
   0   3   1 65704.4 297.418  -2
   0  -3  -1 65704.4 297.418   1
   0  -3  -2 343323. 868.411  -2
   0   3   2 343323. 868.411   1
   0  -3  -3 82270.0 347.002  -2
   0   3   3 82270.0 347.002   1
   0   3  -4 24512.0 206.671  -2
   0  -3   4 24512.0 206.671   1
   0   3  -5 20949.7 200.140  -2
   0  -3   5 20949.7 200.140   1
   0  -3   6 923.851 81.8264  -2
   0   3  -6 923.851 81.8264   1
   0   3  -7 11551.1 166.591  -2
   0  -3   7 11551.1 166.591   1
   0   3  -8 1814.60 86.0234  -2
   0  -3   8 1814.60 86.0234   1
   0  -3  -9 10126.2 199.407  -2
   0   3   9 10126.2 199.407   1
   0   3  10 279.057 94.6352  -2
   0  -3 -10 279.057 94.6352   1
   0  -3 -11 4624.75 152.737  -2
   0   3  11 4624.75 152.737   1
   0  -3 -12 1800.92 145.678  -2
   0   3  12 1800.92 145.678   1
   0  -3 -13 8453.57 117.185  -2
   0   3  13 8453.57 117.185   1
   0   3  14 266.336 67.1687  -2
   0  -3 -14 266.336 67.1687   1
   0  -3  15 64.6379 64.6108  -2
   0   3 -15 64.6379 64.6108   1
   0   3  16 5960.33 97.1964  -2
   0  -3 -16 5960.33 97.1964   1
   0   3  17 3.81232 74.6284  -2
   0  -3 -17 3.81232 74.6284   1
   0   3  18 3378.65 98.8774  -2
   0  -3 -18 3378.65 98.8774   1
   0  -3  19 231.662 74.9435  -2
   0   3 -19 231.662 74.9435   1
   0  -3  20 875.172 69.3010  -2
   0   3 -20 875.172 69.3010   1
   0  -3  21 1433.18 60.4598  -2
   0   3 -21 1433.18 60.4598   1
   0   3  22-47.6864 53.2136  -2
   0  -3 -22-47.6864 53.2136   1
   0  -3  23 680.504 43.9348  -2
   0   3 -23 680.504 43.9348   1
   0   4   0 32484.2 434.217  -2
   0  -4   0 32484.2 434.217   1
   0   4   1 12503.2 208.965  -2
   0  -4  -1 12503.2 208.965   1
   0   4  -2 82766.7 489.280  -2
   0  -4   2 82766.7 489.280   1
   0   4  -3 131.402 110.908  -2
   0  -4   3 131.402 110.908   1
   0  -4  -4 2280.98 141.350  -2
   0   4   4 2280.98 141.350   1
   0  -4  -5 51492.2 324.453  -2
   0   4   5 51492.2 324.453   1
   0   4  -6 105.037 78.6247  -2
   0  -4   6 105.037 78.6247   1
   0   4  -7 4821.11 126.926  -2
   0  -4   7 4821.11 126.926   1
   0  -4   8 46543.8 321.243  -2
   0   4  -8 46543.8 321.243   1
   0  -4  -9 2352.50 131.758  -2
   0   4   9 2352.50 131.758   1
   0   4 -10 25806.4 315.585  -2
   0  -4  10 25806.4 315.585   1
   0   4  11 1604.27 119.069  -2
   0  -4 -11 1604.27 119.069   1
   0  -4 -12 3533.31 178.169  -2
   0   4  12 3533.31 178.169   1
   0  -4 -13 10360.5 127.079  -2
   0   4  13 10360.5 127.079   1
   0   4  14 3385.05 87.5496  -2
   0  -4 -14 3385.05 87.5496   1
   0  -4  15 1886.36 75.4128  -2
   0   4 -15 1886.36 75.4128   1
   0   4  16 343.116 65.9587  -2
   0  -4 -16 343.116 65.9587   1
   0   4  17 343.279 66.3037  -2
   0  -4 -17 343.279 66.3037   1
   0  -4  18 3355.15 97.0603  -2
   0   4 -18 3355.15 97.0603   1
   0  -4 -19 72.4959 60.5969  -2
   0   4  19 72.4959 60.5969   1
   0  -4  20 79.7394 64.6710  -2
   0   4 -20 79.7394 64.6710   1
   0   4  21 496.736 54.6045  -2
   0  -4 -21 496.736 54.6045   1
   0  -4  22 2600.37 54.8875  -2
   0   4 -22 2600.37 54.8875   1
   0  -4  23 463.351 50.4556  -2
   0   4 -23 463.351 50.4556   1
   0   5  -1 39637.0 379.119  -2
   0  -5   1 39637.0 379.119   1
   0  -5  -2 61.6918 92.9825  -2
   0   5   2 61.6918 92.9825   1
   0  -5  -3 7103.81 194.992  -2
   0   5   3 7103.81 194.992   1
   0   5  -4 513.219 125.411  -2
   0  -5   4 513.219 125.411   1
   0  -5  -5 20724.5 316.525  -2
   0   5   5 20724.5 316.525   1
   0   5  -6 69.9204 107.373  -2
   0  -5   6 69.9204 107.373   1
   0   5  -7 25291.4 366.074  -2
   0  -5   7 25291.4 366.074   1
   0   5  -8 13497.1 294.948  -2
   0  -5   8 13497.1 294.948   1
   0  -5  -9 1259.10 148.258  -2
   0   5   9 1259.10 148.258   1
   0   5 -10 13149.0 242.990  -2
   0  -5  10 13149.0 242.990   1
   0   5 -11 727.873 108.710  -2
   0  -5  11 727.873 108.710   1
   0   5  12 1224.75 72.3000  -2
   0  -5 -12 1224.75 72.3000   1
   0  -5 -13 1210.45 76.0338  -2
   0   5  13 1210.45 76.0338   1
   0  -5  14 286.716 60.7362  -2
   0   5 -14 286.716 60.7362   1
   0  -5  15 9554.03 112.171  -2
   0   5 -15 9554.03 112.171   1
   0   5  16 3128.72 83.9016  -2
   0  -5 -16 3128.72 83.9016   1
   0   5  17 495.623 81.5902  -2
   0  -5 -17 495.623 81.5902   1
   0  -5  18 214.796 76.8904  -2
   0   5 -18 214.796 76.8904   1
   0  -5  19 2416.62 87.0084  -2
   0   5 -19 2416.62 87.0084   1
   0  -5  20 1642.16 67.0558  -2
   0   5 -20 1642.16 67.0558   1
   0   5  21 2430.49 62.3555  -2
   0  -5 -21 2430.49 62.3555   1
   0  -5  22 4959.56 71.3972  -2
   0   5 -22 4959.56 71.3972   1
   0   5  23 591.681 64.1917  -2
   0  -5 -23 591.681 64.1917   1
   0   6   0 11294.5 343.482  -2
   0  -6   0 11294.5 343.482   1
   0   6  -1 1572.13 143.479  -2
   0  -6   1 1572.13 143.479   1
   0   6   2 3082.90 162.714  -2
   0  -6  -2 3082.90 162.714   1
   0   6  -3 37759.4 343.645  -2
   0  -6   3 37759.4 343.645   1
   0   6  -4 4160.73 182.577  -2
   0  -6   4 4160.73 182.577   1
   0   6  -5 51335.0 516.152  -2
   0  -6   5 51335.0 516.152   1
   0   6  -6 12451.2 283.068  -2
   0  -6   6 12451.2 283.068   1
   0  -6  -7 7171.17 235.402  -2
   0   6   7 7171.17 235.402   1
   0   6  -8 596.814 139.241  -2
   0  -6   8 596.814 139.241   1
   0   6  -9 65555.4 637.483  -2
   0  -6   9 65555.4 637.483   1
   0   6 -10 29570.9 357.880  -2
   0  -6  10 29570.9 357.880   1
   0   6  11 341.636 107.861  -2
   0  -6 -11 341.636 107.861   1
   0  -6 -12 1676.37 74.5807  -2
   0   6  12 1676.37 74.5807   1
   0  -6  13 1323.98 71.6305  -2
   0   6 -13 1323.98 71.6305   1
   0  -6  14 1509.31 86.0335  -2
   0   6 -14 1509.31 86.0335   1
   0  -6  15 2284.54 93.9760  -2
   0   6 -15 2284.54 93.9760   1
   0  -6  16 24.6692 72.2989  -2
   0   6 -16 24.6692 72.2989   1
   0  -6  17 1567.45 89.8549  -2
   0   6 -17 1567.45 89.8549   1
   0  -6  18 266.546 74.3315  -2
   0   6 -18 266.546 74.3315   1
   0  -6  19 5071.30 89.6491  -2
   0   6 -19 5071.30 89.6491   1
   0  -6  20 435.154 51.0577  -2
   0   6 -20 435.154 51.0577   1
   0  -6  21-42.7876 58.3931  -2
   0   6 -21-42.7876 58.3931   1
   0   6  22 667.422 49.9948  -2
   0  -6 -22 667.422 49.9948   1
   0   7   1 30969.0 406.785  -2
   0  -7  -1 30969.0 406.785   1
   0   7  -2 681.597 137.426  -2
   0  -7   2 681.597 137.426   1
   0   7  -3 860.074 140.841  -2
   0  -7   3 860.074 140.841   1
   0   7   4 11039.0 225.403  -2
   0  -7  -4 11039.0 225.403   1
   0   7   5 6566.61 190.049  -2
   0  -7  -5 6566.61 190.049   1
   0  -7  -6 1323.09 156.699  -2
   0   7   6 1323.09 156.699   1
   0   7  -7 25390.7 409.483  -2
   0  -7   7 25390.7 409.483   1
   0   7  -8 18804.8 367.614  -2
   0  -7   8 18804.8 367.614   1
   0   7  -9 1027.15 158.404  -2
   0  -7   9 1027.15 158.404   1
   0   7 -10 5984.34 247.383  -2
   0  -7  10 5984.34 247.383   1
   0  -7 -11 12335.5 118.118  -2
   0   7  11 12335.5 118.118   1
   0  -7  12 3051.64 71.8666  -2
   0   7 -12 3051.64 71.8666   1
   0  -7  13 17038.8 152.438  -2
   0   7 -13 17038.8 152.438   1
   0  -7  14 318.781 79.5813  -2
   0   7 -14 318.781 79.5813   1
   0  -7  15 5351.91 114.880  -2
   0   7 -15 5351.91 114.880   1
   0  -7  16 1250.31 88.5730  -2
   0   7 -16 1250.31 88.5730   1
   0  -7  17 4818.34 107.984  -2
   0   7 -17 4818.34 107.984   1
   0  -7  18 244.853 67.2947  -2
   0   7 -18 244.853 67.2947   1
   0   7  19 1203.70 68.4780  -2
   0  -7 -19 1203.70 68.4780   1
   0  -7 -20 2487.67 66.0508  -2
   0   7  20 2487.67 66.0508   1
   0  -7  21 979.529 60.8337  -2
   0   7 -21 979.529 60.8337   1
   0  -7  22 2071.02 51.9902  -2
   0   7 -22 2071.02 51.9902   1
   0   8   0 54255.8 805.631  -2
   0  -8   0 54255.8 805.631   1
   0   8  -1 10042.8 275.711  -2
   0  -8   1 10042.8 275.711   1
   0   8  -2 798.773 154.960  -2
   0  -8   2 798.773 154.960   1
   0   8   3 440.817 149.573  -2
   0  -8  -3 440.817 149.573   1
   0   8   4 14.7923 107.861  -2
   0  -8  -4 14.7923 107.861   1
   0   8  -5 2433.24 186.570  -2
   0  -8   5 2433.24 186.570   1
   0   8  -6 15409.0 282.764  -2
   0  -8   6 15409.0 282.764   1
   0   8   7 426.226 118.506  -2
   0  -8  -7 426.226 118.506   1
   0  -8  -8 1772.11 173.627  -2
   0   8   8 1772.11 173.627   1
   0   8  -9 1792.21 183.903  -2
   0  -8   9 1792.21 183.903   1
   0  -8  10 136.785 70.5008  -2
   0   8 -10 136.785 70.5008   1
   0   8 -11 4816.43 88.8577  -2
   0  -8  11 4816.43 88.8577   1
   0   8  12 11346.7 109.888  -2
   0  -8 -12 11346.7 109.888   1
   0   8  13 3072.95 83.0095  -2
   0  -8 -13 3072.95 83.0095   1
   0  -8  14 7132.81 124.528  -2
   0   8 -14 7132.81 124.528   1
   0  -8  15 108.020 80.3890  -2
   0   8 -15 108.020 80.3890   1
   0  -8  16-13.3143 70.0151  -2
   0   8 -16-13.3143 70.0151   1
   0  -8  17 1645.71 79.2702  -2
   0   8 -17 1645.71 79.2702   1
   0  -8  18 1165.11 85.9836  -2
   0   8 -18 1165.11 85.9836   1
   0  -8  19 726.273 74.8797  -2
   0   8 -19 726.273 74.8797   1
   0  -8  20 1673.35 59.8883  -2
   0   8 -20 1673.35 59.8883   1
   0   8  21 447.769 53.5178  -2
   0  -8 -21 447.769 53.5178   1
   0   8  22 201.383 35.5770  -2
   0  -8 -22 201.383 35.5770   1
   0   9  -1 39161.8 526.892  -2
   0  -9   1 39161.8 526.892   1
   0   9  -2 35888.9 506.339  -2
   0  -9   2 35888.9 506.339   1
   0   9  -3 10288.2 295.015  -2
   0  -9   3 10288.2 295.015   1
   0   9  -4 9896.46 299.215  -2
   0  -9   4 9896.46 299.215   1
   0   9  -5-28.4764 140.955  -2
   0  -9   5-28.4764 140.955   1
   0   9  -6 5074.51 241.467  -2
   0  -9   6 5074.51 241.467   1
   0   9   7 1969.16 186.692  -2
   0  -9  -7 1969.16 186.692   1
   0   9  -8 6184.50 261.148  -2
   0  -9   8 6184.50 261.148   1
   0   9   9 713.138 171.732  -2
   0  -9  -9 713.138 171.732   1
   0   9 -10 510.781 53.4861  -2
   0  -9  10 510.781 53.4861   1
   0  -9 -11 1049.93 57.4809  -2
   0   9  11 1049.93 57.4809   1
   0  -9  12 889.451 62.7747  -2
   0   9 -12 889.451 62.7747   1
   0  -9  13 3133.65 79.3695  -2
   0   9 -13 3133.65 79.3695   1
   0   9  14 378.215 63.9804  -2
   0  -9 -14 378.215 63.9804   1
   0  -9  15 41.4563 83.9422  -2
   0   9 -15 41.4563 83.9422   1
   0  -9  16 2959.94 105.256  -2
   0   9 -16 2959.94 105.256   1
   0  -9  17 5685.97 116.314  -2
   0   9 -17 5685.97 116.314   1
   0   9  18 1761.65 86.5221  -2
   0  -9 -18 1761.65 86.5221   1
   0  -9  19 1961.12 79.2770  -2
   0   9 -19 1961.12 79.2770   1
   0  -9  20 245.035 47.1615  -2
   0   9 -20 245.035 47.1615   1
   0  -9  21 466.318 48.3643  -2
   0   9 -21 466.318 48.3643   1
   0  10   0 13317.9 495.059  -2
   0 -10   0 13317.9 495.059   1
   0  10  -1 18928.6 400.965  -2
   0 -10   1 18928.6 400.965   1
   0  10   2 352.875 154.195  -2
   0 -10  -2 352.875 154.195   1
   0  10   3 255.225 149.022  -2
   0 -10  -3 255.225 149.022   1
   0  10  -4 3620.29 223.345  -2
   0 -10   4 3620.29 223.345   1
   0  10   5 16184.7 388.568  -2
   0 -10  -5 16184.7 388.568   1
   0  10   6 4500.43 248.355  -2
   0 -10  -6 4500.43 248.355   1
   0  10   7 2756.17 217.996  -2
   0 -10  -7 2756.17 217.996   1
   0  10   8 1860.70 96.2928  -2
   0 -10  -8 1860.70 96.2928   1
   0  10  -9 7072.89 97.2032  -2
   0 -10   9 7072.89 97.2032   1
   0  10 -10 2325.20 77.4249  -2
   0 -10  10 2325.20 77.4249   1
   0 -10  11 24.6413 66.3624  -2
   0  10 -11 24.6413 66.3624   1
   0 -10  12 25725.5 170.191  -2
   0  10 -12 25725.5 170.191   1
   0 -10  13 133.041 74.4237  -2
   0  10 -13 133.041 74.4237   1
   0 -10  14 558.512 74.4244  -2
   0  10 -14 558.512 74.4244   1
   0 -10  15 1557.99 81.0246  -2
   0  10 -15 1557.99 81.0246   1
   0  10  16 203.567 81.0162  -2
   0 -10 -16 203.567 81.0162   1
   0 -10  17 1188.54 85.4787  -2
   0  10 -17 1188.54 85.4787   1
   0  10  18 703.905 74.9883  -2
   0 -10 -18 703.905 74.9883   1
   0 -10  19 1765.65 73.5157  -2
   0  10 -19 1765.65 73.5157   1
   0  10  20 74.5369 40.9880  -2
   0 -10 -20 74.5369 40.9880   1
   0  10  21 25.6336 44.8555  -2
   0 -10 -21 25.6336 44.8555   1
   0  11  -1 13592.9 368.013  -2
   0 -11   1 13592.9 368.013   1
   0  11  -2 16277.0 403.760  -2
   0 -11   2 16277.0 403.760   1
   0  11   3 6886.56 287.481  -2
   0 -11  -3 6886.56 287.481   1
   0  11  -4 17328.7 411.517  -2
   0 -11   4 17328.7 411.517   1
   0  11   5 3127.18 235.131  -2
   0 -11  -5 3127.18 235.131   1
   0  11  -6 781.307 84.6231  -2
   0 -11   6 781.307 84.6231   1
   0  11   7 275.096 68.8821  -2
   0 -11  -7 275.096 68.8821   1
   0 -11   8 188.025 61.3103  -2
   0  11  -8 188.025 61.3103   1
   0 -11   9 5581.33 95.8183  -2
   0  11  -9 5581.33 95.8183   1
   0 -11  10 7614.08 106.948  -2
   0  11 -10 7614.08 106.948   1
   0 -11 -11 407.317 70.9052  -2
   0  11  11 407.317 70.9052   1
   0 -11  12 4427.83 96.8595  -2
   0  11 -12 4427.83 96.8595   1
   0 -11  13 3788.61 98.0354  -2
   0  11 -13 3788.61 98.0354   1
   0 -11  14 33.4072 70.4331  -2
   0  11 -14 33.4072 70.4331   1
   0 -11  15 1554.87 79.5582  -2
   0  11 -15 1554.87 79.5582   1
   0 -11  16 1053.02 69.5420  -2
   0  11 -16 1053.02 69.5420   1
   0  11  17 44.5729 70.2888  -2
   0 -11 -17 44.5729 70.2888   1
   0 -11  18 2946.74 83.5884  -2
   0  11 -18 2946.74 83.5884   1
   0 -11  19 416.051 56.2783  -2
   0  11 -19 416.051 56.2783   1
   0  11  20 476.513 42.8577  -2
   0 -11 -20 476.513 42.8577   1
   0  12   0 16753.5 593.153  -2
   0 -12   0 16753.5 593.153   1
   0  12  -1 22533.5 485.040  -2
   0 -12   1 22533.5 485.040   1
   0  12  -2 498.678 174.979  -2
   0 -12   2 498.678 174.979   1
   0 -12  -3 939.870 109.692  -2
   0  12   3 939.870 109.692   1
   0  12   4 4140.70 115.075  -2
   0 -12  -4 4140.70 115.075   1
   0  12  -5 358.429 84.7394  -2
   0 -12   5 358.429 84.7394   1
   0 -12   6 11197.6 131.003  -2
   0  12  -6 11197.6 131.003   1
   0 -12   7 104.426 55.8737  -2
   0  12  -7 104.426 55.8737   1
   0 -12   8 319.025 63.2622  -2
   0  12  -8 319.025 63.2622   1
   0  12   9 383.398 68.6309  -2
   0 -12  -9 383.398 68.6309   1
   0 -12  10 11452.8 124.885  -2
   0  12 -10 11452.8 124.885   1
   0 -12  11 2014.67 102.216  -2
   0  12 -11 2014.67 102.216   1
   0 -12  12 211.936 70.9901  -2
   0  12 -12 211.936 70.9901   1
   0 -12  13 3658.17 95.5541  -2
   0  12 -13 3658.17 95.5541   1
   0 -12  14 4398.56 97.0615  -2
   0  12 -14 4398.56 97.0615   1
   0 -12  15 2518.44 81.3495  -2
   0  12 -15 2518.44 81.3495   1
   0 -12  16 80.5500 56.7369  -2
   0  12 -16 80.5500 56.7369   1
   0 -12  17 114.664 66.0382  -2
   0  12 -17 114.664 66.0382   1
   0 -12  18 399.789 59.0457  -2
   0  12 -18 399.789 59.0457   1
   0 -12  19 405.674 59.4482  -2
   0  12 -19 405.674 59.4482   1
   0  12  20 122.995 42.0510  -2
   0 -12 -20 122.995 42.0510   1
   0  13  -1 1970.62 81.6908  -2
   0 -13   1 1970.62 81.6908   1
   0  13  -2 4639.79 100.482  -2
   0 -13   2 4639.79 100.482   1
   0 -13   3 5765.37 106.065  -2
   0  13  -3 5765.37 106.065   1
   0  13  -4 551.432 89.1137  -2
   0 -13   4 551.432 89.1137   1
   0  13   5 281.927 90.8511  -2
   0 -13  -5 281.927 90.8511   1
   0 -13   6 6281.91 140.747  -2
   0  13  -6 6281.91 140.747   1
   0 -13   7 5375.11 136.297  -2
   0  13  -7 5375.11 136.297   1
   0 -13   8 7082.13 104.523  -2
   0  13  -8 7082.13 104.523   1
   0  13  -9 1520.26 79.3113  -2
   0 -13   9 1520.26 79.3113   1
   0 -13  10 743.551 77.8781  -2
   0  13 -10 743.551 77.8781   1
   0 -13  11 2034.64 98.4565  -2
   0  13 -11 2034.64 98.4565   1
   0 -13  12 311.309 72.2535  -2
   0  13 -12 311.309 72.2535   1
   0 -13  13 715.480 72.3319  -2
   0  13 -13 715.480 72.3319   1
   0 -13  14 25.6092 60.4904  -2
   0  13 -14 25.6092 60.4904   1
   0 -13  15 253.268 61.2906  -2
   0  13 -15 253.268 61.2906   1
   0  13  16 270.574 63.1436  -2
   0 -13 -16 270.574 63.1436   1
   0 -13  17 3242.05 95.9206  -2
   0  13 -17 3242.05 95.9206   1
   0  13  18-4.56856 54.7826  -2
   0 -13 -18-4.56856 54.7826   1
   0 -13  19 21.6699 46.5297  -2
   0  13 -19 21.6699 46.5297   1
   0 -14   0 7561.80 144.887  -2
   0  14   0 7561.80 144.887   1
   0  14   1 617.952 75.6560  -2
   0 -14  -1 617.952 75.6560   1
   0 -14   2 432.196 72.2240  -2
   0  14  -2 432.196 72.2240   1
   0 -14   3 9471.48 130.716  -2
   0  14  -3 9471.48 130.716   1
   0 -14   4 1158.56 82.7949  -2
   0  14  -4 1158.56 82.7949   1
   0 -14  -5 2922.81 118.747  -2
   0  14   5 2922.81 118.747   1
   0 -14  -6 1372.27 107.111  -2
   0  14   6 1372.27 107.111   1
   0 -14   7 1631.07 112.423  -2
   0  14  -7 1631.07 112.423   1
   0 -14  -8 3.46110 72.6287  -2
   0  14   8 3.46110 72.6287   1
   0 -14  -9 10960.8 151.203  -2
   0  14   9 10960.8 151.203   1
   0 -14 -10 1324.15 79.3873  -2
   0  14  10 1324.15 79.3873   1
   0 -14  11 733.264 82.2341  -2
   0  14 -11 733.264 82.2341   1
   0 -14  12 44.1812 77.6605  -2
   0  14 -12 44.1812 77.6605   1
   0 -14  13-8.53716 73.9338  -2
   0  14 -13-8.53716 73.9338   1
   0  14  14 827.484 75.3868  -2
   0 -14 -14 827.484 75.3868   1
   0 -14  15 345.203 64.6970  -2
   0  14 -15 345.203 64.6970   1
   0 -14  16 46.9118 56.0008  -2
   0  14 -16 46.9118 56.0008   1
   0 -14  17 101.139 59.7554  -2
   0  14 -17 101.139 59.7554   1
   0  14  18 58.2680 47.8827  -2
   0 -14 -18 58.2680 47.8827   1
   0 -15   1 179.061 68.6214  -2
   0  15  -1 179.061 68.6214   1
   0  15   2 4397.78 105.364  -2
   0 -15  -2 4397.78 105.364   1
   0 -15   3-3.76515 66.7365  -2
   0  15  -3-3.76515 66.7365   1
   0 -15  -4 116.169 68.9523  -2
   0  15   4 116.169 68.9523   1
   0 -15  -5 249.984 100.151  -2
   0  15   5 249.984 100.151   1
   0 -15  -6 1720.20 126.067  -2
   0  15   6 1720.20 126.067   1
   0 -15   7 1741.84 127.034  -2
   0  15  -7 1741.84 127.034   1
   0 -15  -8 851.072 116.144  -2
   0  15   8 851.072 116.144   1
   0 -15   9 42.7956 88.9250  -2
   0  15  -9 42.7956 88.9250   1
   0 -15  10 41.3329 76.4107  -2
   0  15 -10 41.3329 76.4107   1
   0 -15 -11 3748.08 100.413  -2
   0  15  11 3748.08 100.413   1
   0 -15  12 400.302 75.9781  -2
   0  15 -12 400.302 75.9781   1
   0 -15  13 2995.51 91.0026  -2
   0  15 -13 2995.51 91.0026   1
   0 -15  14 636.268 67.9085  -2
   0  15 -14 636.268 67.9085   1
   0 -15  15 113.171 57.0210  -2
   0  15 -15 113.171 57.0210   1
   0 -15  16 54.8303 47.4640  -2
   0  15 -16 54.8303 47.4640   1
   0  15  17 28.7519 46.9100  -2
   0 -15 -17 28.7519 46.9100   1
   0 -16   0 7463.45 233.853  -2
   0  16   0 7463.45 233.853   1
   0 -16  -1-27.5987 79.3477  -2
   0  16   1-27.5987 79.3477   1
   0 -16  -2 112.102 80.9276  -2
   0  16   2 112.102 80.9276   1
   0 -16   3-60.6154 79.9165  -2
   0  16  -3-60.6154 79.9165   1
   0 -16   4 2992.95 103.529  -2
   0  16  -4 2992.95 103.529   1
   0 -16  -5 385.200 96.3458  -2
   0  16   5 385.200 96.3458   1
   0 -16  -6 247.019 109.437  -2
   0  16   6 247.019 109.437   1
   0 -16  -7 271.803 107.263  -2
   0  16   7 271.803 107.263   1
   0 -16  -8 630.643 111.097  -2
   0  16   8 630.643 111.097   1
   0 -16  -9 380.001 83.6468  -2
   0  16   9 380.001 83.6468   1
   0 -16 -10 4091.83 134.199  -2
   0  16  10 4091.83 134.199   1
   0  16  11 1542.59 69.4365  -2
   0 -16 -11 1542.59 69.4365   1
   0 -16  12 403.998 69.1609  -2
   0  16 -12 403.998 69.1609   1
   0 -16  13 274.519 62.3912  -2
   0  16 -13 274.519 62.3912   1
   0 -16  14 1586.85 64.6928  -2
   0  16 -14 1586.85 64.6928   1
   0  16  15 702.622 50.6476  -2
   0 -16 -15 702.622 50.6476   1
   0  16  16 53.2652 63.5328  -2
   0 -16 -16 53.2652 63.5328   1
   0 -17   1 9.59852 77.3611  -2
   0  17  -1 9.59852 77.3611   1
   0 -17   2 262.134 79.7026  -2
   0  17  -2 262.134 79.7026   1
   0 -17   3 635.595 83.7748  -2
   0  17  -3 635.595 83.7748   1
   0 -17   4 489.187 81.4372  -2
   0  17  -4 489.187 81.4372   1
   0 -17  -5 747.572 110.410  -2
   0  17   5 747.572 110.410   1
   0 -17   6-4.06730 102.799  -2
   0  17  -6-4.06730 102.799   1
   0 -17  -7 6097.28 155.016  -2
   0  17   7 6097.28 155.016   1
   0 -17  -8 192.572 81.1076  -2
   0  17   8 192.572 81.1076   1
   0 -17   9 1352.53 108.657  -2
   0  17  -9 1352.53 108.657   1
   0 -17  10 1600.87 103.126  -2
   0  17 -10 1600.87 103.126   1
   0 -17 -11 2833.51 84.6221  -2
   0  17  11 2833.51 84.6221   1
   0  17  12 282.131 77.6943  -2
   0 -17 -12 282.131 77.6943   1
   0 -17  13 411.754 70.8598  -2
   0  17 -13 411.754 70.8598   1
   0 -17  14 145.770 58.5472  -2
   0  17 -14 145.770 58.5472   1
   0  17  15 74.6341 46.0256  -2
   0 -17 -15 74.6341 46.0256   1
   0 -18   0 320.347 140.080  -2
   0  18   0 320.347 140.080   1
   0 -18   1 3069.95 96.4724  -2
   0  18  -1 3069.95 96.4724   1
   0 -18  -2-50.5399 73.1959  -2
   0  18   2-50.5399 73.1959   1
   0 -18   3 92.0428 68.1701  -2
   0  18  -3 92.0428 68.1701   1
   0 -18  -4 985.534 107.971  -2
   0  18   4 985.534 107.971   1
   0 -18  -5 2838.96 123.445  -2
   0  18   5 2838.96 123.445   1
   0 -18  -6 606.412 102.299  -2
   0  18   6 606.412 102.299   1
   0 -18   7 115.545 76.3092  -2
   0  18  -7 115.545 76.3092   1
   0 -18   8 68.0408 90.7000  -2
   0  18  -8 68.0408 90.7000   1
   0 -18  -9 1093.90 95.6546  -2
   0  18   9 1093.90 95.6546   1
   0 -18  10 524.625 65.4507  -2
   0  18 -10 524.625 65.4507   1
   0 -18 -11 547.108 58.1176  -2
   0  18  11 547.108 58.1176   1
   0 -18  12-3.82069 62.9531  -2
   0  18 -12-3.82069 62.9531   1
   0  18  13 1420.21 65.5829  -2
   0 -18 -13 1420.21 65.5829   1
   0 -18  14 73.5769 42.8525  -2
   0  18 -14 73.5769 42.8525   1
   0 -19   1 57.6683 87.7649  -2
   0  19  -1 57.6683 87.7649   1
   0 -19   2 3304.64 91.2228  -2
   0  19  -2 3304.64 91.2228   1
   0 -19   3 862.215 73.2737  -2
   0  19  -3 862.215 73.2737   1
   0 -19   4 144.415 88.0064  -2
   0  19  -4 144.415 88.0064   1
   0 -19   5 456.065 91.1112  -2
   0  19  -5 456.065 91.1112   1
   0 -19   6 265.686 72.0992  -2
   0  19  -6 265.686 72.0992   1
   0 -19   7 103.995 82.5092  -2
   0  19  -7 103.995 82.5092   1
   0 -19   8 68.8257 79.2893  -2
   0  19  -8 68.8257 79.2893   1
   0 -19  -9 53.1250 72.7399  -2
   0  19   9 53.1250 72.7399   1
   0  19  10 69.1750 49.6679  -2
   0 -19 -10 69.1750 49.6679   1
   0  19  11 52.1819 52.6736  -2
   0 -19 -11 52.1819 52.6736   1
   0  19  12 85.3829 48.2595  -2
   0 -19 -12 85.3829 48.2595   1
   0 -20   0 4849.81 161.734  -2
   0  20   0 4849.81 161.734   1
   0 -20  -1 17.3677 67.1789  -2
   0  20   1 17.3677 67.1789   1
   0 -20   2 1705.70 87.2168  -2
   0  20  -2 1705.70 87.2168   1
   0 -20  -3 142.921 52.2548  -2
   0  20   3 142.921 52.2548   1
   0 -20   4 350.457 62.1576  -2
   0  20  -4 350.457 62.1576   1
   0 -20  -5 66.5348 75.3661  -2
   0  20   5 66.5348 75.3661   1
   0 -20   6 637.976 77.6612  -2
   0  20  -6 637.976 77.6612   1
   0 -20   7 155.585 62.1758  -2
   0  20  -7 155.585 62.1758   1
   0 -20  -8 105.148 63.5910  -2
   0  20   8 105.148 63.5910   1
   0  20   9 156.374 45.0056  -2
   0 -20  -9 156.374 45.0056   1
   0  20  10 546.786 52.8273  -2
   0 -20 -10 546.786 52.8273   1
   0 -21   1-1.89637 66.4530  -2
   0  21  -1-1.89637 66.4530   1
   0 -21   2-11.3394 69.2752  -2
   0  21  -2-11.3394 69.2752   1
   0 -21   3 397.116 65.8195  -2
   0  21  -3 397.116 65.8195   1
   0 -21  -4 198.470 57.0952  -2
   0  21   4 198.470 57.0952   1
   0 -21   5 55.7978 57.9141  -2
   0  21  -5 55.7978 57.9141   1
   0 -21   6 286.712 56.1841  -2
   0  21  -6 286.712 56.1841   1
   0 -21   7 259.279 41.8293  -2
   0  21  -7 259.279 41.8293   1
   0  21   8 821.145 68.3029  -2
   0 -21  -8 821.145 68.3029   1
   0 -22   0 78.4277 72.6898  -2
   0  22   0 78.4277 72.6898   1
   0 -22   1 82.9880 51.3185  -2
   0  22  -1 82.9880 51.3185   1
   0 -22  -2 134.818 77.9085  -2
   0  22   2 134.818 77.9085   1
   0 -22  -3 354.063 77.2869  -2
   0  22   3 354.063 77.2869   1
   0 -22  -4 0.99329 68.9903  -2
   0  22   4 0.99329 68.9903   1
   1   0 -23 82.4395 53.4977   1
   1   0 -21 1201.62 119.600   1
   1   0 -19 11382.0 205.524   1
   1   0 -17 2.15836 116.190   1
   1   0 -15 4983.54 106.938   1
  -1   0  11 6963.74 159.659   1
   1   0  -9 58.9433 81.3150   1
  -1   0   7 31297.7 237.898   1
  -1   0   5 32078.4 192.694   1
  -1   0   3 88858.5 207.638   1
   1   0   1 128640. 340.563   1
   1   0   3 195381. 595.817   1
  -1   0  -5 6397.12 93.2505   1
  -1   0  -7 9663.04 132.803   1
   1   0   9 5898.35 243.975   1
   1   0  11 12569.2 307.530   1
   1   0  13 7892.61 106.984   1
  -1   0 -15 8296.21 172.155   1
  -1   0 -17 179.118 81.2206   1
  -1   0 -19 295.095 114.904   1
  -1   0 -21 657.321 71.9810   1
  -1   0 -23 57.3456 58.6696   1
   1   1 -24 55.1502 48.2138   1
   1   1  23 57.1155 61.3026  -2
   1  -1 -24 57.1155 61.3026   1
   1  -1  22 16.3391 49.2699  -2
   1   1 -23 16.3391 49.2699   1
   1  -1  21 265.136 70.9882  -2
   1   1 -22 265.136 70.9882   1
   1  -1  20 528.169 81.7212  -2
   1   1 -21 528.169 81.7212   1
   1  -1  19 460.443 87.8053  -2
   1   1 -20 460.443 87.8053   1
   1   1  18 1127.35 99.3872  -2
   1  -1 -19 1127.35 99.3872   1
   1   1  17 143.335 74.7613  -2
   1  -1 -18 143.335 74.7613   1
   1   1  16 1215.74 70.5988  -2
   1  -1 -17 1215.74 70.5988   1
   1  -1  15 2894.00 72.6289  -2
   1   1 -16 2894.00 72.6289   1
   1  -1  14 3547.74 72.4020  -2
   1   1 -15 3547.74 72.4020   1
   1   1  13 12372.4 112.656  -2
   1  -1 -14 12372.4 112.656   1
  -1  -1 -11 3939.62 152.776  -2
  -1   1  12 3939.62 152.776   1
   1  -1  10 23710.1 211.343  -2
   1   1 -11 23710.1 211.343   1
   1  -1   9 16189.6 174.551  -2
   1   1 -10 16189.6 174.551   1
   1   1   8 6088.75 116.303  -2
   1  -1  -9 6088.75 116.303   1
   1   1   7 43039.1 254.168  -2
   1  -1  -8 43039.1 254.168   1
   1   1   6 18484.1 163.236  -2
   1  -1  -7 18484.1 163.236   1
   1   1   5 19430.0 152.785  -2
   1  -1  -6 19430.0 152.785   1
  -1   1  -4 62348.4 216.666  -2
  -1  -1   5 62348.4 216.666   1
  -1  -1  -3 98130.6 303.700  -2
  -1   1   4 98130.6 303.700   1
  -1  -1  -2 42980.2 175.223  -2
  -1   1   3 42980.2 175.223   1
  -1  -1  -1 145424. 237.821  -2
  -1   1   2 145424. 237.821   1
   1   1   0 51327.2 106.678  -2
   1  -1  -1 51327.2 106.678   1
   1  -1  -1 193218. 283.216  -2
   1   1   0 193218. 283.216   1
   1   1  -2 53474.0 258.736  -2
   1  -1   1 53474.0 258.736   1
   1  -1  -3 40654.6 266.617  -2
   1   1   2 40654.6 266.617   1
   1  -1  -4 58983.7 360.907  -2
   1   1   3 58983.7 360.907   1
   1  -1  -5 46638.9 184.249  -2
   1   1   4 46638.9 184.249   1
   1  -1  -6 51079.7 216.296  -2
   1   1   5 51079.7 216.296   1
   1  -1  -7 5648.88 97.2327  -2
   1   1   6 5648.88 97.2327   1
  -1   1   8 21665.0 149.430  -2
  -1  -1  -7 21665.0 149.430   1
  -1   1   9 13985.3 187.720  -2
  -1  -1  -8 13985.3 187.720   1
   1  -1 -10 27256.8 373.721  -2
   1   1   9 27256.8 373.721   1
   1   1 -11 7392.05 227.159  -2
   1  -1  10 7392.05 227.159   1
   1   1 -12 4876.60 201.709  -2
   1  -1  11 4876.60 201.709   1
   1   1 -13 6026.94 223.323  -2
   1  -1  12 6026.94 223.323   1
   1  -1 -14 4767.75 83.2946  -2
   1   1  13 4767.75 83.2946   1
   1  -1 -15 3468.30 92.8729  -2
   1   1  14 3468.30 92.8729   1
  -1   1  16 743.759 90.9826  -2
  -1  -1 -15 743.759 90.9826   1
  -1  -1  17 1166.64 78.1727  -2
  -1   1 -16 1166.64 78.1727   1
  -1  -1  18 562.113 78.4015  -2
  -1   1 -17 562.113 78.4015   1
  -1   1  19 3641.60 92.8694  -2
  -1  -1 -18 3641.60 92.8694   1
  -1   1  20 699.599 72.1142  -2
  -1  -1 -19 699.599 72.1142   1
  -1  -1  21 208.978 63.3255  -2
  -1   1 -20 208.978 63.3255   1
  -1  -1 -21 498.104 75.2837   1
  -1   1  22 762.656 60.5695  -2
  -1  -1 -21 762.656 60.5695   1
  -1  -1  23 21.6745 46.1396  -2
  -1   1 -22 21.6745 46.1396   1
  -1   1  24 103.586 41.8307  -2
  -1  -1 -23 103.586 41.8307   1
   1   2 -24 52.3852 47.6676   1
   1   2  23 43.4432 59.3367  -2
   1  -2 -24 43.4432 59.3367   1
   1  -2  22 603.227 51.4101  -2
   1   2 -23 603.227 51.4101   1
   1   2  21 945.618 73.9311  -2
   1  -2 -22 945.618 73.9311   1
   1  -2  20 1066.77 85.0333  -2
   1   2 -21 1066.77 85.0333   1
   1  -2  19 2784.76 83.2383  -2
   1   2 -20 2784.76 83.2383   1
   1  -2  18 1721.46 81.4013  -2
   1   2 -19 1721.46 81.4013   1
   1   2  17 8727.12 105.149  -2
   1  -2 -18 8727.12 105.149   1
   1  -2  16 804.495 70.1133  -2
   1   2 -17 804.495 70.1133   1
   1  -2  15 56.7281 62.1490  -2
   1   2 -16 56.7281 62.1490   1
   1   2  14 1829.03 64.5953  -2
   1  -2 -15 1829.03 64.5953   1
   1   2  13 6392.80 90.0604  -2
   1  -2 -14 6392.80 90.0604   1
   1   2  11 2990.03 121.202  -2
   1  -2 -12 2990.03 121.202   1
   1   2  10 14351.0 205.488  -2
   1  -2 -11 14351.0 205.488   1
   1   2   9 27956.3 227.904  -2
   1  -2 -10 27956.3 227.904   1
   1  -2   8 5976.63 118.158  -2
   1   2  -9 5976.63 118.158   1
   1   2   7 35030.0 234.097  -2
   1  -2  -8 35030.0 234.097   1
  -1   2  -6 8861.62 114.035  -2
  -1  -2   7 8861.62 114.035   1
  -1   2  -5 2934.34 99.5300  -2
  -1  -2   6 2934.34 99.5300   1
  -1   2  -4 127937. 407.018  -2
  -1  -2   5 127937. 407.018   1
  -1  -2  -3 138943. 393.453  -2
  -1   2   4 138943. 393.453   1
  -1   2  -2 4464.64 87.2982  -2
  -1  -2   3 4464.64 87.2982   1
  -1   2  -1 17470.6 152.522  -2
  -1  -2   2 17470.6 152.522   1
   1  -2   0 11093.1 99.8926  -2
   1   2  -1 11093.1 99.8926   1
   1  -2  -1 22602.4 177.561  -2
   1   2   0 22602.4 177.561   1
   1  -2  -2 13876.4 167.559  -2
   1   2   1 13876.4 167.559   1
   1  -2  -3 3470.30 122.225  -2
   1   2   2 3470.30 122.225   1
   1   2  -4 42968.4 336.632  -2
   1  -2   3 42968.4 336.632   1
   1   2  -5 36112.5 337.441  -2
   1  -2   4 36112.5 337.441   1
   1   2  -6 8202.53 96.8469  -2
   1  -2   5 8202.53 96.8469   1
  -1  -2   7 2890.64 70.2854  -2
  -1   2  -6 2890.64 70.2854   1
   1  -2  -8 21799.5 149.133  -2
   1   2   7 21799.5 149.133   1
  -1   2   9 1742.64 108.497  -2
  -1  -2  -8 1742.64 108.497   1
   1   2 -10 7381.56 164.697  -2
   1  -2   9 7381.56 164.697   1
   1  -2 -11 13358.6 287.358  -2
   1   2  10 13358.6 287.358   1
   1  -2 -12 5172.95 203.893  -2
   1   2  11 5172.95 203.893   1
   1   2 -13 3616.55 191.034  -2
   1  -2  12 3616.55 191.034   1
  -1   2  14 1994.82 68.6262  -2
  -1  -2 -13 1994.82 68.6262   1
  -1   2  15 5971.43 89.5218  -2
  -1  -2 -14 5971.43 89.5218   1
  -1   2  16 100.691 84.8873  -2
  -1  -2 -15 100.691 84.8873   1
  -1   2  17 2421.62 106.136  -2
  -1  -2 -16 2421.62 106.136   1
  -1   2  18 2996.22 81.4063  -2
  -1  -2 -17 2996.22 81.4063   1
  -1  -2  19 527.882 64.4842  -2
  -1   2 -18 527.882 64.4842   1
  -1   2  20 649.995 73.6375  -2
  -1  -2 -19 649.995 73.6375   1
  -1  -2  21 1257.02 69.1286  -2
  -1   2 -20 1257.02 69.1286   1
  -1  -2  22 186.528 47.0468  -2
  -1   2 -21 186.528 47.0468   1
  -1   2  23 299.553 48.0097  -2
  -1  -2 -22 299.553 48.0097   1
   1   3  23 304.010 58.8908  -2
   1  -3 -24 304.010 58.8908   1
   1   3  22 419.397 50.8058  -2
   1  -3 -23 419.397 50.8058   1
   1  -3  21 45.9480 68.0111  -2
   1   3 -22 45.9480 68.0111   1
   1  -3  20 1166.42 67.7943  -2
   1   3 -21 1166.42 67.7943   1
   1   3  19 219.669 70.2274  -2
   1  -3 -20 219.669 70.2274   1
   1  -3  18 628.025 76.6618  -2
   1   3 -19 628.025 76.6618   1
   1   3  17 942.267 70.6742  -2
   1  -3 -18 942.267 70.6742   1
   1   3  16 1108.73 73.1140  -2
   1  -3 -17 1108.73 73.1140   1
   1   3  15 672.369 66.8620  -2
   1  -3 -16 672.369 66.8620   1
   1   3  14 6845.46 95.5446  -2
   1  -3 -15 6845.46 95.5446   1
   1  -3  13 1571.52 66.6078  -2
   1   3 -14 1571.52 66.6078   1
   1  -3 -13 1336.00 70.0163   1
   1   3  11 17380.6 231.835  -2
   1  -3 -12 17380.6 231.835   1
  -1   3 -10 5752.42 153.606  -2
  -1  -3  11 5752.42 153.606   1
  -1  -3  -9 7042.75 132.101  -2
  -1   3  10 7042.75 132.101   1
  -1  -3  -8 18607.8 187.692  -2
  -1   3   9 18607.8 187.692   1
   1  -3   7 6981.87 122.788  -2
   1   3  -8 6981.87 122.788   1
  -1  -3  -6 13024.0 171.551  -2
  -1   3   7 13024.0 171.551   1
  -1  -3  -5 26486.9 223.829  -2
  -1   3   6 26486.9 223.829   1
   1  -3   4 43962.2 269.317  -2
   1   3  -5 43962.2 269.317   1
  -1  -3  -3 53870.9 283.549  -2
  -1   3   4 53870.9 283.549   1
  -1  -3  -2 122882. 392.051  -2
  -1   3   3 122882. 392.051   1
  -1   3  -1 45833.6 235.711  -2
  -1  -3   2 45833.6 235.711   1
   1  -3   0 7440.07 117.575  -2
   1   3  -1 7440.07 117.575   1
   1  -3  -1 23293.7 226.437  -2
   1   3   0 23293.7 226.437   1
   1  -3  -2 24998.0 245.857  -2
   1   3   1 24998.0 245.857   1
   1   3  -3 407386. 1010.55  -2
   1  -3   2 407386. 1010.55   1
   1   3  -4 46211.7 369.585  -2
   1  -3   3 46211.7 369.585   1
   1  -3  -5 100063. 576.807  -2
   1   3   4 100063. 576.807   1
   1   3  -6 97141.1 602.805  -2
   1  -3   5 97141.1 602.805   1
   1   3  -7 46527.5 451.658  -2
   1  -3   6 46527.5 451.658   1
   1   3  -8 6357.71 168.519  -2
   1  -3   7 6357.71 168.519   1
   1  -3  -9 43030.7 469.477  -2
   1   3   8 43030.7 469.477   1
   1  -3 -10 7754.23 176.398  -2
   1   3   9 7754.23 176.398   1
   1   3 -11 11919.4 280.846  -2
   1  -3  10 11919.4 280.846   1
   1  -3 -12 8022.80 246.102  -2
   1   3  11 8022.80 246.102   1
   1  -3 -13 1306.73 150.622  -2
   1   3  12 1306.73 150.622   1
   1   3 -14 5539.20 101.470  -2
   1  -3  13 5539.20 101.470   1
   1   3 -15 3000.93 77.0685  -2
   1  -3  14 3000.93 77.0685   1
  -1   3  16 256.041 69.4450  -2
  -1  -3 -15 256.041 69.4450   1
  -1   3  17 451.803 91.8286  -2
  -1  -3 -16 451.803 91.8286   1
  -1   3  18 1966.77 90.0979  -2
  -1  -3 -17 1966.77 90.0979   1
  -1  -3  19 204.254 63.5102  -2
  -1   3 -18 204.254 63.5102   1
  -1   3  20 328.868 59.1448  -2
  -1  -3 -19 328.868 59.1448   1
  -1   3  21 1035.32 61.2864  -2
  -1  -3 -20 1035.32 61.2864   1
  -1  -3  22 34.2887 46.5623  -2
  -1   3 -21 34.2887 46.5623   1
  -1  -3  23 1714.24 52.9071  -2
  -1   3 -22 1714.24 52.9071   1
   1   4  22 2337.95 69.1633  -2
   1  -4 -23 2337.95 69.1633   1
   1  -4  21 996.909 51.3622  -2
   1   4 -22 996.909 51.3622   1
   1   4  20 3019.68 77.0057  -2
   1  -4 -21 3019.68 77.0057   1
   1   4  19 1939.19 79.7335  -2
   1  -4 -20 1939.19 79.7335   1
   1  -4  18 272.582 74.0114  -2
   1   4 -19 272.582 74.0114   1
   1  -4  17 808.832 67.6433  -2
   1   4 -18 808.832 67.6433   1
   1  -4  16 429.199 66.6523  -2
   1   4 -17 429.199 66.6523   1
   1  -4  15 755.099 69.0480  -2
   1   4 -16 755.099 69.0480   1
   1   4  14 863.823 68.7667  -2
   1  -4 -15 863.823 68.7667   1
   1   4  13 4428.19 82.5150  -2
   1  -4 -14 4428.19 82.5150   1
   1   4  12 3914.25 88.4854  -2
   1  -4 -13 3914.25 88.4854   1
  -1   4 -11 4282.09 142.330  -2
  -1  -4  12 4282.09 142.330   1
  -1  -4 -10 1631.82 111.567  -2
  -1   4  11 1631.82 111.567   1
   1   4   9 3715.39 138.054  -2
   1  -4 -10 3715.39 138.054   1
  -1   4  -8 31636.0 246.292  -2
  -1  -4   9 31636.0 246.292   1
  -1  -4  -7 7661.50 155.444  -2
  -1   4   8 7661.50 155.444   1
   1  -4   6 733.035 88.3531  -2
   1   4  -7 733.035 88.3531   1
  -1   4  -5 50694.9 323.881  -2
  -1  -4   6 50694.9 323.881   1
   1  -4   4 19216.5 206.031  -2
   1   4  -5 19216.5 206.031   1
   1  -4   3 74310.3 370.206  -2
   1   4  -4 74310.3 370.206   1
   1  -4   2 87043.6 375.289  -2
   1   4  -3 87043.6 375.289   1
   1  -4   1 11251.1 161.017  -2
   1   4  -2 11251.1 161.017   1
  -1   4   0 88304.2 462.200  -2
  -1  -4   1 88304.2 462.200   1
   1   4  -1 28734.3 237.108  -2
   1  -4   0 28734.3 237.108   1
   1  -4  -2 6814.53 174.045  -2
   1   4   1 6814.53 174.045   1
   1   4  -3 297374. 956.000  -2
   1  -4   2 297374. 956.000   1
   1  -4  -4 54956.3 442.551  -2
   1   4   3 54956.3 442.551   1
   1   4  -5 45053.0 414.351  -2
   1  -4   4 45053.0 414.351   1
   1  -4  -6 105309. 665.603  -2
   1   4   5 105309. 665.603   1
   1  -4  -7 1510.08 140.589  -2
   1   4   6 1510.08 140.589   1
   1  -4  -8 6030.91 215.380  -2
   1   4   7 6030.91 215.380   1
   1   4  -9 10148.9 215.490  -2
   1  -4   8 10148.9 215.490   1
   1   4 -10 3319.78 181.385  -2
   1  -4   9 3319.78 181.385   1
   1   4 -11 5539.08 168.925  -2
   1  -4  10 5539.08 168.925   1
   1   4 -12 11756.4 296.716  -2
   1  -4  11 11756.4 296.716   1
  -1  -4  13 3148.64 85.6255  -2
  -1   4 -12 3148.64 85.6255   1
   1   4 -14 1203.90 77.3335  -2
   1  -4  13 1203.90 77.3335   1
  -1   4  15 261.854 77.2978  -2
  -1  -4 -14 261.854 77.2978   1
  -1   4  16 292.396 89.8364  -2
  -1  -4 -15 292.396 89.8364   1
  -1   4  17 1371.41 85.8759  -2
  -1  -4 -16 1371.41 85.8759   1
  -1  -4  18 1744.27 87.5790  -2
  -1   4 -17 1744.27 87.5790   1
  -1  -4  19 355.959 74.1765  -2
  -1   4 -18 355.959 74.1765   1
  -1  -4  20 3021.93 65.3615  -2
  -1   4 -19 3021.93 65.3615   1
  -1  -4  21 952.548 60.4621  -2
  -1   4 -20 952.548 60.4621   1
  -1  -4  22 570.898 50.4038  -2
  -1   4 -21 570.898 50.4038   1
  -1   4  23 788.671 43.6703  -2
  -1  -4 -22 788.671 43.6703   1
   1  -5  22 686.773 57.7902  -2
   1   5 -23 686.773 57.7902   1
   1  -5  21 395.893 48.3118  -2
   1   5 -22 395.893 48.3118   1
   1  -5  20 442.813 56.3703  -2
   1   5 -21 442.813 56.3703   1
   1  -5  19 1313.17 76.7896  -2
   1   5 -20 1313.17 76.7896   1
   1  -5  18 105.647 72.1433  -2
   1   5 -19 105.647 72.1433   1
   1  -5  17 408.808 67.0787  -2
   1   5 -18 408.808 67.0787   1
   1  -5  16 1573.29 73.7570  -2
   1   5 -17 1573.29 73.7570   1
   1   5  15 415.887 67.1709  -2
   1  -5 -16 415.887 67.1709   1
   1  -5  14 213.078 64.8426  -2
   1   5 -15 213.078 64.8426   1
   1   5  13 596.613 61.9034  -2
   1  -5 -14 596.613 61.9034   1
   1   5  12 129.306 52.0090  -2
   1  -5 -13 129.306 52.0090   1
   1   5  11 157.227 93.2843  -2
   1  -5 -12 157.227 93.2843   1
   1   5  10 19432.7 264.302  -2
   1  -5 -11 19432.7 264.302   1
  -1  -5  -9 9687.13 190.093  -2
  -1   5  10 9687.13 190.093   1
  -1   5  -8 24480.2 265.939  -2
  -1  -5   9 24480.2 265.939   1
  -1  -5  -7 19681.2 236.761  -2
  -1   5   8 19681.2 236.761   1
   1  -5   6 30710.2 282.434  -2
   1   5  -7 30710.2 282.434   1
  -1  -5  -5 2513.77 114.926  -2
  -1   5   6 2513.77 114.926   1
   1  -5   4 16768.6 212.138  -2
   1   5  -5 16768.6 212.138   1
  -1  -5  -3 74201.9 354.554  -2
  -1   5   4 74201.9 354.554   1
   1   5   2 42995.5 381.213  -2
   1  -5  -3 42995.5 381.213   1
  -1   5  -1 16560.5 248.553  -2
  -1  -5   2 16560.5 248.553   1
   1   5   0 2875.25 145.023  -2
   1  -5  -1 2875.25 145.023   1
   1   5  -1 6965.63 189.151  -2
   1  -5   0 6965.63 189.151   1
   1   5  -2 13162.3 193.896  -2
   1  -5   1 13162.3 193.896   1
   1   5  -3 51782.7 442.891  -2
   1  -5   2 51782.7 442.891   1
   1  -5  -4 89202.4 606.745  -2
   1   5   3 89202.4 606.745   1
   1  -5  -5 24624.4 346.645  -2
   1   5   4 24624.4 346.645   1
   1   5  -6 4612.84 188.592  -2
   1  -5   5 4612.84 188.592   1
   1  -5  -7 11492.4 269.544  -2
   1   5   6 11492.4 269.544   1
   1   5  -8 42455.8 494.414  -2
   1  -5   7 42455.8 494.414   1
   1  -5  -9 60835.1 603.342  -2
   1   5   8 60835.1 603.342   1
   1  -5 -10 14309.0 258.022  -2
   1   5   9 14309.0 258.022   1
   1  -5 -11 35005.5 477.423  -2
   1   5  10 35005.5 477.423   1
   1   5 -12 650.934 143.460  -2
   1  -5  11 650.934 143.460   1
  -1  -5  13 45.2555 65.5489  -2
  -1   5 -12 45.2555 65.5489   1
   1   5 -14 248.964 72.7511  -2
   1  -5  13 248.964 72.7511   1
  -1  -5  15 580.277 86.8149  -2
  -1   5 -14 580.277 86.8149   1
  -1   5  16 680.622 81.2142  -2
  -1  -5 -15 680.622 81.2142   1
  -1  -5  17 667.520 81.9873  -2
  -1   5 -16 667.520 81.9873   1
  -1  -5  18 1321.62 85.4523  -2
  -1   5 -17 1321.62 85.4523   1
  -1   5  19 137.020 70.9385  -2
  -1  -5 -18 137.020 70.9385   1
  -1  -5  20 846.862 56.6793  -2
  -1   5 -19 846.862 56.6793   1
  -1  -5  21 951.945 50.5774  -2
  -1   5 -20 951.945 50.5774   1
  -1  -5  22 1562.32 60.8784  -2
  -1   5 -21 1562.32 60.8784   1
  -1  -5  23 2834.45 52.2624  -2
  -1   5 -22 2834.45 52.2624   1
   1   6  22 34.0963 46.4257  -2
   1  -6 -23 34.0963 46.4257   1
   1  -6  21 3526.63 67.8802  -2
   1   6 -22 3526.63 67.8802   1
   1  -6  20 1095.23 57.8409  -2
   1   6 -21 1095.23 57.8409   1
   1  -6  19 545.541 61.5732  -2
   1   6 -20 545.541 61.5732   1
   1  -6  18 206.211 72.2589  -2
   1   6 -19 206.211 72.2589   1
   1  -6  17 2108.82 75.1021  -2
   1   6 -18 2108.82 75.1021   1
   1   6  16 3528.41 85.3138  -2
   1  -6 -17 3528.41 85.3138   1
   1  -6  15 986.863 72.0005  -2
   1   6 -16 986.863 72.0005   1
   1  -6  14 1124.71 71.7167  -2
   1   6 -15 1124.71 71.7167   1
   1   6  13 265.435 57.0134  -2
   1  -6 -14 265.435 57.0134   1
   1   6  12 2568.15 70.6351  -2
   1  -6 -13 2568.15 70.6351   1
   1  -6  11 205.037 57.3388  -2
   1   6 -12 205.037 57.3388   1
  -1   6 -10 2237.15 115.643  -2
  -1  -6  11 2237.15 115.643   1
  -1  -6  -9 9494.69 248.803  -2
  -1   6  10 9494.69 248.803   1
  -1   6  -8 4210.61 189.473  -2
  -1  -6   9 4210.61 189.473   1
  -1   6  -7 2210.31 158.370  -2
  -1  -6   8 2210.31 158.370   1
  -1   6  -6 799.181 132.892  -2
  -1  -6   7 799.181 132.892   1
  -1   6  -5 16168.9 289.147  -2
  -1  -6   6 16168.9 289.147   1
  -1   6  -4 8528.94 177.633  -2
  -1  -6   5 8528.94 177.633   1
   1   6   3 13788.4 258.620  -2
   1  -6  -4 13788.4 258.620   1
  -1   6  -2 6227.69 195.076  -2
  -1  -6   3 6227.69 195.076   1
  -1   6  -1 2122.01 146.937  -2
  -1  -6   2 2122.01 146.937   1
   1   6   0 876.874 128.778  -2
   1  -6  -1 876.874 128.778   1
  -1   6   1 1683.38 142.529  -2
  -1  -6   0 1683.38 142.529   1
   1   6  -2 5767.77 195.902  -2
   1  -6   1 5767.77 195.902   1
  -1   6   3 13829.6 223.046  -2
  -1  -6  -2 13829.6 223.046   1
   1  -6  -4 14549.6 285.563  -2
   1   6   3 14549.6 285.563   1
   1   6  -5 9435.89 250.649  -2
   1  -6   4 9435.89 250.649   1
   1   6  -6 9109.26 253.585  -2
   1  -6   5 9109.26 253.585   1
   1   6  -7 798.205 147.916  -2
   1  -6   6 798.205 147.916   1
   1  -6  -8 804.963 152.420  -2
   1   6   7 804.963 152.420   1
   1   6  -9 1657.95 168.883  -2
   1  -6   8 1657.95 168.883   1
   1  -6 -10 5266.52 232.875  -2
   1   6   9 5266.52 232.875   1
   1   6 -11 7679.68 262.691  -2
   1  -6  10 7679.68 262.691   1
   1   6 -12 467.853 67.8160  -2
   1  -6  11 467.853 67.8160   1
  -1  -6  13 1103.73 77.0869  -2
  -1   6 -12 1103.73 77.0869   1
   1  -6 -14 195.132 76.6601  -2
   1   6  13 195.132 76.6601   1
  -1   6  15 2990.76 92.4119  -2
  -1  -6 -14 2990.76 92.4119   1
  -1  -6  16 634.653 82.7282  -2
  -1   6 -15 634.653 82.7282   1
  -1  -6  17 3215.41 98.5714  -2
  -1   6 -16 3215.41 98.5714   1
  -1  -6  18 2084.76 79.3111  -2
  -1   6 -17 2084.76 79.3111   1
  -1  -6  19 427.912 66.4684  -2
  -1   6 -18 427.912 66.4684   1
   1  -6 -20 1277.44 57.2280  -2
   1   6  19 1277.44 57.2280   1
   1  -6 -21 2498.80 61.7845  -2
   1   6  20 2498.80 61.7845   1
  -1   6  22 942.569 56.5687  -2
  -1  -6 -21 942.569 56.5687   1
  -1   6 -22 94.8157 49.7005   1
  -1   6  23 4.20170 46.4546  -2
  -1  -6 -22 4.20170 46.4546   1
   1  -7  22 124.411 42.8125  -2
   1   7 -23 124.411 42.8125   1
   1  -7  21 259.327 50.0369  -2
   1   7 -22 259.327 50.0369   1
   1   7  20 886.150 63.9046  -2
   1  -7 -21 886.150 63.9046   1
   1  -7  19 1121.53 75.4695  -2
   1   7 -20 1121.53 75.4695   1
   1  -7  18 236.476 64.4214  -2
   1   7 -19 236.476 64.4214   1
   1   7  17 676.882 78.3475  -2
   1  -7 -18 676.882 78.3475   1
   1  -7  16 827.823 83.3688  -2
   1   7 -17 827.823 83.3688   1
   1   7  15 593.368 67.9666  -2
   1  -7 -16 593.368 67.9666   1
   1  -7  14 1635.95 72.7534  -2
   1   7 -15 1635.95 72.7534   1
   1   7  13 2683.77 77.4830  -2
   1  -7 -14 2683.77 77.4830   1
   1   7  12 11997.5 111.179  -2
   1  -7 -13 11997.5 111.179   1
   1  -7  11 1679.22 71.5244  -2
   1   7 -12 1679.22 71.5244   1
  -1   7 -10 8638.07 201.790  -2
  -1  -7  11 8638.07 201.790   1
  -1   7  -9 10366.1 272.397  -2
  -1  -7  10 10366.1 272.397   1
  -1   7  -8 10137.4 261.231  -2
  -1  -7   9 10137.4 261.231   1
  -1   7  -7 7729.33 234.012  -2
  -1  -7   8 7729.33 234.012   1
  -1  -7  -6 2084.02 132.312  -2
  -1   7   7 2084.02 132.312   1
  -1   7  -5 879.310 144.397  -2
  -1  -7   6 879.310 144.397   1
  -1   7  -4 30474.9 396.756  -2
  -1  -7   5 30474.9 396.756   1
   1   7   3 11499.7 261.203  -2
   1  -7  -4 11499.7 261.203   1
  -1   7  -2 4095.05 184.135  -2
  -1  -7   3 4095.05 184.135   1
  -1   7  -1 8325.83 230.486  -2
  -1  -7   2 8325.83 230.486   1
  -1   7   0 745.839 136.045  -2
  -1  -7   1 745.839 136.045   1
  -1   7   1 198.993 126.466  -2
  -1  -7   0 198.993 126.466   1
  -1   7   2 2353.98 163.517  -2
  -1  -7  -1 2353.98 163.517   1
  -1   7   3 12305.8 282.022  -2
  -1  -7  -2 12305.8 282.022   1
  -1   7   4 8162.89 201.958  -2
  -1  -7  -3 8162.89 201.958   1
   1  -7  -5 11107.0 285.208  -2
   1   7   4 11107.0 285.208   1
   1  -7  -6 365.353 137.600  -2
   1   7   5 365.353 137.600   1
   1   7  -7 1022.20 152.976  -2
   1  -7   6 1022.20 152.976   1
   1  -7  -8 13852.0 330.405  -2
   1   7   7 13852.0 330.405   1
   1   7  -9 2724.18 198.126  -2
   1  -7   8 2724.18 198.126   1
   1  -7 -10 29422.8 483.722  -2
   1   7   9 29422.8 483.722   1
   1  -7 -11 6666.25 215.573  -2
   1   7  10 6666.25 215.573   1
  -1   7  12 1676.40 70.6267  -2
  -1  -7 -11 1676.40 70.6267   1
  -1  -7  13 32581.0 175.860  -2
  -1   7 -12 32581.0 175.860   1
  -1   7  14 7014.99 105.014  -2
  -1  -7 -13 7014.99 105.014   1
  -1   7  15 5849.08 106.928  -2
  -1  -7 -14 5849.08 106.928   1
  -1   7  16 327.481 81.0807  -2
  -1  -7 -15 327.481 81.0807   1
  -1  -7  17 246.533 69.6742  -2
  -1   7 -16 246.533 69.6742   1
  -1  -7  18 1758.33 76.3621  -2
  -1   7 -17 1758.33 76.3621   1
  -1  -7  19 699.313 67.2940  -2
  -1   7 -18 699.313 67.2940   1
  -1   7  20 675.667 71.6306  -2
  -1  -7 -19 675.667 71.6306   1
  -1  -7  21 876.229 52.5636  -2
  -1   7 -20 876.229 52.5636   1
  -1   7  22 1389.78 54.5198  -2
  -1  -7 -21 1389.78 54.5198   1
   1  -8  21 801.784 46.8606  -2
   1   8 -22 801.784 46.8606   1
   1  -8  20 109.484 55.3502  -2
   1   8 -21 109.484 55.3502   1
   1  -8  19 1242.86 73.1751  -2
   1   8 -20 1242.86 73.1751   1
   1  -8  18 3523.06 94.6411  -2
   1   8 -19 3523.06 94.6411   1
   1  -8  17 1420.49 74.4888  -2
   1   8 -18 1420.49 74.4888   1
   1   8  16 3274.25 99.2882  -2
   1  -8 -17 3274.25 99.2882   1
   1   8  15 256.351 77.9653  -2
   1  -8 -16 256.351 77.9653   1
   1   8  14 234.251 81.5462  -2
   1  -8 -15 234.251 81.5462   1
   1  -8  13 5238.81 110.437  -2
   1   8 -14 5238.81 110.437   1
   1  -8  12 17143.6 131.317  -2
   1   8 -13 17143.6 131.317   1
   1  -8  11 4236.52 77.5672  -2
   1   8 -12 4236.52 77.5672   1
  -1   8 -10 4826.09 89.2731  -2
  -1  -8  11 4826.09 89.2731   1
   1   8   9 18788.5 367.350  -2
   1  -8 -10 18788.5 367.350   1
   1   8   8 6096.39 235.178  -2
   1  -8  -9 6096.39 235.178   1
  -1   8  -7 9551.32 269.830  -2
  -1  -8   8 9551.32 269.830   1
   1   8   6 1310.25 154.277  -2
   1  -8  -7 1310.25 154.277   1
   1   8   5 1453.14 157.294  -2
   1  -8  -6 1453.14 157.294   1
   1   8   4 5913.13 222.495  -2
   1  -8  -5 5913.13 222.495   1
   1   8   3 4450.68 202.313  -2
   1  -8  -4 4450.68 202.313   1
  -1   8  -2 11930.0 283.243  -2
  -1  -8   3 11930.0 283.243   1
   1   8   1 22409.1 372.959  -2
   1  -8  -2 22409.1 372.959   1
  -1   8   0 8535.08 254.476  -2
  -1  -8   1 8535.08 254.476   1
  -1   8   1 15073.2 320.395  -2
  -1  -8   0 15073.2 320.395   1
   1   8  -2 55821.3 571.009  -2
   1  -8   1 55821.3 571.009   1
  -1   8   3 16002.4 335.176  -2
  -1  -8  -2 16002.4 335.176   1
  -1   8   4 2279.13 182.914  -2
  -1  -8  -3 2279.13 182.914   1
   1   8  -5 3332.86 164.316  -2
   1  -8   4 3332.86 164.316   1
   1   8  -6 6294.03 200.089  -2
   1  -8   5 6294.03 200.089   1
   1   8  -7 3933.88 215.857  -2
   1  -8   6 3933.88 215.857   1
   1  -8  -8 4851.98 239.177  -2
   1   8   7 4851.98 239.177   1
   1   8  -9 10593.5 318.486  -2
   1  -8   8 10593.5 318.486   1
   1   8 -10 5481.70 261.595  -2
   1  -8   9 5481.70 261.595   1
  -1  -8  11 13441.1 138.602  -2
  -1   8 -10 13441.1 138.602   1
  -1   8  12 2129.24 71.3302  -2
  -1  -8 -11 2129.24 71.3302   1
  -1   8  13 5436.89 84.1416  -2
  -1  -8 -12 5436.89 84.1416   1
  -1  -8  14 4742.15 80.2988  -2
  -1   8 -13 4742.15 80.2988   1
  -1  -8  15 70.0501 62.2608  -2
  -1   8 -14 70.0501 62.2608   1
  -1   8  16 799.660 74.0681  -2
  -1  -8 -15 799.660 74.0681   1
  -1   8  17 941.029 74.2019  -2
  -1  -8 -16 941.029 74.2019   1
  -1   8  18 3330.50 99.0416  -2
  -1  -8 -17 3330.50 99.0416   1
  -1  -8  19 880.746 77.8768  -2
  -1   8 -18 880.746 77.8768   1
  -1  -8  20 330.477 67.6642  -2
  -1   8 -19 330.477 67.6642   1
  -1   8  21 74.6220 45.1790  -2
  -1  -8 -20 74.6220 45.1790   1
  -1  -8  22 217.546 44.8111  -2
  -1   8 -21 217.546 44.8111   1
   1  -9  21 76.5348 36.2835  -2
   1   9 -22 76.5348 36.2835   1
   1   9  20 616.817 53.9378  -2
   1  -9 -21 616.817 53.9378   1
   1  -9  19 1284.01 68.2035  -2
   1   9 -20 1284.01 68.2035   1
   1  -9  18 644.213 72.6994  -2
   1   9 -19 644.213 72.6994   1
   1   9  17 405.911 77.0665  -2
   1  -9 -18 405.911 77.0665   1
   1   9  16 7020.81 124.038  -2
   1  -9 -17 7020.81 124.038   1
   1  -9  15 747.343 88.5827  -2
   1   9 -16 747.343 88.5827   1
   1  -9  14 4432.01 95.3211  -2
   1   9 -15 4432.01 95.3211   1
   1  -9  13 3895.52 90.1426  -2
   1   9 -14 3895.52 90.1426   1
   1   9  12 16772.5 135.605  -2
   1  -9 -13 16772.5 135.605   1
   1   9  11 1124.31 67.1471  -2
   1  -9 -12 1124.31 67.1471   1
  -1   9 -10 483.096 68.5852  -2
  -1  -9  11 483.096 68.5852   1
   1  -9   9 690.606 67.0613  -2
   1   9 -10 690.606 67.0613   1
   1   9   8 5675.80 243.641  -2
   1  -9  -9 5675.80 243.641   1
   1   9   7 7334.65 258.282  -2
   1  -9  -8 7334.65 258.282   1
  -1   9  -6 2372.11 184.618  -2
  -1  -9   7 2372.11 184.618   1
   1   9   5 5248.42 226.523  -2
   1  -9  -6 5248.42 226.523   1
  -1   9  -4 1044.06 153.764  -2
  -1  -9   5 1044.06 153.764   1
   1   9   3 2831.46 189.280  -2
   1  -9  -4 2831.46 189.280   1
  -1   9  -2 42456.9 528.246  -2
  -1  -9   3 42456.9 528.246   1
   1   9   1 44021.7 535.502  -2
   1  -9  -2 44021.7 535.502   1
  -1   9   0 16997.0 359.752  -2
  -1  -9   1 16997.0 359.752   1
   1   9  -1 5971.45 239.701  -2
   1  -9   0 5971.45 239.701   1
  -1   9   2 13877.8 334.306  -2
  -1  -9  -1 13877.8 334.306   1
  -1   9   3 19063.0 382.919  -2
  -1  -9  -2 19063.0 382.919   1
  -1   9   4 3969.47 215.675  -2
  -1  -9  -3 3969.47 215.675   1
   1   9  -5 1463.92 174.600  -2
   1  -9   4 1463.92 174.600   1
  -1   9   6 2756.05 207.802  -2
  -1  -9  -5 2756.05 207.802   1
  -1   9   7 780.717 133.143  -2
  -1  -9  -6 780.717 133.143   1
  -1   9   8 3236.21 180.100  -2
  -1  -9  -7 3236.21 180.100   1
  -1   9   9 8165.62 246.730  -2
  -1  -9  -8 8165.62 246.730   1
   1  -9 -10 931.710 62.0908  -2
   1   9   9 931.710 62.0908   1
  -1  -9  11 296.419 61.5611  -2
  -1   9 -10 296.419 61.5611   1
   1   9 -12 3910.20 72.7050  -2
   1  -9  11 3910.20 72.7050   1
  -1   9  13 25546.9 140.393  -2
  -1  -9 -12 25546.9 140.393   1
   1   9 -14 1152.97 68.2294  -2
   1  -9  13 1152.97 68.2294   1
  -1  -9  15 6391.77 105.447  -2
  -1   9 -14 6391.77 105.447   1
  -1  -9  16 3337.26 104.046  -2
  -1   9 -15 3337.26 104.046   1
  -1  -9  17 2314.70 96.8821  -2
  -1   9 -16 2314.70 96.8821   1
  -1  -9  18 1047.57 83.2380  -2
  -1   9 -17 1047.57 83.2380   1
  -1   9  19 1962.23 81.7284  -2
  -1  -9 -18 1962.23 81.7284   1
  -1  -9  20 988.977 66.5953  -2
  -1   9 -19 988.977 66.5953   1
  -1   9  21 926.193 45.6441  -2
  -1  -9 -20 926.193 45.6441   1
  -1  -9  22 110.388 43.4117  -2
  -1   9 -21 110.388 43.4117   1
   1  10  20 413.750 46.8004  -2
   1 -10 -21 413.750 46.8004   1
   1  10  19 1023.99 60.8416  -2
   1 -10 -20 1023.99 60.8416   1
   1 -10  18 1630.41 75.8779  -2
   1  10 -19 1630.41 75.8779   1
   1 -10  17 4334.15 99.2186  -2
   1  10 -18 4334.15 99.2186   1
   1 -10  16 2424.70 95.0974  -2
   1  10 -17 2424.70 95.0974   1
   1  10  15 417.630 82.9580  -2
   1 -10 -16 417.630 82.9580   1
   1 -10  14 1209.91 77.4476  -2
   1  10 -15 1209.91 77.4476   1
   1 -10  13 2158.75 84.0576  -2
   1  10 -14 2158.75 84.0576   1
   1 -10  12 146.044 70.9085  -2
   1  10 -13 146.044 70.9085   1
  -1  10 -11 3513.21 94.6896  -2
  -1 -10  12 3513.21 94.6896   1
   1 -10  10 1829.58 75.6648  -2
   1  10 -11 1829.58 75.6648   1
   1  10   9 1603.77 69.5960  -2
   1 -10 -10 1603.77 69.5960   1
   1 -10   8 1414.82 65.7036  -2
   1  10  -9 1414.82 65.7036   1
   1  10   7 4273.65 230.980  -2
   1 -10  -8 4273.65 230.980   1
  -1  10  -6 4176.73 227.059  -2
  -1 -10   7 4176.73 227.059   1
  -1  10  -5 8691.29 287.502  -2
  -1 -10   6 8691.29 287.502   1
   1  10   4 3444.83 211.829  -2
   1 -10  -5 3444.83 211.829   1
   1  10   3 47393.2 588.589  -2
   1 -10  -4 47393.2 588.589   1
   1  10   2 3283.87 215.101  -2
   1 -10  -3 3283.87 215.101   1
  -1  10  -1 965.792 169.245  -2
  -1 -10   2 965.792 169.245   1
  -1  10   0 12093.6 330.300  -2
  -1 -10   1 12093.6 330.300   1
   1  10  -1 7338.42 273.296  -2
   1 -10   0 7338.42 273.296   1
  -1  10   2 1245.58 168.254  -2
  -1 -10  -1 1245.58 168.254   1
  -1  10   3 10660.8 320.125  -2
  -1 -10  -2 10660.8 320.125   1
   1  10  -4 13572.5 364.650  -2
   1 -10   3 13572.5 364.650   1
   1  10  -5 746.930 173.231  -2
   1 -10   4 746.930 173.231   1
   1  10  -6 2384.06 208.477  -2
   1 -10   5 2384.06 208.477   1
  -1  10   7 3003.59 219.006  -2
  -1 -10  -6 3003.59 219.006   1
  -1  10   8 4311.37 148.655  -2
  -1 -10  -7 4311.37 148.655   1
  -1 -10   9 1230.84 66.4957  -2
  -1  10  -8 1230.84 66.4957   1
  -1 -10  10 765.759 66.2511  -2
  -1  10  -9 765.759 66.2511   1
  -1  10  11 2712.58 94.7604  -2
  -1 -10 -10 2712.58 94.7604   1
   1  10 -12 2606.49 92.3795  -2
   1 -10  11 2606.49 92.3795   1
  -1 -10  13 372.576 72.7549  -2
  -1  10 -12 372.576 72.7549   1
  -1  10  14 567.166 76.7677  -2
  -1 -10 -13 567.166 76.7677   1
  -1  10  15 792.027 76.3680  -2
  -1 -10 -14 792.027 76.3680   1
  -1 -10  16 766.456 72.2658  -2
  -1  10 -15 766.456 72.2658   1
  -1 -10  17 1584.19 87.6436  -2
  -1  10 -16 1584.19 87.6436   1
  -1  10  18 1147.56 80.4834  -2
  -1 -10 -17 1147.56 80.4834   1
  -1 -10  19 392.900 67.7727  -2
  -1  10 -18 392.900 67.7727   1
  -1  10  20 722.202 58.5258  -2
  -1 -10 -19 722.202 58.5258   1
  -1  10  21 1144.30 46.1510  -2
  -1 -10 -20 1144.30 46.1510   1
   1 -11  20 832.759 48.3371  -2
   1  11 -21 832.759 48.3371   1
   1 -11  19 183.517 50.2644  -2
   1  11 -20 183.517 50.2644   1
   1 -11  18 0.40008 56.5583  -2
   1  11 -19 0.40008 56.5583   1
   1 -11  17 1471.92 77.5458  -2
   1  11 -18 1471.92 77.5458   1
   1 -11  16 4269.51 100.914  -2
   1  11 -17 4269.51 100.914   1
   1 -11  15 1485.76 74.2259  -2
   1  11 -16 1485.76 74.2259   1
   1  11  14 5302.56 98.0032  -2
   1 -11 -15 5302.56 98.0032   1
   1  11  13 100.148 72.3071  -2
   1 -11 -14 100.148 72.3071   1
   1 -11  12 2692.17 89.5068  -2
   1  11 -13 2692.17 89.5068   1
  -1  11 -11 22999.5 152.084  -2
  -1 -11  12 22999.5 152.084   1
  -1 -11 -10 1814.80 79.0953  -2
  -1  11  11 1814.80 79.0953   1
  -1 -11  -9 5167.60 92.1025  -2
  -1  11  10 5167.60 92.1025   1
  -1  11  -8 1699.34 70.5547  -2
  -1 -11   9 1699.34 70.5547   1
   1 -11   7 715.596 62.2914  -2
   1  11  -8 715.596 62.2914   1
   1 -11   6 4862.16 116.318  -2
   1  11  -7 4862.16 116.318   1
  -1  11  -5 591.563 163.382  -2
  -1 -11   6 591.563 163.382   1
  -1  11  -4 1417.98 185.698  -2
  -1 -11   5 1417.98 185.698   1
   1  11   3 2202.91 199.510  -2
   1 -11  -4 2202.91 199.510   1
  -1  11  -2 15814.7 383.005  -2
  -1 -11   3 15814.7 383.005   1
   1  11   1 1255.25 184.352  -2
   1 -11  -2 1255.25 184.352   1
  -1  11   0 23943.1 464.895  -2
  -1 -11   1 23943.1 464.895   1
   1  11  -1 6396.20 281.061  -2
   1 -11   0 6396.20 281.061   1
  -1  11   2 3074.41 218.971  -2
  -1 -11  -1 3074.41 218.971   1
  -1  11   3 4400.55 249.558  -2
  -1 -11  -2 4400.55 249.558   1
   1  11  -4 4139.17 245.366  -2
   1 -11   3 4139.17 245.366   1
  -1  11   5 1276.21 192.963  -2
  -1 -11  -4 1276.21 192.963   1
  -1  11   6 1143.41 186.365  -2
  -1 -11  -5 1143.41 186.365   1
  -1 -11   7 2428.09 84.2982  -2
  -1  11  -6 2428.09 84.2982   1
   1 -11  -8 1887.77 71.2006  -2
   1  11   7 1887.77 71.2006   1
  -1  11   9 3103.71 80.0186  -2
  -1 -11  -8 3103.71 80.0186   1
  -1 -11  10 1505.83 75.3889  -2
  -1  11  -9 1505.83 75.3889   1
  -1  11  11 616.270 82.6217  -2
  -1 -11 -10 616.270 82.6217   1
   1  11 -12 10885.4 136.112  -2
   1 -11  11 10885.4 136.112   1
  -1  11  13 10177.6 124.931  -2
  -1 -11 -12 10177.6 124.931   1
  -1 -11  14 205.313 73.2573  -2
  -1  11 -13 205.313 73.2573   1
  -1 -11  15 1480.56 79.7498  -2
  -1  11 -14 1480.56 79.7498   1
  -1 -11  16 560.114 69.6226  -2
  -1  11 -15 560.114 69.6226   1
  -1 -11  17 1506.46 69.2747  -2
  -1  11 -16 1506.46 69.2747   1
  -1 -11  18 4094.63 90.2678  -2
  -1  11 -17 4094.63 90.2678   1
  -1  11  19 54.6721 57.1288  -2
  -1 -11 -18 54.6721 57.1288   1
  -1 -11  20 397.306 60.5408  -2
  -1  11 -19 397.306 60.5408   1
  -1 -11  21 206.409 72.3532  -2
  -1  11 -20 206.409 72.3532   1
   1  12  19 271.161 51.0414  -2
   1 -12 -20 271.161 51.0414   1
   1 -12  18 148.673 53.0329  -2
   1  12 -19 148.673 53.0329   1
   1  12  17 564.273 64.6098  -2
   1 -12 -18 564.273 64.6098   1
   1  12  16 31.2768 68.1749  -2
   1 -12 -17 31.2768 68.1749   1
   1 -12  15 732.566 65.8679  -2
   1  12 -16 732.566 65.8679   1
   1  12  14 3360.12 85.4266  -2
   1 -12 -15 3360.12 85.4266   1
   1  12  13 3407.17 92.2417  -2
   1 -12 -14 3407.17 92.2417   1
   1  12  12 7725.65 113.883  -2
   1 -12 -13 7725.65 113.883   1
   1 -12  11 2452.72 86.4822  -2
   1  12 -12 2452.72 86.4822   1
   1 -12  10 7886.91 111.863  -2
   1  12 -11 7886.91 111.863   1
   1 -12   9 5081.56 96.9240  -2
   1  12 -10 5081.56 96.9240   1
   1 -12   8 10757.1 115.641  -2
   1  12  -9 10757.1 115.641   1
   1  12   7 1531.53 70.4234  -2
   1 -12  -8 1531.53 70.4234   1
   1  12   6 2319.61 72.4339  -2
   1 -12  -7 2319.61 72.4339   1
   1  12   5 4463.47 119.613  -2
   1 -12  -6 4463.47 119.613   1
   1 -12   4 478.457 83.1334  -2
   1  12  -5 478.457 83.1334   1
  -1  12  -3 160.961 75.2343  -2
  -1 -12   4 160.961 75.2343   1
   1  12   2 5409.04 156.125  -2
   1 -12  -3 5409.04 156.125   1
   1  12   1 2124.54 218.425  -2
   1 -12  -2 2124.54 218.425   1
   1  12   0 1627.72 208.489  -2
   1 -12  -1 1627.72 208.489   1
  -1  12   1 5680.18 284.583  -2
  -1 -12   0 5680.18 284.583   1
   1  12  -2 5695.37 286.329  -2
   1 -12   1 5695.37 286.329   1
   1  12  -3 1777.72 209.332  -2
   1 -12   2 1777.72 209.332   1
  -1  12   4 1.54009 80.0658  -2
  -1 -12  -3 1.54009 80.0658   1
   1  12  -5 930.629 88.8517  -2
   1 -12   4 930.629 88.8517   1
  -1  12   6 7268.65 137.013  -2
  -1 -12  -5 7268.65 137.013   1
   1  12  -7 2716.85 89.8647  -2
   1 -12   6 2716.85 89.8647   1
  -1 -12   8 2246.66 75.7610  -2
  -1  12  -7 2246.66 75.7610   1
  -1 -12   9 3352.72 86.2170  -2
  -1  12  -8 3352.72 86.2170   1
   1 -12 -10 2931.79 76.4916  -2
   1  12   9 2931.79 76.4916   1
  -1 -12  11 2576.80 86.1954  -2
  -1  12 -10 2576.80 86.1954   1
  -1 -12  12 5723.03 123.181  -2
  -1  12 -11 5723.03 123.181   1
  -1  12  13 2894.49 91.5364  -2
  -1 -12 -12 2894.49 91.5364   1
  -1  12  14 1394.50 80.7345  -2
  -1 -12 -13 1394.50 80.7345   1
  -1 -12  15 2124.46 80.3896  -2
  -1  12 -14 2124.46 80.3896   1
  -1 -12  16 2007.06 73.1892  -2
  -1  12 -15 2007.06 73.1892   1
  -1  12  17 16.8541 56.4874  -2
  -1 -12 -16 16.8541 56.4874   1
  -1  12  18 460.970 74.9798  -2
  -1 -12 -17 460.970 74.9798   1
  -1  12  19 74.5885 60.8607  -2
  -1 -12 -18 74.5885 60.8607   1
  -1 -12  20 386.684 40.5685  -2
  -1  12 -19 386.684 40.5685   1
   1  13  18 165.474 53.4228  -2
   1 -13 -19 165.474 53.4228   1
   1 -13  17 366.876 66.8440  -2
   1  13 -18 366.876 66.8440   1
   1  13  16 380.449 78.5771  -2
   1 -13 -17 380.449 78.5771   1
   1 -13  15 481.233 59.6738  -2
   1  13 -16 481.233 59.6738   1
   1  13  14 3565.71 82.7980  -2
   1 -13 -15 3565.71 82.7980   1
   1 -13  13 452.568 68.9384  -2
   1  13 -14 452.568 68.9384   1
   1 -13  12 735.119 74.2919  -2
   1  13 -13 735.119 74.2919   1
   1 -13  11 2164.29 98.2131  -2
   1  13 -12 2164.29 98.2131   1
  -1 -13 -10 710.666 76.5820  -2
  -1  13  11 710.666 76.5820   1
  -1 -13  -9 9132.64 116.146  -2
  -1  13  10 9132.64 116.146   1
   1 -13   8 946.919 73.9549  -2
   1  13  -9 946.919 73.9549   1
  -1  13  -7 1205.11 70.6708  -2
  -1 -13   8 1205.11 70.6708   1
   1 -13   6 4457.83 100.562  -2
   1  13  -7 4457.83 100.562   1
   1  13   5 5052.11 130.510  -2
   1 -13  -6 5052.11 130.510   1
  -1 -13  -4 13233.6 173.219  -2
  -1  13   5 13233.6 173.219   1
   1  13   3 4529.07 121.659  -2
   1 -13  -4 4529.07 121.659   1
  -1  13  -2 3626.00 91.7685  -2
  -1 -13   3 3626.00 91.7685   1
   1  13   1 5193.54 101.130  -2
   1 -13  -2 5193.54 101.130   1
   1 -13   0 1539.54 78.1724  -2
   1  13  -1 1539.54 78.1724   1
   1  13  -1 558.193 70.2385  -2
   1 -13   0 558.193 70.2385   1
   1 -13  -2 7393.43 113.487  -2
   1  13   1 7393.43 113.487   1
   1  13  -3 8143.96 119.435  -2
   1 -13   2 8143.96 119.435   1
  -1  13   4 4552.75 101.169  -2
  -1 -13  -3 4552.75 101.169   1
   1 -13  -5 8057.75 119.481  -2
   1  13   4 8057.75 119.481   1
  -1  13   6 2238.48 110.177  -2
  -1 -13  -5 2238.48 110.177   1
  -1 -13   7 4373.30 126.387  -2
  -1  13  -6 4373.30 126.387   1
  -1  13   8 4496.30 130.509  -2
  -1 -13  -7 4496.30 130.509   1
  -1 -13   9 3348.84 99.3679  -2
  -1  13  -8 3348.84 99.3679   1
   1 -13 -10 12017.4 115.115  -2
   1  13   9 12017.4 115.115   1
  -1 -13  11 2435.79 87.2311  -2
  -1  13 -10 2435.79 87.2311   1
[truncated: 7,543,027 more chars]
